# Supplementary material for: Dynamic histone acetylation in floral volatile synthesis and emission in petunia flowers
Source: J Exp Bot. 2021 Feb 19;72(10):3704–22. doi: 10.1093/jxb/erab072 (PMC8096599; doi:10.1093/jxb/erab072)
Supplement: erab072_suppl_Supplementary-File-2 [file erab072_suppl_supplementary-file-2.xlsx]

## Sheet: Supplemental Data 1a
Supplemental Dataset S1a. H3K9ac increased DMGs
Peaxi162Scf00000g00013
Peaxi162Scf00000g00284
Peaxi162Scf00000g00303
Peaxi162Scf00000g00412
Peaxi162Scf00000g00481
Peaxi162Scf00000g00504
Peaxi162Scf00000g00507
Peaxi162Scf00000g00522
Peaxi162Scf00000g00582
Peaxi162Scf00000g00587
Peaxi162Scf00000g00708
Peaxi162Scf00000g00752
Peaxi162Scf00000g01611
Peaxi162Scf00000g02515
Peaxi162Scf00000g02711
Peaxi162Scf00000g02817
Peaxi162Scf00000g05114
Peaxi162Scf00000g06812
Peaxi162Scf00000g08112
Peaxi162Scf00000t00461
Peaxi162Scf00001g00002
Peaxi162Scf00001g00006
Peaxi162Scf00001g00033
Peaxi162Scf00001g00129
Peaxi162Scf00001g00131
Peaxi162Scf00001g00251
Peaxi162Scf00001g00306
Peaxi162Scf00001g00351
Peaxi162Scf00001g00369
Peaxi162Scf00001g00392
Peaxi162Scf00001g00402
Peaxi162Scf00001g00418
Peaxi162Scf00001g00434
Peaxi162Scf00001g00452
Peaxi162Scf00001g00482
Peaxi162Scf00001g00492
Peaxi162Scf00001g00565
Peaxi162Scf00001g00572
Peaxi162Scf00001g00608
Peaxi162Scf00001g02516
Peaxi162Scf00001g04112
Peaxi162Scf00001g04320
Peaxi162Scf00001g10217
Peaxi162Scf00001g31020
Peaxi162Scf00001g34002
Peaxi162Scf00001g40023
Peaxi162Scf00002g00037
Peaxi162Scf00002g00313
Peaxi162Scf00002g00492
Peaxi162Scf00002g02715
Peaxi162Scf00002g02821
Peaxi162Scf00002g03316
Peaxi162Scf00002g03712
Peaxi162Scf00002g05433
Peaxi162Scf00003g00002
Peaxi162Scf00003g00013
Peaxi162Scf00003g00042
Peaxi162Scf00003g00052
Peaxi162Scf00003g00306
Peaxi162Scf00003g00418
Peaxi162Scf00003g00459
Peaxi162Scf00003g00522
Peaxi162Scf00003g01632
Peaxi162Scf00003g01938
Peaxi162Scf00003g01940
Peaxi162Scf00003g02037
Peaxi162Scf00003g02333
Peaxi162Scf00003g02335
Peaxi162Scf00003g02440
Peaxi162Scf00003g02541
Peaxi162Scf00003g02550
Peaxi162Scf00003g02635
Peaxi162Scf00003g02636
Peaxi162Scf00003g03029
Peaxi162Scf00003g03239
Peaxi162Scf00003g03344
Peaxi162Scf00003g03544
Peaxi162Scf00003g03546
Peaxi162Scf00003g03547
Peaxi162Scf00003g04037
Peaxi162Scf00003g04125
Peaxi162Scf00003g04318
Peaxi162Scf00003g04521
Peaxi162Scf00003g04814
Peaxi162Scf00003g04835
Peaxi162Scf00003g04926
Peaxi162Scf00003g05131
Peaxi162Scf00003g05358
Peaxi162Scf00003g05382
Peaxi162Scf00003g05391
Peaxi162Scf00004g00010
Peaxi162Scf00004g00118
Peaxi162Scf00004g00318
Peaxi162Scf00004g03312
Peaxi162Scf00004g03718
Peaxi162Scf00004g03812
Peaxi162Scf00004g03918
Peaxi162Scf00004g03919
Peaxi162Scf00004g04124
Peaxi162Scf00004g04126
Peaxi162Scf00004g04217
Peaxi162Scf00004g04522
Peaxi162Scf00004g04620
Peaxi162Scf00005g00229
Peaxi162Scf00005g00388
Peaxi162Scf00005g00493
Peaxi162Scf00005g01511
Peaxi162Scf00005g03811
Peaxi162Scf00005g04212
Peaxi162Scf00005g04714
Peaxi162Scf00005g04810
Peaxi162Scf00005g05112
Peaxi162Scf00006g00092
Peaxi162Scf00006g00236
Peaxi162Scf00006g00319
Peaxi162Scf00006g00353
Peaxi162Scf00006g00386
Peaxi162Scf00006g00389
Peaxi162Scf00006g00402
Peaxi162Scf00006g00409
Peaxi162Scf00006g00416
Peaxi162Scf00006g02411
Peaxi162Scf00006g02414
Peaxi162Scf00006g03312
Peaxi162Scf00006g03619
Peaxi162Scf00006g03625
Peaxi162Scf00006g03910
Peaxi162Scf00007g00125
Peaxi162Scf00007g00129
Peaxi162Scf00007g00185
Peaxi162Scf00007g00252
Peaxi162Scf00007g00285
Peaxi162Scf00007g00315
Peaxi162Scf00007g00318
Peaxi162Scf00007g00424
Peaxi162Scf00007g00429
Peaxi162Scf00007g00432
Peaxi162Scf00007g00833
Peaxi162Scf00007g00930
Peaxi162Scf00007g01221
Peaxi162Scf00007g01230
Peaxi162Scf00007g01329
Peaxi162Scf00007g01414
Peaxi162Scf00007g01610
Peaxi162Scf00007g01727
Peaxi162Scf00007g01730
Peaxi162Scf00007g02541
Peaxi162Scf00007g02726
Peaxi162Scf00007g02848
Peaxi162Scf00007g02852
Peaxi162Scf00007g02858
Peaxi162Scf00007g02859
Peaxi162Scf00008g00097
Peaxi162Scf00008g00441
Peaxi162Scf00008g00611
Peaxi162Scf00008g01718
Peaxi162Scf00008g02124
Peaxi162Scf00008g02421
Peaxi162Scf00008g02524
Peaxi162Scf00008g02716
Peaxi162Scf00008g03317
Peaxi162Scf00008g03415
Peaxi162Scf00008g03517
Peaxi162Scf00008g03525
Peaxi162Scf00008g03526
Peaxi162Scf00008g03911
Peaxi162Scf00008g04011
Peaxi162Scf00008g04311
Peaxi162Scf00009g00019
Peaxi162Scf00009g00025
Peaxi162Scf00009g00027
Peaxi162Scf00009g00230
Peaxi162Scf00009g00345
Peaxi162Scf00009g00521
Peaxi162Scf00009g00529
Peaxi162Scf00009g00620
Peaxi162Scf00009g00624
Peaxi162Scf00009g00813
Peaxi162Scf00009g01815
Peaxi162Scf00009g02721
Peaxi162Scf00009g03018
Peaxi162Scf00009g03513
Peaxi162Scf00010g00062
Peaxi162Scf00010g00306
Peaxi162Scf00010g00308
Peaxi162Scf00010g00517
Peaxi162Scf00010g00814
Peaxi162Scf00010g03311
Peaxi162Scf00010g03410
Peaxi162Scf00011g00263
Peaxi162Scf00011g00292
Peaxi162Scf00011g00359
Peaxi162Scf00011g00362
Peaxi162Scf00011g00627
Peaxi162Scf00011g00819
Peaxi162Scf00011g01528
Peaxi162Scf00011g01537
Peaxi162Scf00011g01619
Peaxi162Scf00011g01635
Peaxi162Scf00011g01642
Peaxi162Scf00011g01843
Peaxi162Scf00011g01923
Peaxi162Scf00011g02012
Peaxi162Scf00012g00231
Peaxi162Scf00012g01522
Peaxi162Scf00012g02112
Peaxi162Scf00012g02113
Peaxi162Scf00012g02522
Peaxi162Scf00012g02523
Peaxi162Scf00012g03212
Peaxi162Scf00013g00007
Peaxi162Scf00013g00059
Peaxi162Scf00013g00253
Peaxi162Scf00013g00269
Peaxi162Scf00013g00304
Peaxi162Scf00013g00429
Peaxi162Scf00013g00510
Peaxi162Scf00013g00531
Peaxi162Scf00013g00627
Peaxi162Scf00013g00630
Peaxi162Scf00013g01239
Peaxi162Scf00013g01241
Peaxi162Scf00013g01518
Peaxi162Scf00013g02924
Peaxi162Scf00013g03018
Peaxi162Scf00013g03114
Peaxi162Scf00013g03226
Peaxi162Scf00013g03227
Peaxi162Scf00013g03441
Peaxi162Scf00013g03444
Peaxi162Scf00014g00192
Peaxi162Scf00014g00271
Peaxi162Scf00014g00413
Peaxi162Scf00014g00715
Peaxi162Scf00014g01814
Peaxi162Scf00015g00040
Peaxi162Scf00015g00041
Peaxi162Scf00015g00141
Peaxi162Scf00015g00145
Peaxi162Scf00015g00149
Peaxi162Scf00015g00178
Peaxi162Scf00015g00230
Peaxi162Scf00015g00309
Peaxi162Scf00015g00622
Peaxi162Scf00015g00725
Peaxi162Scf00015g00726
Peaxi162Scf00015g00812
Peaxi162Scf00015g01033
Peaxi162Scf00015g01034
Peaxi162Scf00015g01035
Peaxi162Scf00015g01517
Peaxi162Scf00015g01616
Peaxi162Scf00015g02613
Peaxi162Scf00015g02711
Peaxi162Scf00015g02810
Peaxi162Scf00015g02913
Peaxi162Scf00015g10043
Peaxi162Scf00016g00007
Peaxi162Scf00016g00015
Peaxi162Scf00016g00025
Peaxi162Scf00016g00033
Peaxi162Scf00016g00038
Peaxi162Scf00016g00142
Peaxi162Scf00016g00147
Peaxi162Scf00016g00151
Peaxi162Scf00016g00195
Peaxi162Scf00016g00203
Peaxi162Scf00016g00211
Peaxi162Scf00016g00238
Peaxi162Scf00016g00244
Peaxi162Scf00016g00250
Peaxi162Scf00016g00338
Peaxi162Scf00016g00428
Peaxi162Scf00016g00516
Peaxi162Scf00016g00829
Peaxi162Scf00016g00939
Peaxi162Scf00016g00941
Peaxi162Scf00016g01036
Peaxi162Scf00016g01739
Peaxi162Scf00016g01742
Peaxi162Scf00016g01821
Peaxi162Scf00016g01935
Peaxi162Scf00016g01955
Peaxi162Scf00016g02023
Peaxi162Scf00016g02034
Peaxi162Scf00016g02120
Peaxi162Scf00016g02127
Peaxi162Scf00016g02223
Peaxi162Scf00016g02248
Peaxi162Scf00016g02324
Peaxi162Scf00016g02325
Peaxi162Scf00016g02327
Peaxi162Scf00016g02334
Peaxi162Scf00016g02336
Peaxi162Scf00016g02625
Peaxi162Scf00016t00012
Peaxi162Scf00017g00211
Peaxi162Scf00017g00248
Peaxi162Scf00017g00318
Peaxi162Scf00017g00321
Peaxi162Scf00017g00816
Peaxi162Scf00017g01716
Peaxi162Scf00017g01723
Peaxi162Scf00017g02016
Peaxi162Scf00017g02226
Peaxi162Scf00017g02228
Peaxi162Scf00017g02310
Peaxi162Scf00017g02418
Peaxi162Scf00017g02636
Peaxi162Scf00017g02640
Peaxi162Scf00017g02715
Peaxi162Scf00017g02823
Peaxi162Scf00017g02833
Peaxi162Scf00017g02835
Peaxi162Scf00017g02915
Peaxi162Scf00017g03039
Peaxi162Scf00017g03040
Peaxi162Scf00017g03130
Peaxi162Scf00017g03133
Peaxi162Scf00017g03135
Peaxi162Scf00017g03138
Peaxi162Scf00017g03140
Peaxi162Scf00017g03259
Peaxi162Scf00017g03265
Peaxi162Scf00017g03274
Peaxi162Scf00017g03286
Peaxi162Scf00018g00064
Peaxi162Scf00018g00154
Peaxi162Scf00018g00310
Peaxi162Scf00019g00013
Peaxi162Scf00019g00016
Peaxi162Scf00019g00033
Peaxi162Scf00019g00142
Peaxi162Scf00019g01113
Peaxi162Scf00020g00014
Peaxi162Scf00020g00107
Peaxi162Scf00020g00154
Peaxi162Scf00020g00192
Peaxi162Scf00020g00213
Peaxi162Scf00020g00235
Peaxi162Scf00020g00421
Peaxi162Scf00020g01027
Peaxi162Scf00020g01516
Peaxi162Scf00020g01618
Peaxi162Scf00020g01924
Peaxi162Scf00020g02020
Peaxi162Scf00020g02131
Peaxi162Scf00020g02136
Peaxi162Scf00020g02341
Peaxi162Scf00020g02344
Peaxi162Scf00021g00015
Peaxi162Scf00021g00064
Peaxi162Scf00021g00116
Peaxi162Scf00021g00118
Peaxi162Scf00021g00205
Peaxi162Scf00021g00237
Peaxi162Scf00021g00314
Peaxi162Scf00021g00624
Peaxi162Scf00021g00718
Peaxi162Scf00021g00922
Peaxi162Scf00021g01018
Peaxi162Scf00021g01316
Peaxi162Scf00021g01613
Peaxi162Scf00021g01721
Peaxi162Scf00021g01724
Peaxi162Scf00021g02221
Peaxi162Scf00021g02223
Peaxi162Scf00021g02316
Peaxi162Scf00021g02522
Peaxi162Scf00023g00925
Peaxi162Scf00023g00931
Peaxi162Scf00023g01212
Peaxi162Scf00023g01330
Peaxi162Scf00023g02224
Peaxi162Scf00024g00053
Peaxi162Scf00024g00327
Peaxi162Scf00024g01616
Peaxi162Scf00024g01711
Peaxi162Scf00024g02317
Peaxi162Scf00025g00011
Peaxi162Scf00025g00059
Peaxi162Scf00025g00094
Peaxi162Scf00025g00276
Peaxi162Scf00025g00337
Peaxi162Scf00025g00342
Peaxi162Scf00025g00346
Peaxi162Scf00025g02322
Peaxi162Scf00025g02430
Peaxi162Scf00025g02619
Peaxi162Scf00025g02620
Peaxi162Scf00025g02621
Peaxi162Scf00025g02825
Peaxi162Scf00025g02828
Peaxi162Scf00025g02924
Peaxi162Scf00025g03225
Peaxi162Scf00025g03317
Peaxi162Scf00026g00009
Peaxi162Scf00026g00034
Peaxi162Scf00026g00178
Peaxi162Scf00026g00288
Peaxi162Scf00026g00296
Peaxi162Scf00026g00297
Peaxi162Scf00026g00913
Peaxi162Scf00026g01610
Peaxi162Scf00026g02218
Peaxi162Scf00026g02226
Peaxi162Scf00026g02614
Peaxi162Scf00026g03012
Peaxi162Scf00026g03212
Peaxi162Scf00026g03215
Peaxi162Scf00027g00041
Peaxi162Scf00027g00057
Peaxi162Scf00027g00106
Peaxi162Scf00027g00138
Peaxi162Scf00027g00165
Peaxi162Scf00027g00211
Peaxi162Scf00027g00235
Peaxi162Scf00027g01311
Peaxi162Scf00028g00194
Peaxi162Scf00028g00412
Peaxi162Scf00028g00415
Peaxi162Scf00028g00419
Peaxi162Scf00029g00015
Peaxi162Scf00029g00127
Peaxi162Scf00029g00296
Peaxi162Scf00029g02519
Peaxi162Scf00029g02913
Peaxi162Scf00029g02914
Peaxi162Scf00030g00011
Peaxi162Scf00030g00132
Peaxi162Scf00030g00416
Peaxi162Scf00030g00515
Peaxi162Scf00030g00611
Peaxi162Scf00030g01715
Peaxi162Scf00030g01716
Peaxi162Scf00030g01820
Peaxi162Scf00030g02011
Peaxi162Scf00030g02219
Peaxi162Scf00030g02222
Peaxi162Scf00031g00073
Peaxi162Scf00031g00144
Peaxi162Scf00031g00241
Peaxi162Scf00031g00715
Peaxi162Scf00031g02716
Peaxi162Scf00032g01116
Peaxi162Scf00032g02617
Peaxi162Scf00033g00218
Peaxi162Scf00033g00292
Peaxi162Scf00033g01324
Peaxi162Scf00033g01918
Peaxi162Scf00033g02822
Peaxi162Scf00033g02911
Peaxi162Scf00034g00027
Peaxi162Scf00034g00139
Peaxi162Scf00034g00147
Peaxi162Scf00034g00264
Peaxi162Scf00034g00825
Peaxi162Scf00034g01115
Peaxi162Scf00034g01413
Peaxi162Scf00035g00018
Peaxi162Scf00035g00092
Peaxi162Scf00035g00184
Peaxi162Scf00035g02017
Peaxi162Scf00035g02217
Peaxi162Scf00035g02716
Peaxi162Scf00035g02717
Peaxi162Scf00035g03127
Peaxi162Scf00035g03129
Peaxi162Scf00036g00059
Peaxi162Scf00036g00205
Peaxi162Scf00036g00221
Peaxi162Scf00036g01013
Peaxi162Scf00036g01621
Peaxi162Scf00036g01624
Peaxi162Scf00036g01811
Peaxi162Scf00036g02018
Peaxi162Scf00036g02020
Peaxi162Scf00036g10015
Peaxi162Scf00037g00031
Peaxi162Scf00037g00119
Peaxi162Scf00037g00122
Peaxi162Scf00037g00123
Peaxi162Scf00037g00224
Peaxi162Scf00037g00231
Peaxi162Scf00037g00234
Peaxi162Scf00037g00236
Peaxi162Scf00037g00237
Peaxi162Scf00037g00424
Peaxi162Scf00037g00630
Peaxi162Scf00037g00921
Peaxi162Scf00037g00923
Peaxi162Scf00037g00925
Peaxi162Scf00037g01020
Peaxi162Scf00037g01024
Peaxi162Scf00037g01125
Peaxi162Scf00037g01216
Peaxi162Scf00037g01217
Peaxi162Scf00037g01219
Peaxi162Scf00037g01320
Peaxi162Scf00037g01420
Peaxi162Scf00037g01515
Peaxi162Scf00037g01622
Peaxi162Scf00037g01716
Peaxi162Scf00037g01717
Peaxi162Scf00037g01718
Peaxi162Scf00037g01721
Peaxi162Scf00037g01816
Peaxi162Scf00038g00014
Peaxi162Scf00038g00063
Peaxi162Scf00038g00126
Peaxi162Scf00038g00131
Peaxi162Scf00038g00154
Peaxi162Scf00038g00226
Peaxi162Scf00038g00227
Peaxi162Scf00038g00247
Peaxi162Scf00038g00328
Peaxi162Scf00038g00519
Peaxi162Scf00038g00615
Peaxi162Scf00038g00722
Peaxi162Scf00038g00731
Peaxi162Scf00038g00840
Peaxi162Scf00038g01029
Peaxi162Scf00038g01034
Peaxi162Scf00038g01145
Peaxi162Scf00038g01146
Peaxi162Scf00038g01151
Peaxi162Scf00038g01235
Peaxi162Scf00038g01246
Peaxi162Scf00038g01316
Peaxi162Scf00038g01329
Peaxi162Scf00038g01416
Peaxi162Scf00038g01431
Peaxi162Scf00038g01441
Peaxi162Scf00038g01443
Peaxi162Scf00038g01525
Peaxi162Scf00038g01529
Peaxi162Scf00038g01715
Peaxi162Scf00038g01736
Peaxi162Scf00038g01737
Peaxi162Scf00038g01829
Peaxi162Scf00038g01937
Peaxi162Scf00038g01941
Peaxi162Scf00038g01947
Peaxi162Scf00038g01956
Peaxi162Scf00038g02025
Peaxi162Scf00038g02114
Peaxi162Scf00038g02139
Peaxi162Scf00038g02250
Peaxi162Scf00038g02337
Peaxi162Scf00038g02343
Peaxi162Scf00038g02432
Peaxi162Scf00038g02435
Peaxi162Scf00038g02436
Peaxi162Scf00038g02442
Peaxi162Scf00038g02444
Peaxi162Scf00038g02446
Peaxi162Scf00038g02450
Peaxi162Scf00038g02532
Peaxi162Scf00038g02541
Peaxi162Scf00038g02542
Peaxi162Scf00038g02656
Peaxi162Scf00039g00419
Peaxi162Scf00039g00429
Peaxi162Scf00039g00619
Peaxi162Scf00039g01012
Peaxi162Scf00039g01118
Peaxi162Scf00039g01222
Peaxi162Scf00039g01223
Peaxi162Scf00039g01318
Peaxi162Scf00040g00004
Peaxi162Scf00040g00018
Peaxi162Scf00040g00020
Peaxi162Scf00040g00021
Peaxi162Scf00040g00096
Peaxi162Scf00040g00113
Peaxi162Scf00040g00199
Peaxi162Scf00040g03134
Peaxi162Scf00040g03136
Peaxi162Scf00041g00091
Peaxi162Scf00041g00128
Peaxi162Scf00041g00213
Peaxi162Scf00041g00612
Peaxi162Scf00041g01416
Peaxi162Scf00041g01735
Peaxi162Scf00041g02617
Peaxi162Scf00041g02621
Peaxi162Scf00042g02210
Peaxi162Scf00043g00272
Peaxi162Scf00043g01711
Peaxi162Scf00043g02312
Peaxi162Scf00043g02315
Peaxi162Scf00043g02718
Peaxi162Scf00043g02924
Peaxi162Scf00044g00055
Peaxi162Scf00044g01217
Peaxi162Scf00044g01218
Peaxi162Scf00045g00007
Peaxi162Scf00045g00011
Peaxi162Scf00045g00024
Peaxi162Scf00045g00028
Peaxi162Scf00045g00034
Peaxi162Scf00045g00127
Peaxi162Scf00045g00131
Peaxi162Scf00045g00139
Peaxi162Scf00045g00141
Peaxi162Scf00045g00144
Peaxi162Scf00045g00242
Peaxi162Scf00045g00449
Peaxi162Scf00045g00542
Peaxi162Scf00045g00722
Peaxi162Scf00045g00726
Peaxi162Scf00045g00731
Peaxi162Scf00045g01116
Peaxi162Scf00045g01236
Peaxi162Scf00045g01644
Peaxi162Scf00045g01734
Peaxi162Scf00045g01820
Peaxi162Scf00045g01824
Peaxi162Scf00045g01932
Peaxi162Scf00045g01936
Peaxi162Scf00045g01937
Peaxi162Scf00045g02114
Peaxi162Scf00045g02262
Peaxi162Scf00045g02324
Peaxi162Scf00045g02426
Peaxi162Scf00045g02430
Peaxi162Scf00045g02523
Peaxi162Scf00046g00119
Peaxi162Scf00046g00120
Peaxi162Scf00046g00147
Peaxi162Scf00046g00228
Peaxi162Scf00046g00230
Peaxi162Scf00046g00231
Peaxi162Scf00046g00717
Peaxi162Scf00046g00718
Peaxi162Scf00046g00819
Peaxi162Scf00047g00009
Peaxi162Scf00047g00011
Peaxi162Scf00047g00079
Peaxi162Scf00047g00217
Peaxi162Scf00047g00336
Peaxi162Scf00047g00420
Peaxi162Scf00047g00422
Peaxi162Scf00047g00424
Peaxi162Scf00047g00517
Peaxi162Scf00047g00520
Peaxi162Scf00047g00721
Peaxi162Scf00047g00731
Peaxi162Scf00047g01039
Peaxi162Scf00047g01040
Peaxi162Scf00047g01123
Peaxi162Scf00047g01234
Peaxi162Scf00047g01542
Peaxi162Scf00047g01619
Peaxi162Scf00047g01818
Peaxi162Scf00047g01924
Peaxi162Scf00047g01929
Peaxi162Scf00047g02035
Peaxi162Scf00047g02131
Peaxi162Scf00047g02136
Peaxi162Scf00047g02228
Peaxi162Scf00047g02340
Peaxi162Scf00047g02423
Peaxi162Scf00047g02451
Peaxi162Scf00048g00049
Peaxi162Scf00048g00171
Peaxi162Scf00048g00172
Peaxi162Scf00048g00183
Peaxi162Scf00048g00195
Peaxi162Scf00048g00815
Peaxi162Scf00048g01725
Peaxi162Scf00049g00209
Peaxi162Scf00049g00911
Peaxi162Scf00049g01010
Peaxi162Scf00049g01112
Peaxi162Scf00049g02220
Peaxi162Scf00049g02229
Peaxi162Scf00050g00214
Peaxi162Scf00050g00215
Peaxi162Scf00050g01612
Peaxi162Scf00050g02022
Peaxi162Scf00050g02225
Peaxi162Scf00051g00087
Peaxi162Scf00051g00105
Peaxi162Scf00051g00193
Peaxi162Scf00051g00212
Peaxi162Scf00051g00732
Peaxi162Scf00051g01011
Peaxi162Scf00051g01111
Peaxi162Scf00051g01311
Peaxi162Scf00051g01410
Peaxi162Scf00051g01516
Peaxi162Scf00052g00014
Peaxi162Scf00052g00210
Peaxi162Scf00052g00326
Peaxi162Scf00052g00332
Peaxi162Scf00052g00335
Peaxi162Scf00052g00819
Peaxi162Scf00052g00820
Peaxi162Scf00052g01813
Peaxi162Scf00052g01817
Peaxi162Scf00052g02011
Peaxi162Scf00053g00006
Peaxi162Scf00053g00047
Peaxi162Scf00053g00062
Peaxi162Scf00053g00316
Peaxi162Scf00053g00524
Peaxi162Scf00053g00525
Peaxi162Scf00053g02612
Peaxi162Scf00054g00098
Peaxi162Scf00054g02212
Peaxi162Scf00055g00057
Peaxi162Scf00055g00142
Peaxi162Scf00055g00149
Peaxi162Scf00055g01910
Peaxi162Scf00056g00015
Peaxi162Scf00056g00123
Peaxi162Scf00056g00316
Peaxi162Scf00057g00131
Peaxi162Scf00057g00149
Peaxi162Scf00057g00154
Peaxi162Scf00057g00317
Peaxi162Scf00057g00419
Peaxi162Scf00057g00614
Peaxi162Scf00057g00625
Peaxi162Scf00057g02318
Peaxi162Scf00057g02526
Peaxi162Scf00058g00156
Peaxi162Scf00058g00314
Peaxi162Scf00058g00317
Peaxi162Scf00058g00514
Peaxi162Scf00058g02630
Peaxi162Scf00058g03014
Peaxi162Scf00059g00128
Peaxi162Scf00059g00129
Peaxi162Scf00059g00193
Peaxi162Scf00059g00217
Peaxi162Scf00059g00318
Peaxi162Scf00059g00919
Peaxi162Scf00059g01716
Peaxi162Scf00059g01919
Peaxi162Scf00059g02110
Peaxi162Scf00060g00017
Peaxi162Scf00060g00124
Peaxi162Scf00060g00438
Peaxi162Scf00060g00711
Peaxi162Scf00060g01112
Peaxi162Scf00060g01215
Peaxi162Scf00061g00031
Peaxi162Scf00061g00247
Peaxi162Scf00061g00917
Peaxi162Scf00061g03010
Peaxi162Scf00062g00033
Peaxi162Scf00062g00069
Peaxi162Scf00062g00086
Peaxi162Scf00062g00128
Peaxi162Scf00062g00131
Peaxi162Scf00062g00138
Peaxi162Scf00062g00222
Peaxi162Scf00062g00418
Peaxi162Scf00062g00920
Peaxi162Scf00062g01417
Peaxi162Scf00062g01420
Peaxi162Scf00062g01917
Peaxi162Scf00063g00115
Peaxi162Scf00063g00213
Peaxi162Scf00063g00311
Peaxi162Scf00063g00616
Peaxi162Scf00063g02323
Peaxi162Scf00064g00021
Peaxi162Scf00064g00324
Peaxi162Scf00064g00333
Peaxi162Scf00064g00421
Peaxi162Scf00064g00427
Peaxi162Scf00064g00526
Peaxi162Scf00064g00531
Peaxi162Scf00064g00534
Peaxi162Scf00064g00535
Peaxi162Scf00064g00736
Peaxi162Scf00064g01133
Peaxi162Scf00064g01426
Peaxi162Scf00064g01527
Peaxi162Scf00064g01528
Peaxi162Scf00064g01529
Peaxi162Scf00064g01532
Peaxi162Scf00064g01629
Peaxi162Scf00064g01633
Peaxi162Scf00064g01718
Peaxi162Scf00064g10024
Peaxi162Scf00065g00002
Peaxi162Scf00065g00041
Peaxi162Scf00065g00099
Peaxi162Scf00065g00120
Peaxi162Scf00065g00324
Peaxi162Scf00065g01121
Peaxi162Scf00065g01425
Peaxi162Scf00065g10111
Peaxi162Scf00066g00082
Peaxi162Scf00066g00107
Peaxi162Scf00066g00161
Peaxi162Scf00066g00165
Peaxi162Scf00066g00191
Peaxi162Scf00066g00314
Peaxi162Scf00066g00526
Peaxi162Scf00066g00527
Peaxi162Scf00066g00810
Peaxi162Scf00066g01132
Peaxi162Scf00066g01516
Peaxi162Scf00066g01712
Peaxi162Scf00067g00116
Peaxi162Scf00067g00193
Peaxi162Scf00067g00619
Peaxi162Scf00067g01119
Peaxi162Scf00067g01120
Peaxi162Scf00067g01613
Peaxi162Scf00067g01814
Peaxi162Scf00067g01819
Peaxi162Scf00067g02212
Peaxi162Scf00067g02523
Peaxi162Scf00067g02524
Peaxi162Scf00067g02528
Peaxi162Scf00068g00034
Peaxi162Scf00068g01812
Peaxi162Scf00068g02311
Peaxi162Scf00069g00118
Peaxi162Scf00069g00211
Peaxi162Scf00069g00611
Peaxi162Scf00069g01214
Peaxi162Scf00069g01319
Peaxi162Scf00069g01326
Peaxi162Scf00069g01333
Peaxi162Scf00069g01341
Peaxi162Scf00069g01513
Peaxi162Scf00069g01626
Peaxi162Scf00069g01630
Peaxi162Scf00069g01735
Peaxi162Scf00069g01839
Peaxi162Scf00069g01928
Peaxi162Scf00069g02021
Peaxi162Scf00069g02130
Peaxi162Scf00069g02247
Peaxi162Scf00070g00017
Peaxi162Scf00070g00023
Peaxi162Scf00070g00122
Peaxi162Scf00070g00123
Peaxi162Scf00070g10021
Peaxi162Scf00071g00002
Peaxi162Scf00071g00020
Peaxi162Scf00071g00030
Peaxi162Scf00071g00133
Peaxi162Scf00071g00429
Peaxi162Scf00071g00528
Peaxi162Scf00071g00532
Peaxi162Scf00071g00533
Peaxi162Scf00071g00544
Peaxi162Scf00071g00616
Peaxi162Scf00071g00635
Peaxi162Scf00071g00651
Peaxi162Scf00071g00744
Peaxi162Scf00071g00832
Peaxi162Scf00071g00940
Peaxi162Scf00071g00943
Peaxi162Scf00071g01141
Peaxi162Scf00071g01142
Peaxi162Scf00071g10138
Peaxi162Scf00072g00222
Peaxi162Scf00072g00229
Peaxi162Scf00072g00628
Peaxi162Scf00072g01014
Peaxi162Scf00072g01015
Peaxi162Scf00073g00057
Peaxi162Scf00073g00132
Peaxi162Scf00073g00173
Peaxi162Scf00073g00720
Peaxi162Scf00073g01110
Peaxi162Scf00073g01115
Peaxi162Scf00073g01124
Peaxi162Scf00073g01423
Peaxi162Scf00073g01611
Peaxi162Scf00073g01724
Peaxi162Scf00073g01726
Peaxi162Scf00073g02026
Peaxi162Scf00073g02335
Peaxi162Scf00073g02341
Peaxi162Scf00073g02342
Peaxi162Scf00074g00016
Peaxi162Scf00074g00017
Peaxi162Scf00074g00140
Peaxi162Scf00074g00224
Peaxi162Scf00074g00436
Peaxi162Scf00074g00634
Peaxi162Scf00074g00638
Peaxi162Scf00074g00927
Peaxi162Scf00074g01023
Peaxi162Scf00074g01332
Peaxi162Scf00074g01417
Peaxi162Scf00074g01720
Peaxi162Scf00074g01833
Peaxi162Scf00074g01913
Peaxi162Scf00074g01921
Peaxi162Scf00074g01922
Peaxi162Scf00074g02027
Peaxi162Scf00074g02032
Peaxi162Scf00074g02036
Peaxi162Scf00075g00102
Peaxi162Scf00075g00618
Peaxi162Scf00075g01236
Peaxi162Scf00075g01239
Peaxi162Scf00075g01326
Peaxi162Scf00075g01540
Peaxi162Scf00075g01713
Peaxi162Scf00075g01928
Peaxi162Scf00075g01933
Peaxi162Scf00075g02123
Peaxi162Scf00076g00020
Peaxi162Scf00076g00118
Peaxi162Scf00076g00210
Peaxi162Scf00076g00222
Peaxi162Scf00076g00319
Peaxi162Scf00076g00325
Peaxi162Scf00076g00617
Peaxi162Scf00076g00715
Peaxi162Scf00076g00920
Peaxi162Scf00076g01042
Peaxi162Scf00076g01054
Peaxi162Scf00077g00146
Peaxi162Scf00078g00112
Peaxi162Scf00078g00146
Peaxi162Scf00078g00178
Peaxi162Scf00078g00351
Peaxi162Scf00078g00352
Peaxi162Scf00078g00541
Peaxi162Scf00078g00543
Peaxi162Scf00078g00546
Peaxi162Scf00078g00548
Peaxi162Scf00078g00927
Peaxi162Scf00078g01023
Peaxi162Scf00078g01140
Peaxi162Scf00078g01145
Peaxi162Scf00078g01222
Peaxi162Scf00078g01316
Peaxi162Scf00078g01324
Peaxi162Scf00078g01335
Peaxi162Scf00078g01414
Peaxi162Scf00079g00092
Peaxi162Scf00079g00249
Peaxi162Scf00079g01614
Peaxi162Scf00079g01616
Peaxi162Scf00079g01814
Peaxi162Scf00079g02119
Peaxi162Scf00079g02321
Peaxi162Scf00079g02332
Peaxi162Scf00080g00036
Peaxi162Scf00080g00187
Peaxi162Scf00080g00202
Peaxi162Scf00080g01212
Peaxi162Scf00080g01315
Peaxi162Scf00080g01724
Peaxi162Scf00081g00151
Peaxi162Scf00081g00189
Peaxi162Scf00081g00218
Peaxi162Scf00081g01225
Peaxi162Scf00081g01515
Peaxi162Scf00081g01710
Peaxi162Scf00081g02114
Peaxi162Scf00081g02212
Peaxi162Scf00081g02226
Peaxi162Scf00082g00016
Peaxi162Scf00082g00116
Peaxi162Scf00082g00217
Peaxi162Scf00082g01114
Peaxi162Scf00082g10216
Peaxi162Scf00083g00091
Peaxi162Scf00083g00425
Peaxi162Scf00083g00623
Peaxi162Scf00083g00712
Peaxi162Scf00083g01229
Peaxi162Scf00083g01233
Peaxi162Scf00083g01313
Peaxi162Scf00083g01919
Peaxi162Scf00083g01924
Peaxi162Scf00083g01925
Peaxi162Scf00083g02015
Peaxi162Scf00084g00024
Peaxi162Scf00084g00028
Peaxi162Scf00084g00058
Peaxi162Scf00084g00099
Peaxi162Scf00084g00119
Peaxi162Scf00084g00168
Peaxi162Scf00084g00410
Peaxi162Scf00084g00517
Peaxi162Scf00084g00518
Peaxi162Scf00084g00915
Peaxi162Scf00084g00918
Peaxi162Scf00084g01113
Peaxi162Scf00084g01118
Peaxi162Scf00085g00530
Peaxi162Scf00085g01214
Peaxi162Scf00085g01215
Peaxi162Scf00086g00101
Peaxi162Scf00086g00133
Peaxi162Scf00086g00432
Peaxi162Scf00086g00435
Peaxi162Scf00086g01318
Peaxi162Scf00086g01321
Peaxi162Scf00086g01414
Peaxi162Scf00086g02615
Peaxi162Scf00087g00021
Peaxi162Scf00087g00044
Peaxi162Scf00087g00093
Peaxi162Scf00087g00125
Peaxi162Scf00087g00513
Peaxi162Scf00088g00035
Peaxi162Scf00088g00042
Peaxi162Scf00088g00049
Peaxi162Scf00088g00052
Peaxi162Scf00088g00096
Peaxi162Scf00088g00106
Peaxi162Scf00088g00125
Peaxi162Scf00088g00143
Peaxi162Scf00088g00156
Peaxi162Scf00088g00614
Peaxi162Scf00088g00819
Peaxi162Scf00088g00820
Peaxi162Scf00088g01026
Peaxi162Scf00088g01029
Peaxi162Scf00088g01111
Peaxi162Scf00088g01117
Peaxi162Scf00088g01217
Peaxi162Scf00088g01226
Peaxi162Scf00088g01510
Peaxi162Scf00089g00038
Peaxi162Scf00089g00063
Peaxi162Scf00089g00124
Peaxi162Scf00089g00125
Peaxi162Scf00089g00142
Peaxi162Scf00089g00145
Peaxi162Scf00089g00236
Peaxi162Scf00089g00241
Peaxi162Scf00089g00242
Peaxi162Scf00089g00324
Peaxi162Scf00089g00426
Peaxi162Scf00089g00521
Peaxi162Scf00089g00635
Peaxi162Scf00089g00833
Peaxi162Scf00089g00837
Peaxi162Scf00089g00844
Peaxi162Scf00089g01135
Peaxi162Scf00089g01227
Peaxi162Scf00089g01334
Peaxi162Scf00089g01341
Peaxi162Scf00089g01410
Peaxi162Scf00089g01411
Peaxi162Scf00089g01432
Peaxi162Scf00089g01519
Peaxi162Scf00089g01624
Peaxi162Scf00089g01633
Peaxi162Scf00089g01727
Peaxi162Scf00089g01740
Peaxi162Scf00089g01846
Peaxi162Scf00090g00126
Peaxi162Scf00091g00013
Peaxi162Scf00091g00051
Peaxi162Scf00091g00066
Peaxi162Scf00091g00114
Peaxi162Scf00091g00116
Peaxi162Scf00091g00616
Peaxi162Scf00091g00617
Peaxi162Scf00091g00720
Peaxi162Scf00091g01310
Peaxi162Scf00091g01816
Peaxi162Scf00092g00020
Peaxi162Scf00092g00321
Peaxi162Scf00092g00515
Peaxi162Scf00092g00615
Peaxi162Scf00092g00620
Peaxi162Scf00092g00717
Peaxi162Scf00092g01013
Peaxi162Scf00092g01019
Peaxi162Scf00092g01117
Peaxi162Scf00092g01118
Peaxi162Scf00092g01517
Peaxi162Scf00094g00037
Peaxi162Scf00094g00112
Peaxi162Scf00094g00116
Peaxi162Scf00094g00138
Peaxi162Scf00094g00912
Peaxi162Scf00094g01112
Peaxi162Scf00095g00034
Peaxi162Scf00095g00131
Peaxi162Scf00095g00168
Peaxi162Scf00095g00213
Peaxi162Scf00095g00214
Peaxi162Scf00095g00221
Peaxi162Scf00095g00411
Peaxi162Scf00095g00413
Peaxi162Scf00095g00723
Peaxi162Scf00095g01211
Peaxi162Scf00095g01216
Peaxi162Scf00096g00187
Peaxi162Scf00096g00414
Peaxi162Scf00096g00824
Peaxi162Scf00096g01525
Peaxi162Scf00096g01616
Peaxi162Scf00096g01717
Peaxi162Scf00096g01719
Peaxi162Scf00096g01848
Peaxi162Scf00097g00159
Peaxi162Scf00097g01013
Peaxi162Scf00097g01219
Peaxi162Scf00097g01810
Peaxi162Scf00098g00013
Peaxi162Scf00098g00610
Peaxi162Scf00098g00814
Peaxi162Scf00098g00815
Peaxi162Scf00099g00079
Peaxi162Scf00100g00036
Peaxi162Scf00100g00094
Peaxi162Scf00100g00724
Peaxi162Scf00101g00031
Peaxi162Scf00101g00099
Peaxi162Scf00101g01910
Peaxi162Scf00102g00116
Peaxi162Scf00102g00213
Peaxi162Scf00102g00214
Peaxi162Scf00102g00630
Peaxi162Scf00102g00730
Peaxi162Scf00102g00731
Peaxi162Scf00102g00733
Peaxi162Scf00102g00927
Peaxi162Scf00102g01053
Peaxi162Scf00102g01065
Peaxi162Scf00102g01071
Peaxi162Scf00102g01135
Peaxi162Scf00102g01138
Peaxi162Scf00102g01143
Peaxi162Scf00102g01240
Peaxi162Scf00102g01243
Peaxi162Scf00102g01343
Peaxi162Scf00102g01512
Peaxi162Scf00102g01717
Peaxi162Scf00102g01733
Peaxi162Scf00102g01854
Peaxi162Scf00103g01116
Peaxi162Scf00103g01212
Peaxi162Scf00103g01213
Peaxi162Scf00103g01616
Peaxi162Scf00103g01617
Peaxi162Scf00103g01924
Peaxi162Scf00104g00013
Peaxi162Scf00104g00083
Peaxi162Scf00104g00094
Peaxi162Scf00104g00166
Peaxi162Scf00104g00220
Peaxi162Scf00104g00322
Peaxi162Scf00104g00810
Peaxi162Scf00104g00811
Peaxi162Scf00104g01210
Peaxi162Scf00104g01815
Peaxi162Scf00104g01921
Peaxi162Scf00105g00059
Peaxi162Scf00105g00510
Peaxi162Scf00105g00615
Peaxi162Scf00105g01113
Peaxi162Scf00105g01218
Peaxi162Scf00105g01219
Peaxi162Scf00105g01221
Peaxi162Scf00105g01432
Peaxi162Scf00106g00081
Peaxi162Scf00106g00092
Peaxi162Scf00106g00424
Peaxi162Scf00106g00517
Peaxi162Scf00106g01124
Peaxi162Scf00106g01216
Peaxi162Scf00106g02319
Peaxi162Scf00107g00133
Peaxi162Scf00107g00162
Peaxi162Scf00107g01320
Peaxi162Scf00107g02025
Peaxi162Scf00108g00034
Peaxi162Scf00108g00110
Peaxi162Scf00108g00121
Peaxi162Scf00108g00131
Peaxi162Scf00108g00166
Peaxi162Scf00108g00220
Peaxi162Scf00108g00224
Peaxi162Scf00108g00911
Peaxi162Scf00108g01317
Peaxi162Scf00109g00144
Peaxi162Scf00109g00516
Peaxi162Scf00109g01523
Peaxi162Scf00110g00013
Peaxi162Scf00110g00121
Peaxi162Scf00110g00721
Peaxi162Scf00110g01213
Peaxi162Scf00110g01214
Peaxi162Scf00110g01922
Peaxi162Scf00110g02024
Peaxi162Scf00111g00008
Peaxi162Scf00111g00031
Peaxi162Scf00111g00032
Peaxi162Scf00111g00048
Peaxi162Scf00111g00065
Peaxi162Scf00111g00077
Peaxi162Scf00111g00137
Peaxi162Scf00111g00225
Peaxi162Scf00111g00532
Peaxi162Scf00111g00718
Peaxi162Scf00111g00723
Peaxi162Scf00111g00821
Peaxi162Scf00111g00823
Peaxi162Scf00111g01142
Peaxi162Scf00111g01144
Peaxi162Scf00111g01233
Peaxi162Scf00111g01320
Peaxi162Scf00111g01331
Peaxi162Scf00111g01423
Peaxi162Scf00111g01456
Peaxi162Scf00111g01457
Peaxi162Scf00111g01468
Peaxi162Scf00111g01475
Peaxi162Scf00111g01479
Peaxi162Scf00112g00029
Peaxi162Scf00112g00104
Peaxi162Scf00112g01217
Peaxi162Scf00112g01719
Peaxi162Scf00112g01918
Peaxi162Scf00112t00132
Peaxi162Scf00113g00036
Peaxi162Scf00113g00085
Peaxi162Scf00113g00223
Peaxi162Scf00114g00001
Peaxi162Scf00114g00061
Peaxi162Scf00114g00212
Peaxi162Scf00114g00812
Peaxi162Scf00115g00081
Peaxi162Scf00115g00111
Peaxi162Scf00115g01116
Peaxi162Scf00116g00043
Peaxi162Scf00116g00083
Peaxi162Scf00116g00091
Peaxi162Scf00116g00113
Peaxi162Scf00117g00113
Peaxi162Scf00117g00144
Peaxi162Scf00117g00212
Peaxi162Scf00117g00919
Peaxi162Scf00117g01315
Peaxi162Scf00117g01731
Peaxi162Scf00118g00109
Peaxi162Scf00118g01810
Peaxi162Scf00118g02018
Peaxi162Scf00119g00126
Peaxi162Scf00119g00159
Peaxi162Scf00119g00619
Peaxi162Scf00119g00811
Peaxi162Scf00119g00829
Peaxi162Scf00119g00941
Peaxi162Scf00119g01214
Peaxi162Scf00119g01313
Peaxi162Scf00119g01535
Peaxi162Scf00120g00023
Peaxi162Scf00120g00088
Peaxi162Scf00120g00213
Peaxi162Scf00120g00519
Peaxi162Scf00120g00721
Peaxi162Scf00120g00723
Peaxi162Scf00120g00814
Peaxi162Scf00120g01314
Peaxi162Scf00121g00018
Peaxi162Scf00121g00244
Peaxi162Scf00121g00249
Peaxi162Scf00121g00414
Peaxi162Scf00121g00621
Peaxi162Scf00121g02438
Peaxi162Scf00121g10119
Peaxi162Scf00122g00032
Peaxi162Scf00122g00144
Peaxi162Scf00122g00811
Peaxi162Scf00122g01415
Peaxi162Scf00122g01720
Peaxi162Scf00122g02013
Peaxi162Scf00122g02215
Peaxi162Scf00122g02315
Peaxi162Scf00123g00003
Peaxi162Scf00123g00014
Peaxi162Scf00123g00176
Peaxi162Scf00123g00214
Peaxi162Scf00123g00910
Peaxi162Scf00123g01123
Peaxi162Scf00123g01721
Peaxi162Scf00124g00035
Peaxi162Scf00124g00110
Peaxi162Scf00124g00615
Peaxi162Scf00125g00122
Peaxi162Scf00125g00227
Peaxi162Scf00125g00234
Peaxi162Scf00125g00710
Peaxi162Scf00125g01022
Peaxi162Scf00125g01026
Peaxi162Scf00125g01116
Peaxi162Scf00125g01117
Peaxi162Scf00126g00001
Peaxi162Scf00126g00051
Peaxi162Scf00126g00141
Peaxi162Scf00126g00322
Peaxi162Scf00126g00626
Peaxi162Scf00126g00811
Peaxi162Scf00126g01027
Peaxi162Scf00126g01030
Peaxi162Scf00126g01131
Peaxi162Scf00126g01412
Peaxi162Scf00126g01416
Peaxi162Scf00126g01512
Peaxi162Scf00126g01514
Peaxi162Scf00126g10123
Peaxi162Scf00127g00206
Peaxi162Scf00127g01910
Peaxi162Scf00128g00005
Peaxi162Scf00128g00025
Peaxi162Scf00128g00052
Peaxi162Scf00128g00134
Peaxi162Scf00128g00138
Peaxi162Scf00128g00217
Peaxi162Scf00128g00219
Peaxi162Scf00128g00447
Peaxi162Scf00128g00453
Peaxi162Scf00128g00530
Peaxi162Scf00128g00547
Peaxi162Scf00128g00627
Peaxi162Scf00128g00632
Peaxi162Scf00128g00645
Peaxi162Scf00128g00731
Peaxi162Scf00128g00840
Peaxi162Scf00128g01041
Peaxi162Scf00128g01130
Peaxi162Scf00128g01143
Peaxi162Scf00128g01227
Peaxi162Scf00128g01321
Peaxi162Scf00128g01329
Peaxi162Scf00128g01411
Peaxi162Scf00128g01417
Peaxi162Scf00128g01523
Peaxi162Scf00128g01526
Peaxi162Scf00128g01613
Peaxi162Scf00128g01632
Peaxi162Scf00128g01750
Peaxi162Scf00128g01757
Peaxi162Scf00128g01777
Peaxi162Scf00129g00001
Peaxi162Scf00129g00018
Peaxi162Scf00129g00132
Peaxi162Scf00129g00233
Peaxi162Scf00129g00317
Peaxi162Scf00129g00633
Peaxi162Scf00129g00735
Peaxi162Scf00129g01541
Peaxi162Scf00129g01660
Peaxi162Scf00130g00127
Peaxi162Scf00130g00519
Peaxi162Scf00130g00620
Peaxi162Scf00130g00727
Peaxi162Scf00130g00826
Peaxi162Scf00130g00930
Peaxi162Scf00130g01015
Peaxi162Scf00130g01129
Peaxi162Scf00130g01217
Peaxi162Scf00130g01323
Peaxi162Scf00131g00015
Peaxi162Scf00131g00029
Peaxi162Scf00131g00064
Peaxi162Scf00131g00192
Peaxi162Scf00131g01117
Peaxi162Scf00131g01118
Peaxi162Scf00131g01212
Peaxi162Scf00131g01512
Peaxi162Scf00131g10121
Peaxi162Scf00132g00006
Peaxi162Scf00132g00019
Peaxi162Scf00132g00020
Peaxi162Scf00132g00112
Peaxi162Scf00132g00229
Peaxi162Scf00132g00232
Peaxi162Scf00132g00422
Peaxi162Scf00132g00526
Peaxi162Scf00132g01411
Peaxi162Scf00133g00053
Peaxi162Scf00133g00523
Peaxi162Scf00133g00612
Peaxi162Scf00133g00723
Peaxi162Scf00134g00010
Peaxi162Scf00134g01716
Peaxi162Scf00134g02023
Peaxi162Scf00134g02031
Peaxi162Scf00134g02033
Peaxi162Scf00135g00056
Peaxi162Scf00135g00076
Peaxi162Scf00135g00213
Peaxi162Scf00135g00417
Peaxi162Scf00135g00914
Peaxi162Scf00135g01114
Peaxi162Scf00136g00128
Peaxi162Scf00136g00229
Peaxi162Scf00136g00618
Peaxi162Scf00136g00620
Peaxi162Scf00136g01810
Peaxi162Scf00136g02012
Peaxi162Scf00136g02210
Peaxi162Scf00137g00026
Peaxi162Scf00137g00107
Peaxi162Scf00137g00128
Peaxi162Scf00137g00313
Peaxi162Scf00137t00021
Peaxi162Scf00138g00012
Peaxi162Scf00138g00213
Peaxi162Scf00139g00013
Peaxi162Scf00139g00016
Peaxi162Scf00139g00112
Peaxi162Scf00139g00125
Peaxi162Scf00139g00825
Peaxi162Scf00139g01024
Peaxi162Scf00139g01026
Peaxi162Scf00139g01117
Peaxi162Scf00139g01125
Peaxi162Scf00139g01315
Peaxi162Scf00139g01316
Peaxi162Scf00140g00021
Peaxi162Scf00140g01012
Peaxi162Scf00140g01119
Peaxi162Scf00140g01337
Peaxi162Scf00140g01356
Peaxi162Scf00141g00025
Peaxi162Scf00141g00081
Peaxi162Scf00141g00130
Peaxi162Scf00141g00331
Peaxi162Scf00141g00334
Peaxi162Scf00141g00336
Peaxi162Scf00141g00514
Peaxi162Scf00141g00812
Peaxi162Scf00141g00924
Peaxi162Scf00141g01221
Peaxi162Scf00141g01427
Peaxi162Scf00145g00221
Peaxi162Scf00145g01112
Peaxi162Scf00146g00014
Peaxi162Scf00146g00026
Peaxi162Scf00146g00084
Peaxi162Scf00146g00109
Peaxi162Scf00146g00111
Peaxi162Scf00146g00411
Peaxi162Scf00146g00517
Peaxi162Scf00146g01328
Peaxi162Scf00147g00195
Peaxi162Scf00147g00615
Peaxi162Scf00147g00710
Peaxi162Scf00147g01111
Peaxi162Scf00147g01412
Peaxi162Scf00147g01822
Peaxi162Scf00148g00088
Peaxi162Scf00148g00149
Peaxi162Scf00149g00061
Peaxi162Scf00149g00063
Peaxi162Scf00149g00117
Peaxi162Scf00149g00722
Peaxi162Scf00149g00811
Peaxi162Scf00150g00213
Peaxi162Scf00150g00410
Peaxi162Scf00150g00711
Peaxi162Scf00150g01615
Peaxi162Scf00151g00818
Peaxi162Scf00152g00236
Peaxi162Scf00152g00527
Peaxi162Scf00152g00648
Peaxi162Scf00152g01020
Peaxi162Scf00152g01432
Peaxi162Scf00152g01538
Peaxi162Scf00153g00106
Peaxi162Scf00153g00189
Peaxi162Scf00153g00217
Peaxi162Scf00153g00312
Peaxi162Scf00153g00916
Peaxi162Scf00153g01023
Peaxi162Scf00153g01025
Peaxi162Scf00153g01027
Peaxi162Scf00153g01033
Peaxi162Scf00153g01324
Peaxi162Scf00153g01715
Peaxi162Scf00153g10115
Peaxi162Scf00154g00132
Peaxi162Scf00154g00133
Peaxi162Scf00154g00226
Peaxi162Scf00154g00227
Peaxi162Scf00154g00229
Peaxi162Scf00154g00326
Peaxi162Scf00154g00425
Peaxi162Scf00154g00426
Peaxi162Scf00154g00517
Peaxi162Scf00154g00518
Peaxi162Scf00154g00819
Peaxi162Scf00154g00934
Peaxi162Scf00154g01023
Peaxi162Scf00154g01150
Peaxi162Scf00155g00007
Peaxi162Scf00155g00071
Peaxi162Scf00155g00315
Peaxi162Scf00155g00910
Peaxi162Scf00156g00015
Peaxi162Scf00156g00413
Peaxi162Scf00157g00065
Peaxi162Scf00157g00066
Peaxi162Scf00157g00117
Peaxi162Scf00157g00213
Peaxi162Scf00158g00115
Peaxi162Scf00158g00230
Peaxi162Scf00159g00018
Peaxi162Scf00159g00054
Peaxi162Scf00159g01021
Peaxi162Scf00159g01650
Peaxi162Scf00160g00022
Peaxi162Scf00160g00117
Peaxi162Scf00160g00840
Peaxi162Scf00160g01038
Peaxi162Scf00160g01119
Peaxi162Scf00161g01216
Peaxi162Scf00162g00213
Peaxi162Scf00162g00415
Peaxi162Scf00163g00009
Peaxi162Scf00163g00149
Peaxi162Scf00163g00217
Peaxi162Scf00163g00910
Peaxi162Scf00163g01014
Peaxi162Scf00164g00138
Peaxi162Scf00164g00523
Peaxi162Scf00164g01128
Peaxi162Scf00164g01220
Peaxi162Scf00164g01311
Peaxi162Scf00164g01413
Peaxi162Scf00164g01415
Peaxi162Scf00165g00015
Peaxi162Scf00165g00078
Peaxi162Scf00165g00615
Peaxi162Scf00165g00912
Peaxi162Scf00165g01015
Peaxi162Scf00165g01322
Peaxi162Scf00165g01810
Peaxi162Scf00166g00046
Peaxi162Scf00166g00336
Peaxi162Scf00166g00526
Peaxi162Scf00166g00636
Peaxi162Scf00166g00645
Peaxi162Scf00166g00825
Peaxi162Scf00166g00931
Peaxi162Scf00166g00944
Peaxi162Scf00166g01032
Peaxi162Scf00166g01051
Peaxi162Scf00166g01052
Peaxi162Scf00166g01215
Peaxi162Scf00167g00084
Peaxi162Scf00167g01120
Peaxi162Scf00167g01122
Peaxi162Scf00167g01124
Peaxi162Scf00167g01215
Peaxi162Scf00167g01217
Peaxi162Scf00168g00011
Peaxi162Scf00168g00113
Peaxi162Scf00168g00518
Peaxi162Scf00168g00920
Peaxi162Scf00168g00921
Peaxi162Scf00168g01523
Peaxi162Scf00169g00016
Peaxi162Scf00170g00041
Peaxi162Scf00170g00052
Peaxi162Scf00170g00120
Peaxi162Scf00170g00623
Peaxi162Scf00170g00717
Peaxi162Scf00170g00812
Peaxi162Scf00170g00819
Peaxi162Scf00170g00822
Peaxi162Scf00170g00919
Peaxi162Scf00170g00921
Peaxi162Scf00170g01112
Peaxi162Scf00170g01223
Peaxi162Scf00170g01229
Peaxi162Scf00170g01231
Peaxi162Scf00171g00033
Peaxi162Scf00171g00034
Peaxi162Scf00171g00106
Peaxi162Scf00171g00113
Peaxi162Scf00171g00131
Peaxi162Scf00171g00132
Peaxi162Scf00171g00133
Peaxi162Scf00171g00236
Peaxi162Scf00171g00242
Peaxi162Scf00171g00347
Peaxi162Scf00171g00419
Peaxi162Scf00171g00427
Peaxi162Scf00171g00621
Peaxi162Scf00171g00631
Peaxi162Scf00171g00735
Peaxi162Scf00171g00822
Peaxi162Scf00171g00918
Peaxi162Scf00171g00936
Peaxi162Scf00173g00010
Peaxi162Scf00173g00068
Peaxi162Scf00173g00074
Peaxi162Scf00173g00210
Peaxi162Scf00173g00216
Peaxi162Scf00173g00322
Peaxi162Scf00173g00417
Peaxi162Scf00173g00822
Peaxi162Scf00174g00079
Peaxi162Scf00174g00101
Peaxi162Scf00174g01118
Peaxi162Scf00174g01119
Peaxi162Scf00174g01410
Peaxi162Scf00174g01413
Peaxi162Scf00174g01621
Peaxi162Scf00175g00013
Peaxi162Scf00175g00320
Peaxi162Scf00175g00519
Peaxi162Scf00175g00525
Peaxi162Scf00175g10118
Peaxi162Scf00176g01638
Peaxi162Scf00177g00220
Peaxi162Scf00177g00416
Peaxi162Scf00177g00417
Peaxi162Scf00177g00518
Peaxi162Scf00177g00619
Peaxi162Scf00177g00916
Peaxi162Scf00177g01114
Peaxi162Scf00177g01132
Peaxi162Scf00178g00048
Peaxi162Scf00178g00147
Peaxi162Scf00178g00215
Peaxi162Scf00178g01719
Peaxi162Scf00179g00311
Peaxi162Scf00179g00627
Peaxi162Scf00180g00029
Peaxi162Scf00180g00063
Peaxi162Scf00180g00117
Peaxi162Scf00180g00216
Peaxi162Scf00180g00312
Peaxi162Scf00180g00518
Peaxi162Scf00181g00124
Peaxi162Scf00182g00112
Peaxi162Scf00182g00120
Peaxi162Scf00183g00024
Peaxi162Scf00183g00067
Peaxi162Scf00183g00220
Peaxi162Scf00183g00711
Peaxi162Scf00184g00013
Peaxi162Scf00184g00072
Peaxi162Scf00184g00144
Peaxi162Scf00184g00418
Peaxi162Scf00185g00039
Peaxi162Scf00185g00159
Peaxi162Scf00185g00818
Peaxi162Scf00185g00821
Peaxi162Scf00185g01120
Peaxi162Scf00186g00012
Peaxi162Scf00186g00065
Peaxi162Scf00186g01011
Peaxi162Scf00187g00613
Peaxi162Scf00187g00617
Peaxi162Scf00187g01116
Peaxi162Scf00187g01610
Peaxi162Scf00188g00064
Peaxi162Scf00188g00068
Peaxi162Scf00188g00119
Peaxi162Scf00188g00626
Peaxi162Scf00188g00813
Peaxi162Scf00188g00931
Peaxi162Scf00188g01019
Peaxi162Scf00188g01223
Peaxi162Scf00188g01341
Peaxi162Scf00188g01350
Peaxi162Scf00189g00003
Peaxi162Scf00189g00018
Peaxi162Scf00189g00052
Peaxi162Scf00189g00133
Peaxi162Scf00189g00312
Peaxi162Scf00189g00319
Peaxi162Scf00189g00919
Peaxi162Scf00189g01210
Peaxi162Scf00189g01212
Peaxi162Scf00190g00015
Peaxi162Scf00190g00611
Peaxi162Scf00190g00616
Peaxi162Scf00190g01218
Peaxi162Scf00190g01521
Peaxi162Scf00190g01525
Peaxi162Scf00191g00026
Peaxi162Scf00191g00212
Peaxi162Scf00191g00213
Peaxi162Scf00191g01211
Peaxi162Scf00192g00012
Peaxi162Scf00192g01118
Peaxi162Scf00192g01119
Peaxi162Scf00192g01212
Peaxi162Scf00192g01618
Peaxi162Scf00192g01619
Peaxi162Scf00193g00717
Peaxi162Scf00193g00730
Peaxi162Scf00193g00816
Peaxi162Scf00194g00014
Peaxi162Scf00194g00018
Peaxi162Scf00194g00022
Peaxi162Scf00194g00519
Peaxi162Scf00194g00726
Peaxi162Scf00194g00816
Peaxi162Scf00195g00010
Peaxi162Scf00195g00120
Peaxi162Scf00195g00127
Peaxi162Scf00195g00521
Peaxi162Scf00195g00616
Peaxi162Scf00196g00048
Peaxi162Scf00196g00222
Peaxi162Scf00196g01021
Peaxi162Scf00198g00075
Peaxi162Scf00198g00088
Peaxi162Scf00198g00136
Peaxi162Scf00198g01525
Peaxi162Scf00199g00089
Peaxi162Scf00199g01018
Peaxi162Scf00200g01316
Peaxi162Scf00201g00004
Peaxi162Scf00201g00011
Peaxi162Scf00201g00034
Peaxi162Scf00201g00128
Peaxi162Scf00201g00248
Peaxi162Scf00201g00333
Peaxi162Scf00201g00337
Peaxi162Scf00201g00342
Peaxi162Scf00201g00346
Peaxi162Scf00201g00424
Peaxi162Scf00202g00057
Peaxi162Scf00202g00089
Peaxi162Scf00202g00187
Peaxi162Scf00202g00314
Peaxi162Scf00203g00029
Peaxi162Scf00203g00033
Peaxi162Scf00203g00712
Peaxi162Scf00203g00910
Peaxi162Scf00203g01317
Peaxi162Scf00204g00116
Peaxi162Scf00204g00217
Peaxi162Scf00204g00622
Peaxi162Scf00205g00053
Peaxi162Scf00205g00122
Peaxi162Scf00205g00614
Peaxi162Scf00205g00721
Peaxi162Scf00205g00817
Peaxi162Scf00205g00919
Peaxi162Scf00205g00924
Peaxi162Scf00205g00925
Peaxi162Scf00205g00928
Peaxi162Scf00205g01022
Peaxi162Scf00205g01024
Peaxi162Scf00205g01128
Peaxi162Scf00205g01218
Peaxi162Scf00206g00019
Peaxi162Scf00206g00063
Peaxi162Scf00206g00710
Peaxi162Scf00207g00036
Peaxi162Scf00207g00238
Peaxi162Scf00207g00328
Peaxi162Scf00207g00338
Peaxi162Scf00207g00432
Peaxi162Scf00207g00538
Peaxi162Scf00207g00746
Peaxi162Scf00207g00754
Peaxi162Scf00207g00941
Peaxi162Scf00207g00946
Peaxi162Scf00207g01130
Peaxi162Scf00207g01136
Peaxi162Scf00207g01364
Peaxi162Scf00207g01423
Peaxi162Scf00207g01530
Peaxi162Scf00207g01542
Peaxi162Scf00207g01622
Peaxi162Scf00207g10021
Peaxi162Scf00209g00122
Peaxi162Scf00209g00325
Peaxi162Scf00209g00328
Peaxi162Scf00209g00516
Peaxi162Scf00209g00937
Peaxi162Scf00209g00943
Peaxi162Scf00210g00617
Peaxi162Scf00211g00002
Peaxi162Scf00211g00058
Peaxi162Scf00211g00079
Peaxi162Scf00211g00128
Peaxi162Scf00211g01210
Peaxi162Scf00212g00617
Peaxi162Scf00213g00113
Peaxi162Scf00213g00118
Peaxi162Scf00213g00937
Peaxi162Scf00213g00943
Peaxi162Scf00213g01016
Peaxi162Scf00213g01416
Peaxi162Scf00213g01420
Peaxi162Scf00213g01515
Peaxi162Scf00214g00035
Peaxi162Scf00214g00069
Peaxi162Scf00215g00114
Peaxi162Scf00216g00141
Peaxi162Scf00217g00025
Peaxi162Scf00217g00314
Peaxi162Scf00217g00627
Peaxi162Scf00217g00911
Peaxi162Scf00217g01216
Peaxi162Scf00218g00013
Peaxi162Scf00218g00063
Peaxi162Scf00219g00019
Peaxi162Scf00220g00042
Peaxi162Scf00220g00119
Peaxi162Scf00220g00229
Peaxi162Scf00220g00315
Peaxi162Scf00220g00411
Peaxi162Scf00222g00117
Peaxi162Scf00222g00123
Peaxi162Scf00222g00125
Peaxi162Scf00222g00235
Peaxi162Scf00222g00236
Peaxi162Scf00222g00239
Peaxi162Scf00222g00246
Peaxi162Scf00222g00714
Peaxi162Scf00222g01020
Peaxi162Scf00222g01021
Peaxi162Scf00223g00031
Peaxi162Scf00223g00811
Peaxi162Scf00223g01210
Peaxi162Scf00223g01514
Peaxi162Scf00223t00041
Peaxi162Scf00224g00034
Peaxi162Scf00224g00119
Peaxi162Scf00225g00128
Peaxi162Scf00225g00135
Peaxi162Scf00225g00424
Peaxi162Scf00225g00519
Peaxi162Scf00225g00523
Peaxi162Scf00225g00525
Peaxi162Scf00226g00217
Peaxi162Scf00226g00219
Peaxi162Scf00226g00319
Peaxi162Scf00226g00416
Peaxi162Scf00226g00715
Peaxi162Scf00226g00716
Peaxi162Scf00226g00717
Peaxi162Scf00226g00815
Peaxi162Scf00226g00925
Peaxi162Scf00227g00310
Peaxi162Scf00227g00611
Peaxi162Scf00227g00720
Peaxi162Scf00228g00041
Peaxi162Scf00228g00056
Peaxi162Scf00228g00059
Peaxi162Scf00228g00321
Peaxi162Scf00228g00333
Peaxi162Scf00228g00514
Peaxi162Scf00228g00515
Peaxi162Scf00228g00615
Peaxi162Scf00228g00621
Peaxi162Scf00229g01210
Peaxi162Scf00230g00026
Peaxi162Scf00230g00067
Peaxi162Scf00230g00089
Peaxi162Scf00230g00716
Peaxi162Scf00231g00021
Peaxi162Scf00231g00024
Peaxi162Scf00231g00328
Peaxi162Scf00231g00330
Peaxi162Scf00231g00332
Peaxi162Scf00231g00424
Peaxi162Scf00231g00617
Peaxi162Scf00231g00725
Peaxi162Scf00231g01017
Peaxi162Scf00232g00022
Peaxi162Scf00232g00025
Peaxi162Scf00232g00030
Peaxi162Scf00232g00041
Peaxi162Scf00232g00076
Peaxi162Scf00232g00078
Peaxi162Scf00232g00089
Peaxi162Scf00232g00418
Peaxi162Scf00232g00615
Peaxi162Scf00232g00810
Peaxi162Scf00232g00910
Peaxi162Scf00233g00069
Peaxi162Scf00235g00064
Peaxi162Scf00235g00218
Peaxi162Scf00235g00220
Peaxi162Scf00235g00421
Peaxi162Scf00235g00427
Peaxi162Scf00235g00518
Peaxi162Scf00235g00521
Peaxi162Scf00235g00623
Peaxi162Scf00235g00721
Peaxi162Scf00235g00821
Peaxi162Scf00235g00829
Peaxi162Scf00235g00837
Peaxi162Scf00236g00013
Peaxi162Scf00237g00041
Peaxi162Scf00237g00110
Peaxi162Scf00237g00201
Peaxi162Scf00237g00312
Peaxi162Scf00238g00026
Peaxi162Scf00238g00125
Peaxi162Scf00238g00213
Peaxi162Scf00240g00106
Peaxi162Scf00240g01429
Peaxi162Scf00241g00079
Peaxi162Scf00241g00113
Peaxi162Scf00241g00319
Peaxi162Scf00241g00416
Peaxi162Scf00241g00417
Peaxi162Scf00241g00526
Peaxi162Scf00241g01211
Peaxi162Scf00242g01319
Peaxi162Scf00244g00023
Peaxi162Scf00244g00029
Peaxi162Scf00244g00044
Peaxi162Scf00244g00115
Peaxi162Scf00244g01122
Peaxi162Scf00244g01214
Peaxi162Scf00245g00320
Peaxi162Scf00245g00912
Peaxi162Scf00246g00023
Peaxi162Scf00246g00045
Peaxi162Scf00247g00049
Peaxi162Scf00248g00012
Peaxi162Scf00249g00712
Peaxi162Scf00249g00716
Peaxi162Scf00249g00717
Peaxi162Scf00249g01221
Peaxi162Scf00250g00029
Peaxi162Scf00251g01119
Peaxi162Scf00252g00221
Peaxi162Scf00252g00711
Peaxi162Scf00252g01216
Peaxi162Scf00252g01217
Peaxi162Scf00253g00137
Peaxi162Scf00253g00142
Peaxi162Scf00253g00512
Peaxi162Scf00253g00721
Peaxi162Scf00253g00725
Peaxi162Scf00253g01128
Peaxi162Scf00253g01317
Peaxi162Scf00254g00008
Peaxi162Scf00254g00012
Peaxi162Scf00254g00420
Peaxi162Scf00254g00422
Peaxi162Scf00254g00511
Peaxi162Scf00254g00513
Peaxi162Scf00255g01120
Peaxi162Scf00256g00028
Peaxi162Scf00256g00913
Peaxi162Scf00257g00118
Peaxi162Scf00257g01610
Peaxi162Scf00257g01624
Peaxi162Scf00258g00114
Peaxi162Scf00258g00128
Peaxi162Scf00258g00313
Peaxi162Scf00258g00519
Peaxi162Scf00258g00523
Peaxi162Scf00258g00631
Peaxi162Scf00259g00019
Peaxi162Scf00259g00025
Peaxi162Scf00259g00051
Peaxi162Scf00259g00213
Peaxi162Scf00261g01010
Peaxi162Scf00262g00051
Peaxi162Scf00262g00615
Peaxi162Scf00263g00031
Peaxi162Scf00263g00036
Peaxi162Scf00263g00083
Peaxi162Scf00263g00122
Peaxi162Scf00263g00127
Peaxi162Scf00263g00129
Peaxi162Scf00263g00156
Peaxi162Scf00263g00321
Peaxi162Scf00263g00323
Peaxi162Scf00263g00516
Peaxi162Scf00263g01019
Peaxi162Scf00263g01412
Peaxi162Scf00263g01424
Peaxi162Scf00264g00004
Peaxi162Scf00264g00010
Peaxi162Scf00264g00021
Peaxi162Scf00264g00024
Peaxi162Scf00264g00089
Peaxi162Scf00264g00320
Peaxi162Scf00264g00324
Peaxi162Scf00264g00328
Peaxi162Scf00264g00414
Peaxi162Scf00264g00415
Peaxi162Scf00264g00416
Peaxi162Scf00264g00860
Peaxi162Scf00265g00033
Peaxi162Scf00265g00412
[truncated: 2,208 more rows]

## Sheet: Supplemental Data 1b
Supplemental Dataset S1b. H3K9ac decreased DMGs
Peaxi162Scf00000g02710
Peaxi162Scf00000g05813
Peaxi162Scf00000t00161
Peaxi162Scf00000t00721
Peaxi162Scf00001g00541
Peaxi162Scf00001g04234
Peaxi162Scf00001t00141
Peaxi162Scf00001t00361
Peaxi162Scf00002g00383
Peaxi162Scf00003g00529
Peaxi162Scf00005t00451
Peaxi162Scf00008g00288
Peaxi162Scf00008g00911
Peaxi162Scf00009g00115
Peaxi162Scf00010g00373
Peaxi162Scf00010g01213
Peaxi162Scf00010t00141
Peaxi162Scf00013g00629
Peaxi162Scf00014g00257
Peaxi162Scf00014t00291
Peaxi162Scf00015t00301
Peaxi162Scf00017t00151
Peaxi162Scf00018g00228
Peaxi162Scf00021g02415
Peaxi162Scf00023g01415
Peaxi162Scf00024g00002
Peaxi162Scf00024g00038
Peaxi162Scf00024g00135
Peaxi162Scf00024g00213
Peaxi162Scf00024g00327
Peaxi162Scf00026g00026
Peaxi162Scf00026g02512
Peaxi162Scf00027g00176
Peaxi162Scf00027g00219
Peaxi162Scf00027g02110
Peaxi162Scf00031g00185
Peaxi162Scf00032g02811
Peaxi162Scf00033g00012
Peaxi162Scf00033g01513
Peaxi162Scf00033g01514
Peaxi162Scf00035g01213
Peaxi162Scf00035t00261
Peaxi162Scf00039g00213
Peaxi162Scf00039g00218
Peaxi162Scf00039g01322
Peaxi162Scf00039t00091
Peaxi162Scf00040g00142
Peaxi162Scf00040g00416
Peaxi162Scf00043g00113
Peaxi162Scf00043g00132
Peaxi162Scf00043t00281
Peaxi162Scf00045g00732
Peaxi162Scf00046g00154
Peaxi162Scf00046g01212
Peaxi162Scf00048g00071
Peaxi162Scf00049g02512
Peaxi162Scf00051t00171
Peaxi162Scf00053g02011
Peaxi162Scf00054g02313
Peaxi162Scf00055t00021
Peaxi162Scf00056g00123
Peaxi162Scf00057g00264
Peaxi162Scf00057g00525
Peaxi162Scf00058g00281
Peaxi162Scf00058t00101
Peaxi162Scf00058t00112
Peaxi162Scf00059g00097
Peaxi162Scf00059g00111
Peaxi162Scf00059g00144
Peaxi162Scf00060g02118
Peaxi162Scf00061g00111
Peaxi162Scf00061g00226
Peaxi162Scf00062g01917
Peaxi162Scf00063g02220
Peaxi162Scf00065g00077
Peaxi162Scf00066g00010
Peaxi162Scf00066t00121
Peaxi162Scf00066t00122
Peaxi162Scf00068t00101
Peaxi162Scf00075g00209
Peaxi162Scf00075g01331
Peaxi162Scf00076g00531
Peaxi162Scf00077t00111
Peaxi162Scf00079g00065
Peaxi162Scf00079t00242
Peaxi162Scf00080g00036
Peaxi162Scf00080g01217
Peaxi162Scf00081g00264
Peaxi162Scf00081g00620
Peaxi162Scf00081t00093
Peaxi162Scf00083g00204
Peaxi162Scf00083g02015
Peaxi162Scf00084g00058
Peaxi162Scf00095g00525
Peaxi162Scf00097g00133
Peaxi162Scf00097t00051
Peaxi162Scf00104g00615
Peaxi162Scf00105g01441
Peaxi162Scf00106t00071
Peaxi162Scf00108g00186
Peaxi162Scf00109g00034
Peaxi162Scf00109g00310
Peaxi162Scf00110g00035
Peaxi162Scf00110g00149
Peaxi162Scf00110t00182
Peaxi162Scf00112t00161
Peaxi162Scf00113t00051
Peaxi162Scf00115g00051
Peaxi162Scf00116g00214
Peaxi162Scf00117g00122
Peaxi162Scf00120g00033
Peaxi162Scf00120g00215
Peaxi162Scf00121g00119
Peaxi162Scf00121t00091
Peaxi162Scf00122g00065
Peaxi162Scf00122g00087
Peaxi162Scf00122g01413
Peaxi162Scf00122g02416
Peaxi162Scf00124g01311
Peaxi162Scf00125g00511
Peaxi162Scf00125g01027
Peaxi162Scf00125t00051
Peaxi162Scf00126g00098
Peaxi162Scf00130g00325
Peaxi162Scf00132g01011
Peaxi162Scf00136g01213
Peaxi162Scf00136g01811
Peaxi162Scf00136g01912
Peaxi162Scf00137g00157
Peaxi162Scf00138g00093
Peaxi162Scf00138g00207
Peaxi162Scf00146g00013
Peaxi162Scf00148g00157
Peaxi162Scf00150g00125
Peaxi162Scf00154g01149
Peaxi162Scf00155g00069
Peaxi162Scf00155g00514
Peaxi162Scf00161g01644
Peaxi162Scf00162g00213
Peaxi162Scf00166g00004
Peaxi162Scf00169g00159
Peaxi162Scf00170g01227
Peaxi162Scf00183g00035
Peaxi162Scf00185t00101
Peaxi162Scf00189g00521
Peaxi162Scf00193t00021
Peaxi162Scf00202g00012
Peaxi162Scf00204g00085
Peaxi162Scf00204t00011
Peaxi162Scf00205g00923
Peaxi162Scf00212g00035
Peaxi162Scf00212t00101
Peaxi162Scf00213g00616
Peaxi162Scf00213g01026
Peaxi162Scf00216g00037
Peaxi162Scf00227g00019
Peaxi162Scf00227t00011
Peaxi162Scf00233t00051
Peaxi162Scf00237g01412
Peaxi162Scf00239g00129
Peaxi162Scf00242g00009
Peaxi162Scf00243g00112
Peaxi162Scf00244t00021
Peaxi162Scf00246t00121
Peaxi162Scf00253g00098
Peaxi162Scf00255g00327
Peaxi162Scf00256g00817
Peaxi162Scf00257g00153
Peaxi162Scf00257g00220
Peaxi162Scf00260g00084
Peaxi162Scf00261g00085
Peaxi162Scf00263g00138
Peaxi162Scf00264g00118
Peaxi162Scf00265g00015
Peaxi162Scf00265g00712
Peaxi162Scf00272g00044
Peaxi162Scf00280g00033
Peaxi162Scf00284g00228
Peaxi162Scf00286g00826
Peaxi162Scf00287g00176
Peaxi162Scf00288g01211
Peaxi162Scf00290g00107
Peaxi162Scf00293t00021
Peaxi162Scf00300g00316
Peaxi162Scf00301t00041
Peaxi162Scf00304g01353
Peaxi162Scf00305t00001
Peaxi162Scf00319g00015
Peaxi162Scf00319g00025
Peaxi162Scf00319g00916
Peaxi162Scf00321g00036
Peaxi162Scf00323g00027
Peaxi162Scf00327g00081
Peaxi162Scf00330g00710
Peaxi162Scf00332t00041
Peaxi162Scf00335g01210
Peaxi162Scf00338g00424
Peaxi162Scf00338g00618
Peaxi162Scf00340t00041
Peaxi162Scf00342g00917
Peaxi162Scf00344t00152
Peaxi162Scf00348g00032
Peaxi162Scf00350g00103
Peaxi162Scf00350g00217
Peaxi162Scf00351g00074
Peaxi162Scf00358g00512
Peaxi162Scf00358t00061
Peaxi162Scf00360g00812
Peaxi162Scf00360g01017
Peaxi162Scf00360t00031
Peaxi162Scf00366g00011
Peaxi162Scf00368g00614
Peaxi162Scf00374g00720
Peaxi162Scf00374t00021
Peaxi162Scf00374t00061
Peaxi162Scf00375g00912
Peaxi162Scf00376g00044
Peaxi162Scf00376g00211
Peaxi162Scf00379g00015
Peaxi162Scf00384g00027
Peaxi162Scf00385t00081
Peaxi162Scf00388g00106
Peaxi162Scf00392g00127
Peaxi162Scf00395g00008
Peaxi162Scf00399t00081
Peaxi162Scf00404g00097
Peaxi162Scf00404g00220
Peaxi162Scf00407g00312
Peaxi162Scf00413g00614
Peaxi162Scf00415g00416
Peaxi162Scf00417g00054
Peaxi162Scf00418g00075
Peaxi162Scf00430g00414
Peaxi162Scf00433g00112
Peaxi162Scf00434g00042
Peaxi162Scf00434t00021
Peaxi162Scf00439g00524
Peaxi162Scf00445g00212
Peaxi162Scf00451g00313
Peaxi162Scf00452g00724
Peaxi162Scf00458g00213
Peaxi162Scf00461g00107
Peaxi162Scf00464g00015
Peaxi162Scf00464g00118
Peaxi162Scf00468g00025
Peaxi162Scf00475g00712
Peaxi162Scf00477g00823
Peaxi162Scf00488g00067
Peaxi162Scf00488g00924
Peaxi162Scf00492g00510
Peaxi162Scf00503g00219
Peaxi162Scf00517g00518
Peaxi162Scf00522g00514
Peaxi162Scf00525g00007
Peaxi162Scf00528g00003
Peaxi162Scf00536g00911
Peaxi162Scf00543g00420
Peaxi162Scf00554g00422
Peaxi162Scf00565g00036
Peaxi162Scf00565g00077
Peaxi162Scf00572g00216
Peaxi162Scf00574t00071
Peaxi162Scf00583g00048
Peaxi162Scf00587g00036
Peaxi162Scf00594t00021
Peaxi162Scf00597t00021
Peaxi162Scf00606g00511
Peaxi162Scf00609g00024
Peaxi162Scf00611g00515
Peaxi162Scf00613g00816
Peaxi162Scf00631g00049
Peaxi162Scf00645g00034
Peaxi162Scf00652g00422
Peaxi162Scf00670g00114
Peaxi162Scf00672g00077
Peaxi162Scf00690g00221
Peaxi162Scf00700g00332
Peaxi162Scf00706g00066
Peaxi162Scf00709g00310
Peaxi162Scf00713g00214
Peaxi162Scf00714g00514
Peaxi162Scf00715t00031
Peaxi162Scf00718t00042
Peaxi162Scf00720g00071
Peaxi162Scf00721g00044
Peaxi162Scf00736g00313
Peaxi162Scf00756t00001
Peaxi162Scf00756t00021
Peaxi162Scf00768t00041
Peaxi162Scf00771g00026
Peaxi162Scf00797t00071
Peaxi162Scf00803g00017
Peaxi162Scf00811t00021
Peaxi162Scf00812g00056
Peaxi162Scf00819g00039
Peaxi162Scf00820g00017
Peaxi162Scf00821g00111
Peaxi162Scf00825g00004
Peaxi162Scf00829t00011
Peaxi162Scf00832t00011
Peaxi162Scf00834g00004
Peaxi162Scf00835g00028
Peaxi162Scf00837t00072
Peaxi162Scf00841g00002
Peaxi162Scf00844g00038
Peaxi162Scf00851t00001
Peaxi162Scf00878g00016
Peaxi162Scf00882g00015
Peaxi162Scf00883t00111
Peaxi162Scf00884g00023
Peaxi162Scf00894t00021
Peaxi162Scf00906g00228
Peaxi162Scf00925g00005
Peaxi162Scf00926g00518
Peaxi162Scf00938g00116
Peaxi162Scf00953g00039
Peaxi162Scf00958g00023
Peaxi162Scf00963g00001
Peaxi162Scf00965g00047
Peaxi162Scf00983g00418
Peaxi162Scf00991g00317
Peaxi162Scf00994t00011
Peaxi162Scf01004g00013
Peaxi162Scf01010g00017
Peaxi162Scf01021g00118
Peaxi162Scf01058g00012
Peaxi162Scf01066g00002
Peaxi162Scf01074g00126
Peaxi162Scf01089g00016
Peaxi162Scf01089g00039
Peaxi162Scf01097t00041
Peaxi162Scf01101g00016
Peaxi162Scf01107g00003
Peaxi162Scf01126t00011
Peaxi162Scf01142g00010
Peaxi162Scf01183g00135
Peaxi162Scf01184g00017
Peaxi162Scf01194g00014
Peaxi162Scf01197g00112
Peaxi162Scf01200t00021
Peaxi162Scf01206g00012
Peaxi162Scf01217g00019
Peaxi162Scf01217t00002
Peaxi162Scf01254g00010
Peaxi162Scf01266g00038
Peaxi162Scf01294g00319
Peaxi162Scf01350g00012
Peaxi162Scf01392g00005
Peaxi162Scf01421g00012
Peaxi162Scf01433t00001
Peaxi162Scf01440g00013
Peaxi162Scf01543g00014
Peaxi162Scf02095g00012
Peaxi162Scf02135t00001
Peaxi162Scf29894t00001

## Sheet: Supplemental Data 1c
Supplemental Dataset S1c. H3K4me3 increased DMGs
Peaxi162Scf00000g00498
Peaxi162Scf00000g00587
Peaxi162Scf00000g02614
Peaxi162Scf00000t00461
Peaxi162Scf00001g00369
Peaxi162Scf00001g03323
Peaxi162Scf00001g03514
Peaxi162Scf00001g04919
Peaxi162Scf00002g01216
Peaxi162Scf00003g00219
Peaxi162Scf00003g04533
Peaxi162Scf00003g04918
Peaxi162Scf00003g04926
Peaxi162Scf00003g05382
Peaxi162Scf00004g03212
Peaxi162Scf00004g03718
Peaxi162Scf00004g04126
Peaxi162Scf00004g04314
Peaxi162Scf00004g04414
Peaxi162Scf00005g01013
Peaxi162Scf00005g04914
Peaxi162Scf00006g00717
Peaxi162Scf00006g01615
Peaxi162Scf00006g03411
Peaxi162Scf00007g00252
Peaxi162Scf00007g01220
Peaxi162Scf00009g00232
Peaxi162Scf00009g01415
Peaxi162Scf00010g01213
Peaxi162Scf00011g00279
Peaxi162Scf00011g00526
Peaxi162Scf00011g01538
Peaxi162Scf00011g01642
Peaxi162Scf00011g01843
Peaxi162Scf00011g02911
Peaxi162Scf00012g02419
Peaxi162Scf00013g00069
Peaxi162Scf00013g00429
Peaxi162Scf00013g00630
Peaxi162Scf00013g02918
Peaxi162Scf00013g03441
Peaxi162Scf00014g01819
Peaxi162Scf00015g00027
Peaxi162Scf00015g00072
Peaxi162Scf00015g00253
Peaxi162Scf00015g01034
Peaxi162Scf00016g00033
Peaxi162Scf00016g00198
Peaxi162Scf00016g00837
Peaxi162Scf00016g01129
Peaxi162Scf00016g02023
Peaxi162Scf00016g02329
Peaxi162Scf00017g00015
Peaxi162Scf00017g02227
Peaxi162Scf00017g02912
Peaxi162Scf00017g03036
Peaxi162Scf00017g03039
Peaxi162Scf00017g03135
Peaxi162Scf00017g03140
Peaxi162Scf00017g03258
Peaxi162Scf00017g03272
Peaxi162Scf00017g03274
Peaxi162Scf00019g00104
Peaxi162Scf00019g00146
Peaxi162Scf00019g03123
Peaxi162Scf00020g00011
Peaxi162Scf00020g00232
Peaxi162Scf00020g00421
Peaxi162Scf00020g01027
Peaxi162Scf00021g01312
Peaxi162Scf00021g01316
Peaxi162Scf00021g01412
Peaxi162Scf00021g02415
Peaxi162Scf00024g00053
Peaxi162Scf00025g00011
Peaxi162Scf00025g00282
Peaxi162Scf00025g02430
Peaxi162Scf00025g02432
Peaxi162Scf00025g02826
Peaxi162Scf00025g02828
Peaxi162Scf00026g00178
Peaxi162Scf00026g03215
Peaxi162Scf00028g00189
Peaxi162Scf00028g00194
Peaxi162Scf00028g00413
Peaxi162Scf00030g01715
Peaxi162Scf00030g02517
Peaxi162Scf00031g00232
Peaxi162Scf00032g02319
Peaxi162Scf00033g02311
Peaxi162Scf00034g00825
Peaxi162Scf00035g00018
Peaxi162Scf00036g01624
Peaxi162Scf00037g00185
Peaxi162Scf00037g00224
Peaxi162Scf00037g00424
Peaxi162Scf00037g01125
Peaxi162Scf00037g01814
Peaxi162Scf00038g00014
Peaxi162Scf00038g01029
Peaxi162Scf00038g01235
Peaxi162Scf00038g01246
Peaxi162Scf00038g01734
Peaxi162Scf00038g01956
Peaxi162Scf00038g02138
Peaxi162Scf00038g02444
Peaxi162Scf00038g02542
Peaxi162Scf00039g01012
Peaxi162Scf00040g00112
Peaxi162Scf00040g03134
Peaxi162Scf00040g03136
Peaxi162Scf00041g01736
Peaxi162Scf00043g02315
Peaxi162Scf00044g00198
Peaxi162Scf00044g01218
Peaxi162Scf00044g01613
Peaxi162Scf00045g00173
Peaxi162Scf00045g00731
Peaxi162Scf00045g01740
Peaxi162Scf00045g01837
Peaxi162Scf00045g01930
Peaxi162Scf00045g02134
Peaxi162Scf00045g02426
Peaxi162Scf00045g02432
Peaxi162Scf00046g00147
Peaxi162Scf00046g00228
Peaxi162Scf00046g00823
Peaxi162Scf00047g00053
Peaxi162Scf00047g00226
Peaxi162Scf00047g00340
Peaxi162Scf00047g00342
Peaxi162Scf00047g00520
Peaxi162Scf00047g00524
Peaxi162Scf00047g00633
Peaxi162Scf00047g01222
Peaxi162Scf00047g02039
Peaxi162Scf00047g02450
Peaxi162Scf00048g01820
Peaxi162Scf00051g00516
Peaxi162Scf00051g00625
Peaxi162Scf00051g00911
Peaxi162Scf00053g00181
Peaxi162Scf00053g00316
Peaxi162Scf00053g00524
Peaxi162Scf00057g00421
Peaxi162Scf00058g00317
Peaxi162Scf00058g01216
Peaxi162Scf00058g02630
Peaxi162Scf00059g00319
Peaxi162Scf00059g01919
Peaxi162Scf00060g00026
Peaxi162Scf00060g00621
Peaxi162Scf00062g00920
Peaxi162Scf00064g00535
Peaxi162Scf00064g01432
Peaxi162Scf00064g01527
Peaxi162Scf00065g01031
Peaxi162Scf00065g01120
Peaxi162Scf00066g01221
Peaxi162Scf00067g00619
Peaxi162Scf00067g01119
Peaxi162Scf00067g02527
Peaxi162Scf00068g00019
Peaxi162Scf00069g00043
Peaxi162Scf00069g00079
Peaxi162Scf00069g00214
Peaxi162Scf00069g01839
Peaxi162Scf00069g02134
Peaxi162Scf00071g00129
Peaxi162Scf00071g00201
Peaxi162Scf00071g01213
Peaxi162Scf00072g00089
Peaxi162Scf00072g01015
Peaxi162Scf00073g00129
Peaxi162Scf00073g01124
Peaxi162Scf00073g01932
Peaxi162Scf00073g02024
Peaxi162Scf00073g02118
Peaxi162Scf00073g02333
Peaxi162Scf00073g02339
Peaxi162Scf00074g00621
Peaxi162Scf00074g00927
Peaxi162Scf00075g01326
Peaxi162Scf00075g01331
Peaxi162Scf00076g00414
Peaxi162Scf00076g00422
Peaxi162Scf00076g01047
Peaxi162Scf00076g10023
Peaxi162Scf00077g00109
Peaxi162Scf00078g00543
Peaxi162Scf00078g00824
Peaxi162Scf00078g01222
Peaxi162Scf00078g01336
Peaxi162Scf00079g00245
Peaxi162Scf00080g01212
Peaxi162Scf00080g01215
Peaxi162Scf00081g00024
Peaxi162Scf00082g00116
Peaxi162Scf00082g01114
Peaxi162Scf00083g01124
Peaxi162Scf00083g01229
Peaxi162Scf00084g00118
Peaxi162Scf00084g01018
Peaxi162Scf00086g00328
Peaxi162Scf00086g00435
Peaxi162Scf00086g01414
Peaxi162Scf00086g02615
Peaxi162Scf00088g00076
Peaxi162Scf00088g00156
Peaxi162Scf00088g00520
Peaxi162Scf00088g00819
Peaxi162Scf00088g01619
Peaxi162Scf00089g00242
Peaxi162Scf00089g00522
Peaxi162Scf00089g00840
Peaxi162Scf00092g00515
Peaxi162Scf00092g01022
Peaxi162Scf00096g00005
Peaxi162Scf00096g01721
Peaxi162Scf00098g00079
Peaxi162Scf00102g00110
Peaxi162Scf00102g00213
Peaxi162Scf00102g00214
Peaxi162Scf00102g00835
Peaxi162Scf00102g01135
Peaxi162Scf00102g01842
Peaxi162Scf00103g02126
Peaxi162Scf00104g00014
Peaxi162Scf00104g00017
Peaxi162Scf00104g01921
Peaxi162Scf00105g00415
Peaxi162Scf00105g01315
Peaxi162Scf00105g01316
Peaxi162Scf00105g01417
Peaxi162Scf00106g00322
Peaxi162Scf00106g02319
Peaxi162Scf00107g00164
Peaxi162Scf00107g01320
Peaxi162Scf00107g02024
Peaxi162Scf00107g02025
Peaxi162Scf00110g00819
Peaxi162Scf00111g01142
Peaxi162Scf00111g01236
Peaxi162Scf00111g01456
Peaxi162Scf00115g01117
Peaxi162Scf00117g00321
Peaxi162Scf00117g00415
Peaxi162Scf00119g00829
Peaxi162Scf00119g00838
Peaxi162Scf00119g00941
Peaxi162Scf00120g00213
Peaxi162Scf00121g10119
Peaxi162Scf00124g00019
Peaxi162Scf00124g00110
Peaxi162Scf00124g01719
Peaxi162Scf00124g01740
Peaxi162Scf00125g00014
Peaxi162Scf00126g00001
Peaxi162Scf00126g00232
Peaxi162Scf00126g10123
Peaxi162Scf00128g00020
Peaxi162Scf00128g00139
Peaxi162Scf00128g00218
Peaxi162Scf00128g00645
Peaxi162Scf00128g00941
Peaxi162Scf00128g01041
Peaxi162Scf00128g01142
Peaxi162Scf00128g01417
Peaxi162Scf00129g00233
Peaxi162Scf00129g01541
Peaxi162Scf00130g00325
Peaxi162Scf00130g00826
Peaxi162Scf00131g10129
Peaxi162Scf00132g00229
Peaxi162Scf00133g00523
Peaxi162Scf00133g00916
Peaxi162Scf00135g01114
Peaxi162Scf00139g01028
Peaxi162Scf00139g01316
Peaxi162Scf00140g00018
Peaxi162Scf00141g00125
Peaxi162Scf00141g00135
Peaxi162Scf00141g00331
Peaxi162Scf00141g00924
Peaxi162Scf00141g01427
Peaxi162Scf00145g01216
Peaxi162Scf00149g00061
Peaxi162Scf00149g00312
Peaxi162Scf00149g00811
Peaxi162Scf00149g01016
Peaxi162Scf00150g00315
Peaxi162Scf00150g00919
Peaxi162Scf00151g00313
Peaxi162Scf00152g01538
Peaxi162Scf00153g01023
Peaxi162Scf00154g00132
Peaxi162Scf00154g00618
Peaxi162Scf00154g00714
Peaxi162Scf00155g00007
Peaxi162Scf00156g00015
Peaxi162Scf00156g01316
Peaxi162Scf00159g01020
Peaxi162Scf00160g00829
Peaxi162Scf00161g00086
Peaxi162Scf00163g00009
Peaxi162Scf00164g01416
Peaxi162Scf00165g00015
Peaxi162Scf00165g01015
Peaxi162Scf00165g01216
Peaxi162Scf00166g00528
Peaxi162Scf00166g00825
Peaxi162Scf00167g00092
Peaxi162Scf00167g01019
Peaxi162Scf00170g00412
Peaxi162Scf00170g01336
Peaxi162Scf00171g00029
Peaxi162Scf00171g01126
Peaxi162Scf00173g00033
Peaxi162Scf00173g00326
Peaxi162Scf00173g00820
Peaxi162Scf00174g01118
Peaxi162Scf00175g00336
Peaxi162Scf00176g01638
Peaxi162Scf00177g00220
Peaxi162Scf00180g00710
Peaxi162Scf00181g00068
Peaxi162Scf00182g00085
Peaxi162Scf00184g00109
Peaxi162Scf00189g00525
Peaxi162Scf00189g00919
Peaxi162Scf00190g01218
Peaxi162Scf00192g01618
Peaxi162Scf00193g00215
Peaxi162Scf00193g00726
Peaxi162Scf00194g01039
Peaxi162Scf00195g00127
Peaxi162Scf00195g00131
Peaxi162Scf00195g01111
Peaxi162Scf00198g00075
Peaxi162Scf00199g00027
Peaxi162Scf00199g00111
Peaxi162Scf00200g00009
Peaxi162Scf00200g00064
Peaxi162Scf00200g01316
Peaxi162Scf00203g00101
Peaxi162Scf00203g00110
Peaxi162Scf00203g00712
Peaxi162Scf00203g01317
Peaxi162Scf00205g00039
Peaxi162Scf00205g00614
Peaxi162Scf00207g00045
Peaxi162Scf00207g00143
Peaxi162Scf00207g00334
Peaxi162Scf00207g01030
Peaxi162Scf00207g01631
Peaxi162Scf00208g00179
Peaxi162Scf00210g00107
Peaxi162Scf00212g01215
Peaxi162Scf00213g00943
Peaxi162Scf00213g01025
Peaxi162Scf00213g01732
Peaxi162Scf00216g00008
Peaxi162Scf00217g00711
Peaxi162Scf00220g00229
Peaxi162Scf00220g00233
Peaxi162Scf00220g00237
Peaxi162Scf00220g00315
Peaxi162Scf00221g00512
Peaxi162Scf00222g00123
Peaxi162Scf00224g00411
Peaxi162Scf00224g00820
Peaxi162Scf00225g00032
Peaxi162Scf00225g00519
Peaxi162Scf00225g00525
Peaxi162Scf00226g00112
Peaxi162Scf00226g00114
Peaxi162Scf00226g00219
Peaxi162Scf00226g00416
Peaxi162Scf00226g00715
Peaxi162Scf00226g00717
Peaxi162Scf00226g00925
Peaxi162Scf00227g00812
Peaxi162Scf00228g00735
Peaxi162Scf00228g00736
Peaxi162Scf00230g00717
Peaxi162Scf00232g00615
Peaxi162Scf00234g00911
Peaxi162Scf00235g00011
Peaxi162Scf00235g00215
Peaxi162Scf00238g00046
Peaxi162Scf00238g00213
Peaxi162Scf00241g00919
Peaxi162Scf00242g00009
Peaxi162Scf00242g01317
Peaxi162Scf00245g00320
Peaxi162Scf00246g00007
Peaxi162Scf00246g01115
Peaxi162Scf00248g00009
Peaxi162Scf00249g00622
Peaxi162Scf00252g00056
Peaxi162Scf00252g01216
Peaxi162Scf00253g00073
Peaxi162Scf00253g00321
Peaxi162Scf00254g00420
Peaxi162Scf00254g00511
Peaxi162Scf00257g00118
Peaxi162Scf00258g00522
Peaxi162Scf00259g00051
Peaxi162Scf00259g00125
Peaxi162Scf00263g00924
Peaxi162Scf00267g00038
Peaxi162Scf00267g00714
Peaxi162Scf00267g00817
Peaxi162Scf00267g00818
Peaxi162Scf00268g01133
Peaxi162Scf00270g00314
Peaxi162Scf00271g00616
Peaxi162Scf00274g00119
Peaxi162Scf00274g00347
Peaxi162Scf00274g00349
Peaxi162Scf00274g00452
Peaxi162Scf00280g00008
Peaxi162Scf00282g00128
Peaxi162Scf00282g00718
Peaxi162Scf00284g00528
Peaxi162Scf00285g00226
Peaxi162Scf00285g00929
Peaxi162Scf00286g00077
Peaxi162Scf00286g00445
Peaxi162Scf00286g00650
Peaxi162Scf00286g00940
Peaxi162Scf00287g01716
Peaxi162Scf00287g01719
Peaxi162Scf00288g00118
Peaxi162Scf00289g00084
Peaxi162Scf00290g00012
Peaxi162Scf00290g00039
Peaxi162Scf00293g00723
Peaxi162Scf00294g00411
Peaxi162Scf00294g00915
Peaxi162Scf00296g00910
Peaxi162Scf00296g01112
Peaxi162Scf00297g00098
Peaxi162Scf00299g01141
Peaxi162Scf00301g00417
Peaxi162Scf00301g01111
Peaxi162Scf00304g00417
Peaxi162Scf00305g01116
Peaxi162Scf00307g00095
Peaxi162Scf00309g00059
Peaxi162Scf00309g00082
Peaxi162Scf00309g00328
Peaxi162Scf00309g00510
Peaxi162Scf00309g01012
Peaxi162Scf00310g00013
Peaxi162Scf00310g00211
Peaxi162Scf00310g00614
Peaxi162Scf00311g00119
Peaxi162Scf00313g00048
Peaxi162Scf00314g00041
Peaxi162Scf00314g00086
Peaxi162Scf00314g00332
Peaxi162Scf00314g00724
Peaxi162Scf00316g00027
Peaxi162Scf00320g00121
Peaxi162Scf00320g00716
Peaxi162Scf00322g01111
Peaxi162Scf00322g01116
Peaxi162Scf00322g01517
Peaxi162Scf00323g00112
Peaxi162Scf00324g00017
Peaxi162Scf00324g00717
Peaxi162Scf00329g00715
Peaxi162Scf00329g00813
Peaxi162Scf00329g00933
Peaxi162Scf00330g00714
Peaxi162Scf00330g01216
Peaxi162Scf00332g00112
Peaxi162Scf00332g00329
Peaxi162Scf00332g00543
Peaxi162Scf00334g00120
Peaxi162Scf00334g00421
Peaxi162Scf00338g00310
Peaxi162Scf00338g00627
Peaxi162Scf00339g01012
Peaxi162Scf00341g00624
Peaxi162Scf00342g00121
Peaxi162Scf00345g00026
Peaxi162Scf00345g00516
Peaxi162Scf00345g00810
Peaxi162Scf00346g00312
Peaxi162Scf00347g00089
Peaxi162Scf00347g00524
Peaxi162Scf00347g01022
Peaxi162Scf00348g00109
Peaxi162Scf00351g00327
Peaxi162Scf00351g00820
Peaxi162Scf00352g01031
Peaxi162Scf00354g00117
Peaxi162Scf00358g00619
Peaxi162Scf00359g00118
Peaxi162Scf00359g00320
Peaxi162Scf00360g00056
Peaxi162Scf00360g00314
Peaxi162Scf00362g00069
Peaxi162Scf00362g00137
Peaxi162Scf00362g00255
Peaxi162Scf00362g00830
Peaxi162Scf00362g01116
Peaxi162Scf00362g01190
Peaxi162Scf00363g00318
Peaxi162Scf00365g00310
Peaxi162Scf00366g00019
Peaxi162Scf00367g00410
Peaxi162Scf00370g00117
Peaxi162Scf00372g00004
Peaxi162Scf00373g01415
Peaxi162Scf00375g01018
Peaxi162Scf00376g00128
Peaxi162Scf00378g00062
Peaxi162Scf00379g00211
Peaxi162Scf00380g00710
Peaxi162Scf00382g00122
Peaxi162Scf00382g00219
Peaxi162Scf00384g00046
Peaxi162Scf00386g00034
Peaxi162Scf00386g00110
Peaxi162Scf00386g00415
Peaxi162Scf00388g00106
Peaxi162Scf00389g00422
Peaxi162Scf00390g00017
Peaxi162Scf00390g00128
Peaxi162Scf00391g00319
Peaxi162Scf00391g00425
Peaxi162Scf00391g00527
Peaxi162Scf00391g00737
Peaxi162Scf00394g00715
Peaxi162Scf00397g00425
Peaxi162Scf00401g00122
Peaxi162Scf00401g00211
Peaxi162Scf00401g00618
Peaxi162Scf00402g00019
Peaxi162Scf00403g00031
Peaxi162Scf00404g00027
Peaxi162Scf00406g00059
Peaxi162Scf00406g00136
Peaxi162Scf00406g00211
Peaxi162Scf00408g00320
Peaxi162Scf00408g00837
Peaxi162Scf00408g00841
Peaxi162Scf00412g00069
Peaxi162Scf00415g00312
Peaxi162Scf00415g00416
Peaxi162Scf00415g00518
Peaxi162Scf00416g00418
Peaxi162Scf00417g00039
Peaxi162Scf00417g01211
Peaxi162Scf00417g01346
Peaxi162Scf00420g00133
Peaxi162Scf00421g00122
Peaxi162Scf00421g00826
Peaxi162Scf00423g00410
Peaxi162Scf00428g00096
Peaxi162Scf00429g00026
Peaxi162Scf00429g00042
Peaxi162Scf00430g00415
Peaxi162Scf00431g00415
Peaxi162Scf00431g00619
Peaxi162Scf00433g00811
Peaxi162Scf00435g01013
Peaxi162Scf00436g00516
Peaxi162Scf00436g00824
Peaxi162Scf00437g00323
Peaxi162Scf00438g00511
Peaxi162Scf00439g00091
Peaxi162Scf00441g00015
Peaxi162Scf00444g00436
Peaxi162Scf00445g01021
Peaxi162Scf00449g00818
Peaxi162Scf00450g00085
Peaxi162Scf00452g00236
Peaxi162Scf00452g00624
Peaxi162Scf00452g00834
Peaxi162Scf00453g00029
Peaxi162Scf00454g00119
Peaxi162Scf00455g00003
Peaxi162Scf00455g00112
Peaxi162Scf00459g00839
Peaxi162Scf00459g00840
Peaxi162Scf00462g00512
Peaxi162Scf00469g00315
Peaxi162Scf00469g00413
Peaxi162Scf00472g00610
Peaxi162Scf00474g00217
Peaxi162Scf00475g00024
Peaxi162Scf00475g00522
Peaxi162Scf00476g00220
Peaxi162Scf00480g00023
Peaxi162Scf00480g00058
Peaxi162Scf00481g00048
Peaxi162Scf00481g00624
Peaxi162Scf00483g00011
Peaxi162Scf00483g00111
Peaxi162Scf00486g00056
Peaxi162Scf00486g01025
Peaxi162Scf00492g00510
Peaxi162Scf00493g00005
Peaxi162Scf00495g00036
Peaxi162Scf00495g00216
Peaxi162Scf00496g00062
Peaxi162Scf00497g01113
Peaxi162Scf00498g00117
Peaxi162Scf00498g00314
Peaxi162Scf00498g00446
Peaxi162Scf00500g00219
Peaxi162Scf00503g00419
Peaxi162Scf00515g00225
Peaxi162Scf00516g00432
Peaxi162Scf00516g00519
Peaxi162Scf00516g00649
Peaxi162Scf00516g00672
Peaxi162Scf00517g00032
Peaxi162Scf00517g00636
Peaxi162Scf00518g00424
Peaxi162Scf00519g00012
Peaxi162Scf00520g00217
Peaxi162Scf00521g00028
Peaxi162Scf00523g00067
Peaxi162Scf00524g00618
Peaxi162Scf00527g00015
Peaxi162Scf00528g00220
Peaxi162Scf00529g00815
Peaxi162Scf00535g00125
Peaxi162Scf00535g00416
Peaxi162Scf00535g00734
Peaxi162Scf00536g00112
Peaxi162Scf00536g00312
Peaxi162Scf00540g00518
Peaxi162Scf00541g00118
Peaxi162Scf00541g00526
Peaxi162Scf00542g00514
Peaxi162Scf00544g01012
Peaxi162Scf00546g00023
Peaxi162Scf00546g00223
Peaxi162Scf00546g00526
Peaxi162Scf00548g00659
Peaxi162Scf00549g00224
Peaxi162Scf00553g00540
Peaxi162Scf00568g00519
Peaxi162Scf00570g00213
Peaxi162Scf00570g00214
Peaxi162Scf00571g00036
Peaxi162Scf00572g00811
Peaxi162Scf00575g00616
Peaxi162Scf00578g00527
Peaxi162Scf00579g00319
Peaxi162Scf00580g00016
Peaxi162Scf00581g00054
Peaxi162Scf00582g00064
Peaxi162Scf00585g00110
Peaxi162Scf00586g00514
Peaxi162Scf00588g01013
Peaxi162Scf00588g01218
Peaxi162Scf00591g00715
Peaxi162Scf00594g00523
Peaxi162Scf00594g00525
Peaxi162Scf00595g00111
Peaxi162Scf00596g00410
Peaxi162Scf00597g00058
Peaxi162Scf00602g00112
Peaxi162Scf00606g00511
Peaxi162Scf00610g00312
Peaxi162Scf00611g00052
Peaxi162Scf00611g00057
Peaxi162Scf00612g00015
Peaxi162Scf00612g00018
Peaxi162Scf00612g00038
Peaxi162Scf00618g00048
Peaxi162Scf00619g00022
Peaxi162Scf00621g00412
Peaxi162Scf00630g00001
Peaxi162Scf00632g00012
Peaxi162Scf00634g00011
Peaxi162Scf00637g00001
Peaxi162Scf00643g00660
Peaxi162Scf00652g00122
Peaxi162Scf00652g00421
Peaxi162Scf00655g00009
Peaxi162Scf00655g00023
Peaxi162Scf00658g00031
Peaxi162Scf00660g00118
Peaxi162Scf00662g00415
Peaxi162Scf00663g00009
Peaxi162Scf00665g00310
Peaxi162Scf00670g00216
Peaxi162Scf00673g00026
Peaxi162Scf00673g00223
Peaxi162Scf00673g00320
Peaxi162Scf00675g00028
Peaxi162Scf00675g00049
Peaxi162Scf00678g00046
Peaxi162Scf00683g00022
Peaxi162Scf00683g00463
Peaxi162Scf00684g00120
Peaxi162Scf00684g00131
Peaxi162Scf00684g00421
Peaxi162Scf00684g00575
Peaxi162Scf00685g00014
Peaxi162Scf00689g00417
Peaxi162Scf00694g00218
Peaxi162Scf00694g00440
Peaxi162Scf00699g00521
Peaxi162Scf00700g00151
Peaxi162Scf00700g00725
Peaxi162Scf00710g00051
Peaxi162Scf00711g00212
Peaxi162Scf00714g00124
Peaxi162Scf00723g00421
Peaxi162Scf00724g00117
Peaxi162Scf00738g00312
Peaxi162Scf00739g00425
Peaxi162Scf00740g00224
Peaxi162Scf00740g00225
Peaxi162Scf00740g00543
Peaxi162Scf00744g00021
Peaxi162Scf00745g00719
Peaxi162Scf00745g00839
Peaxi162Scf00751g00063
Peaxi162Scf00757g00220
Peaxi162Scf00759g00211
Peaxi162Scf00760g00014
Peaxi162Scf00760g00221
Peaxi162Scf00769g00028
Peaxi162Scf00776g00001
Peaxi162Scf00776g00027
Peaxi162Scf00776g00115
Peaxi162Scf00778g00009
Peaxi162Scf00780g00412
Peaxi162Scf00786g00328
Peaxi162Scf00786g00440
Peaxi162Scf00789g00218
Peaxi162Scf00789g00219
Peaxi162Scf00801g00733
Peaxi162Scf00802g00029
Peaxi162Scf00802g00035
Peaxi162Scf00803g00528
Peaxi162Scf00811g00111
Peaxi162Scf00814g00242
Peaxi162Scf00815g00238
Peaxi162Scf00818g00323
Peaxi162Scf00825g00234
Peaxi162Scf00827g00063
Peaxi162Scf00842g00018
Peaxi162Scf00853g00215
Peaxi162Scf00855g00004
Peaxi162Scf00858g00217
Peaxi162Scf00859g00112
Peaxi162Scf00876g00218
Peaxi162Scf00876g00441
Peaxi162Scf00888g00114
Peaxi162Scf00904g00460
Peaxi162Scf00904g00466
Peaxi162Scf00907g00115
Peaxi162Scf00907g00121
Peaxi162Scf00912g00020
Peaxi162Scf00912g00114
Peaxi162Scf00914g00315
Peaxi162Scf00916g00135
Peaxi162Scf00928g00036
Peaxi162Scf00928g00130
Peaxi162Scf00928g00136
Peaxi162Scf00937g00013
Peaxi162Scf00942g00121
Peaxi162Scf00943g00418
Peaxi162Scf00944g00154
Peaxi162Scf00953g00218
Peaxi162Scf00957g00227
Peaxi162Scf00960g00120
Peaxi162Scf00964g00150
Peaxi162Scf00976g00029
Peaxi162Scf00979g00028
Peaxi162Scf00983g00015
Peaxi162Scf00984g00024
Peaxi162Scf00984g00027
Peaxi162Scf00986g00114
Peaxi162Scf00987g00036
Peaxi162Scf00993g00326
Peaxi162Scf01002g00121
Peaxi162Scf01013g00124
Peaxi162Scf01021g00126
Peaxi162Scf01023g00417
Peaxi162Scf01024g00010
Peaxi162Scf01024g00323
Peaxi162Scf01039g00019
Peaxi162Scf01049g00037
Peaxi162Scf01049g00047
Peaxi162Scf01051g00136
Peaxi162Scf01051g00141
Peaxi162Scf01054g00025
Peaxi162Scf01054g00033
Peaxi162Scf01056g00241
Peaxi162Scf01056g00249
Peaxi162Scf01061g00134
Peaxi162Scf01066g00011
Peaxi162Scf01070g00128
Peaxi162Scf01072g00410
Peaxi162Scf01084g00120
Peaxi162Scf01086g00110
Peaxi162Scf01087g00126
Peaxi162Scf01091g00018
Peaxi162Scf01097g00315
Peaxi162Scf01111g00112
Peaxi162Scf01114g00011
Peaxi162Scf01123g00233
Peaxi162Scf01124g00126
Peaxi162Scf01131g00116
Peaxi162Scf01132g00141
Peaxi162Scf01133g00016
Peaxi162Scf01156g00315
Peaxi162Scf01161g00329
Peaxi162Scf01172g00012
Peaxi162Scf01172g00034
Peaxi162Scf01195g00116
Peaxi162Scf01205g00038
Peaxi162Scf01205g00177
Peaxi162Scf01211g00016
Peaxi162Scf01238g00008
Peaxi162Scf01254g00021
Peaxi162Scf01258g00119
Peaxi162Scf01270g00126
Peaxi162Scf01286g00001
Peaxi162Scf01294g00031
Peaxi162Scf01294g00240
Peaxi162Scf01313g00029
Peaxi162Scf01316g00017
Peaxi162Scf01333g00137
Peaxi162Scf01343g00011
Peaxi162Scf01343g00148
Peaxi162Scf01365g00028
Peaxi162Scf01400g00021
Peaxi162Scf01416g00020
Peaxi162Scf01416g00118
Peaxi162Scf01604g00015
Peaxi162Scf01623g00010
Peaxi162Scf01633g00011
Peaxi162Scf01662g00008
Peaxi162Scf01662g00115
Peaxi162Scf01694g00020
Peaxi162Scf01909g00118
Peaxi162Scf01969g00025
Peaxi162Scf02035g00032
Peaxi162Scf02035g00034
Peaxi162Scf02133g00017
Peaxi162Scf02151g00007
Peaxi162Scf03258g00019

## Sheet: Supplemental Data 1d
Supplemental Dataset S1d. H3K4me3 decreased DMGs
Peaxi162Scf00120g00033
Peaxi162Scf00183g00035
Peaxi162Scf00433g00112
Peaxi162Scf00475g00712
Peaxi162Scf00492g00016
Peaxi162Scf00503g00219
Peaxi162Scf00528g00003
Peaxi162Scf00680g00113
Peaxi162Scf00733g00035
