# Supplementary material for: Dynamic histone acetylation in floral volatile synthesis and emission in petunia flowers
Source: J Exp Bot. 2021 Feb 19;72(10):3704–22. doi: 10.1093/jxb/erab072 (PMC8096599; doi:10.1093/jxb/erab072)
Supplement: erab072_suppl_Supplementary-File-3 [file erab072_suppl_supplementary-file-3.xlsx]

## Sheet: Supplemental Data 2a
Supplemental Dataset S2a. Transcriptionally activated DEGs
gene ID	baseMean	log2FoldChange	lfcSE	stat	pvalue	padj
Peaxi162Scf00171g00936	2589.85	1.00043	0.113131	8.84313	9.30716e-19	8.55793e-18
Peaxi162Scf00000g00062	19.6629	1.41926	0.509633	2.78487	0.0053549	0.0118707
Peaxi162Scf00000g00071	3.22879	5.2432	1.72106	3.04649	0.00231532	0.00548096
Peaxi162Scf00000g00252	1437.73	1.66164	0.247809	6.70532	2.00963e-11	1.15703e-10
Peaxi162Scf00000g00303	386.067	1.80571	0.152362	11.8514	2.115e-32	3.63479e-31
Peaxi162Scf00000g00397	27.6798	1.12651	0.469526	2.39924	0.016429	0.0327955
Peaxi162Scf00000g00481	1470.5	1.53349	0.509868	3.00762	0.00263299	0.00616998
Peaxi162Scf00000g00523	36.2754	1.22844	0.412496	2.97807	0.00290074	0.00674753
Peaxi162Scf00000g00582	940.514	3.34864	0.172847	19.3735	1.29256e-83	9.55747e-82
Peaxi162Scf00000g00791	80.3687	1.83708	0.299155	6.1409	8.20557e-10	4.16748e-09
Peaxi162Scf00000g02614	373.131	1.42947	0.198104	7.21577	5.36288e-13	3.45688e-12
Peaxi162Scf00000g03513	18.7512	6.81535	1.4796	4.60622	4.10049e-06	1.43481e-05
Peaxi162Scf00000g05114	1630.18	1.38146	0.101871	13.5609	6.83116e-42	1.69414e-40
Peaxi162Scf00000g05835	9.38513	3.20245	0.946473	3.38356	0.000715517	0.00185061
Peaxi162Scf00000g05840	903.919	1.52201	0.125138	12.1626	4.91533e-34	9.08626e-33
Peaxi162Scf00000g07614	547.99	1.42564	0.158468	8.99643	2.33181e-19	2.21667e-18
Peaxi162Scf00000g08420	12984	1.88575	0.105793	17.8248	4.53658e-71	2.61708e-69
Peaxi162Scf00000g61010	1633.42	1.26155	0.0977597	12.9046	4.23988e-38	9.06803e-37
Peaxi162Scf00001g00006	49.0222	2.6028	0.451483	5.76501	8.16531e-09	3.78553e-08
Peaxi162Scf00001g00023	346.358	1.23693	0.198923	6.21814	5.03068e-10	2.60626e-09
Peaxi162Scf00001g00028	654.739	2.06612	0.165424	12.4898	8.48524e-36	1.67906e-34
Peaxi162Scf00001g00036	787.387	1.716	0.121079	14.1726	1.35439e-45	3.70945e-44
Peaxi162Scf00001g00126	61.5088	1.39167	0.286557	4.85652	1.19469e-06	4.45808e-06
Peaxi162Scf00001g00129	418.353	1.56262	0.181965	8.58748	8.88977e-18	7.7533e-17
Peaxi162Scf00001g00262	124.009	10.5107	1.24911	8.4146	3.94235e-17	3.31989e-16
Peaxi162Scf00001g00263	38.0152	8.80667	1.30575	6.74455	1.53498e-11	8.92741e-11
Peaxi162Scf00001g00282	219.947	5.2011	0.798728	6.51172	7.42932e-11	4.09335e-10
Peaxi162Scf00001g00286	154.692	1.07326	0.281319	3.8151	0.000136128	0.000392403
Peaxi162Scf00001g00303	21.2435	1.22117	0.5021	2.43212	0.0150107	0.0302472
Peaxi162Scf00001g00312	63.9843	1.00181	0.340318	2.94374	0.0032427	0.00748101
Peaxi162Scf00001g00351	1544.32	1.14372	0.136913	8.35365	6.61867e-17	5.5013e-16
Peaxi162Scf00001g00369	16024.9	1.35918	0.121523	11.1845	4.85408e-29	7.13232e-28
Peaxi162Scf00001g00392	553.219	1.74308	0.254747	6.84238	7.78899e-12	4.63101e-11
Peaxi162Scf00001g00412	327.946	2.95636	0.262761	11.2512	2.28553e-29	3.41465e-28
Peaxi162Scf00001g00471	220.149	7.66464	0.581835	13.1732	1.2513e-39	2.85754e-38
Peaxi162Scf00001g00523	257.267	1.20892	0.192844	6.26889	3.63636e-10	1.90642e-09
Peaxi162Scf00001g00571	33.3221	6.73004	1.18144	5.69649	1.22297e-08	5.56505e-08
Peaxi162Scf00001g00603	1856.85	1.52632	0.116537	13.0973	3.41285e-39	7.63586e-38
Peaxi162Scf00001g03114	12.0593	2.03599	0.780403	2.6089	0.00908336	0.0191962
Peaxi162Scf00001g04232	5450.8	1.69861	0.102208	16.6191	5.0714e-62	2.24269e-60
Peaxi162Scf00001g05620	55.4607	2.5855	0.354949	7.28413	3.23761e-13	2.11894e-12
Peaxi162Scf00001g42030	750.167	1.70166	0.148807	11.4354	2.78276e-30	4.32503e-29
Peaxi162Scf00001ggene001	84.1312	1.27022	0.271656	4.67585	2.92744e-06	1.04409e-05
Peaxi162Scf00002g00013	7.56243	6.4713	1.48741	4.35072	1.35694e-05	4.46094e-05
Peaxi162Scf00002g00015	5.70137	5.06104	1.46081	3.46454	0.00053113	0.00140041
Peaxi162Scf00002g00017	671.747	5.6259	0.24623	22.8482	1.52311e-115	2.08399e-113
Peaxi162Scf00002g00037	19899.8	3.70879	0.151755	24.4393	6.54126e-132	1.15072e-129
Peaxi162Scf00002g00107	1360.13	2.84961	0.173661	16.409	1.64883e-60	7.04813e-59
Peaxi162Scf00002g00114	3.99277	3.65465	1.505	2.42834	0.0151682	0.0305299
Peaxi162Scf00002g00116	22.6778	3.80199	0.695729	5.46475	4.63547e-08	1.99588e-07
Peaxi162Scf00002g00191	120.755	1.64247	0.304601	5.3922	6.9602e-08	2.94612e-07
Peaxi162Scf00002g00215	19.1465	4.56669	0.832291	5.48689	4.09063e-08	1.76938e-07
Peaxi162Scf00002g00284	2.49565	4.8837	2.0109	2.42861	0.0151569	0.030511
Peaxi162Scf00002g00311	330.552	1.84174	0.162697	11.32	1.04424e-29	1.58003e-28
Peaxi162Scf00002g00349	73.8703	6.98056	1.24886	5.58955	2.27662e-08	1.00956e-07
Peaxi162Scf00002g00372	1259.89	1.53232	0.138825	11.0378	2.51056e-28	3.60937e-27
Peaxi162Scf00002g00514	8916.93	3.44814	0.162623	21.2032	8.92373e-100	9.09907e-98
Peaxi162Scf00002g00529	163.314	9.05927	1.06515	8.50514	1.81376e-17	1.55603e-16
Peaxi162Scf00002g00534	12.7303	7.22547	1.35888	5.31721	1.05372e-07	4.37457e-07
Peaxi162Scf00002g00920	27.6822	3.18589	0.573595	5.55425	2.78807e-08	1.22634e-07
Peaxi162Scf00002g01616	83.9061	1.81356	0.33708	5.3802	7.44038e-08	3.1419e-07
Peaxi162Scf00002g01621	23.8048	2.19903	0.573402	3.83507	0.00012553	0.000363751
Peaxi162Scf00002g01718	11.6023	4.61992	1.07378	4.30247	1.68902e-05	5.49622e-05
Peaxi162Scf00002g02218	5129.4	8.91589	1.03988	8.57392	1.0002e-17	8.69255e-17
Peaxi162Scf00002g05210	3039.85	2.37631	0.173769	13.6751	1.4305e-42	3.62345e-41
Peaxi162Scf00002g10014	12.215	7.16349	1.38741	5.16322	2.4274e-07	9.733e-07
Peaxi162Scf00003g00002	158.312	1.75565	0.217445	8.074	6.80303e-16	5.33593e-15
Peaxi162Scf00003g00079	8.07014	5.58808	1.49881	3.72835	0.000192736	0.000543256
Peaxi162Scf00003g00115	63.5948	5.75438	1.16534	4.93795	7.89466e-07	2.999e-06
Peaxi162Scf00003g00154	5.52619	5.01993	1.48237	3.38641	0.000708129	0.00183254
Peaxi162Scf00003g00203	129.88	6.05837	1.15213	5.25841	1.45305e-07	5.95599e-07
Peaxi162Scf00003g00236	45.2115	1.1787	0.327866	3.59508	0.000324296	0.000884486
Peaxi162Scf00003g00251	234.733	1.74665	0.207628	8.41242	4.0164e-17	3.38047e-16
Peaxi162Scf00003g00253	74.6961	1.91804	0.376122	5.09952	3.4052e-07	1.34515e-06
Peaxi162Scf00003g00267	18.6577	3.84607	0.770782	4.98983	6.0431e-07	2.32718e-06
Peaxi162Scf00003g00357	11.1198	5.19219	1.39054	3.73393	0.000188517	0.000532066
Peaxi162Scf00003g00384	145.438	1.50941	0.298299	5.06005	4.19138e-07	1.63913e-06
Peaxi162Scf00003g00421	647.389	1.09844	0.136211	8.06422	7.37068e-16	5.75719e-15
Peaxi162Scf00003g00461	48.0895	3.06241	0.735359	4.16452	3.12013e-05	9.82273e-05
Peaxi162Scf00003g00482	400.519	1.84818	0.190514	9.70103	2.98463e-22	3.30768e-21
Peaxi162Scf00003g00491	18.29	4.00717	0.723048	5.54204	2.98961e-08	1.31067e-07
Peaxi162Scf00003g01126	22.3564	8.04145	1.38414	5.8097	6.25856e-09	2.92954e-08
Peaxi162Scf00003g01323	15.9412	5.10673	1.0394	4.91316	8.96202e-07	3.38369e-06
Peaxi162Scf00003g01630	386.812	2.52781	0.225576	11.206	3.80892e-29	5.6328e-28
Peaxi162Scf00003g01928	1609.61	3.06991	0.17496	17.5463	6.34702e-69	3.456e-67
Peaxi162Scf00003g01934	121.105	6.74785	1.64838	4.09363	4.24676e-05	0.00013132
Peaxi162Scf00003g01940	1122.72	6.27899	0.242543	25.8881	9.06189e-148	2.14914e-145
Peaxi162Scf00003g01941	9.26655	6.76559	1.40167	4.82679	1.38749e-06	5.13148e-06
Peaxi162Scf00003g02218	316.028	5.01096	0.367743	13.6263	2.79573e-42	7.02047e-41
Peaxi162Scf00003g02334	120.3	1.14087	0.220179	5.18158	2.20019e-07	8.86304e-07
Peaxi162Scf00003g02427	260.427	2.69338	0.233604	11.5297	9.35104e-31	1.48361e-29
Peaxi162Scf00003g02440	7929.8	3.42843	0.117484	29.1821	3.26953e-187	1.5624e-184
Peaxi162Scf00003g02441	535.579	1.12201	0.142	7.90149	2.75598e-15	2.07424e-14
Peaxi162Scf00003g02544	369.293	6.69301	0.338136	19.7939	3.36322e-87	2.67197e-85
Peaxi162Scf00003g02545	6013.76	1.60864	0.101806	15.801	3.0633e-56	1.1662e-54
Peaxi162Scf00003g02550	464.392	1.88886	0.172608	10.9431	7.17126e-28	1.0128e-26
Peaxi162Scf00003g02736	20.1397	6.91976	1.40921	4.91039	9.08938e-07	3.43097e-06
Peaxi162Scf00003g02838	508.343	2.67292	0.145509	18.3695	2.30654e-75	1.42841e-73
Peaxi162Scf00003g02840	108.505	4.56607	0.377428	12.0978	1.08414e-33	1.97557e-32
Peaxi162Scf00003g02926	5.37858	5.98619	1.51329	3.95574	7.62972e-05	0.000227959
Peaxi162Scf00003g03546	1455.92	1.36757	0.103632	13.1964	9.20655e-40	2.11302e-38
Peaxi162Scf00003g03639	723.429	1.30381	0.120378	10.831	2.45526e-27	3.37093e-26
Peaxi162Scf00003g03734	1028.5	1.62025	0.129097	12.5507	3.94046e-36	7.92473e-35
Peaxi162Scf00003g03740	7.09643	5.39899	1.50834	3.57942	0.000344357	0.000935535
Peaxi162Scf00003g03752	5.88311	2.70969	1.13365	2.39023	0.0168378	0.033528
Peaxi162Scf00003g03945	459.985	1.35356	0.14648	9.24057	2.45184e-20	2.45391e-19
Peaxi162Scf00003g04127	112.807	1.02427	0.240077	4.26641	1.98639e-05	6.39501e-05
Peaxi162Scf00003g04130	66.0725	8.6336	1.23048	7.01646	2.27559e-12	1.40408e-11
Peaxi162Scf00003g04231	17.3589	1.32022	0.581276	2.27124	0.0231326	0.0446652
Peaxi162Scf00003g04331	47.5432	1.34129	0.382103	3.51028	0.000447643	0.00119315
Peaxi162Scf00003g04511	452.985	1.13035	0.170958	6.61187	3.79505e-11	2.14107e-10
Peaxi162Scf00003g04536	1024.95	1.89591	0.110898	17.096	1.59077e-65	7.88417e-64
Peaxi162Scf00003g04724	88.7402	1.71848	0.286	6.00867	1.87055e-09	9.17424e-09
Peaxi162Scf00003g04738	5.57684	2.33654	1.03862	2.24966	0.0244705	0.0469707
Peaxi162Scf00003g04741	24.6793	4.83142	1.85635	2.60265	0.00925074	0.0195113
Peaxi162Scf00003g04827	37.6411	2.06148	0.518582	3.97523	7.03111e-05	0.000210861
Peaxi162Scf00003g04830	922.521	1.23582	0.118491	10.4296	1.81576e-25	2.30696e-24
Peaxi162Scf00003g05315	8.11598	5.58891	1.38563	4.03347	5.49596e-05	0.000167585
Peaxi162Scf00003g05368	4.76373	5.81436	1.89506	3.06817	0.00215371	0.00512488
Peaxi162Scf00003g05373	6.54349	6.27191	1.60649	3.9041	9.45775e-05	0.000278342
Peaxi162Scf00003g05376	197.87	1.46178	0.223882	6.52926	6.60967e-11	3.65711e-10
Peaxi162Scf00003g10415	46.137	1.39613	0.354053	3.94329	8.03719e-05	0.00023944
Peaxi162Scf00004g00118	81.1059	1.11244	0.2859	3.89101	9.98258e-05	0.000292883
Peaxi162Scf00004g00187	437.107	2.34912	0.195348	12.0253	2.61549e-33	4.69395e-32
Peaxi162Scf00004g00319	2.70305	4.99491	2.17097	2.30077	0.0214045	0.0415993
Peaxi162Scf00004g00362	33.7902	1.66231	0.414835	4.00716	6.14537e-05	0.000186269
Peaxi162Scf00004g00434	21.3104	3.54478	0.65148	5.44112	5.29469e-08	2.26571e-07
Peaxi162Scf00004g00448	47.9068	5.70015	0.882957	6.45575	1.07685e-10	5.86749e-10
Peaxi162Scf00004g01813	444.078	3.75476	0.172481	21.7692	4.54911e-105	5.02238e-103
Peaxi162Scf00004g01815	3226.21	1.93012	0.154426	12.4986	7.593e-36	1.50716e-34
Peaxi162Scf00004g01817	1801.96	1.01003	0.107955	9.35605	8.27735e-21	8.49682e-20
Peaxi162Scf00004g02221	32.2292	3.56065	0.74472	4.78119	1.74262e-06	6.36913e-06
Peaxi162Scf00004g02330	177.824	1.03125	0.232513	4.43525	9.1967e-06	3.08132e-05
Peaxi162Scf00004g02331	31.8307	1.41275	0.46507	3.03771	0.00238382	0.00563019
Peaxi162Scf00004g02625	877.093	1.09397	0.133336	8.20462	2.31322e-16	1.86414e-15
Peaxi162Scf00004g02628	49.5834	1.12261	0.366956	3.05926	0.00221887	0.00527093
Peaxi162Scf00004g02825	302.019	1.6228	0.161216	10.066	7.80839e-24	9.27993e-23
Peaxi162Scf00004g03812	1101.73	2.55881	0.211042	12.1246	7.82096e-34	1.43088e-32
Peaxi162Scf00004g04011	490.276	1.02644	0.174707	5.87522	4.22292e-09	2.00393e-08
Peaxi162Scf00004g04124	2273.44	1.18715	0.133454	8.89553	5.81402e-19	5.40498e-18
Peaxi162Scf00004g04126	2997.62	1.73398	0.130677	13.2692	3.49275e-40	8.17452e-39
Peaxi162Scf00004g04217	919.092	2.19135	0.295483	7.41615	1.20571e-13	8.13728e-13
Peaxi162Scf00004g04520	802.901	1.90789	0.124602	15.3119	6.37169e-53	2.18652e-51
Peaxi162Scf00005g03811	4020.68	1.05115	0.105485	9.96488	2.17138e-23	2.52437e-22
Peaxi162Scf00005g04210	522.326	2.22726	0.132153	16.8536	9.87035e-64	4.68176e-62
Peaxi162Scf00005g05110	919.418	2.42478	0.141907	17.0871	1.85234e-65	9.15224e-64
Peaxi162Scf00006g00062	2.33364	4.78693	2.02875	2.35954	0.0182975	0.03612
Peaxi162Scf00006g00092	2207.75	1.12136	0.0918066	12.2143	2.60663e-34	4.88334e-33
Peaxi162Scf00006g00149	36.8295	1.92045	0.399845	4.80298	1.5632e-06	5.74485e-06
Peaxi162Scf00006g00206	4.7367	4.78669	1.50127	3.18844	0.00143045	0.00351757
Peaxi162Scf00006g00333	7.46448	6.46095	1.53304	4.21447	2.50366e-05	7.96817e-05
Peaxi162Scf00006g00353	47.7011	1.95185	0.356615	5.47326	4.41821e-08	1.90541e-07
Peaxi162Scf00006g00386	522.891	1.36826	0.198482	6.89362	5.439e-12	3.27147e-11
Peaxi162Scf00006g00389	1408.08	3.56025	0.202355	17.594	2.73678e-69	1.51075e-67
Peaxi162Scf00006g00402	911.418	2.35163	0.203279	11.5685	5.95009e-31	9.52044e-30
Peaxi162Scf00006g00416	833.666	2.42421	0.227676	10.6476	1.78852e-26	2.37212e-25
Peaxi162Scf00006g03910	707.573	2.29033	0.143843	15.9224	4.4301e-57	1.72553e-55
Peaxi162Scf00006g04217	142.532	1.4234	0.25652	5.54886	2.87538e-08	1.26301e-07
Peaxi162Scf00006g04811	169.966	3.94799	0.350511	11.2635	1.98616e-29	2.97432e-28
Peaxi162Scf00006g04812	100.998	3.9916	0.558177	7.15113	8.60695e-13	5.46438e-12
Peaxi162Scf00007g00016	71.2493	4.6857	0.480469	9.75235	1.80244e-22	2.0185e-21
Peaxi162Scf00007g00153	3.29559	5.2823	2.16422	2.44074	0.0146572	0.0296076
Peaxi162Scf00007g00157	146.561	6.3162	0.588609	10.7307	7.30258e-27	9.83621e-26
Peaxi162Scf00007g00185	480.505	1.55889	0.167906	9.28426	1.62829e-20	1.64613e-19
Peaxi162Scf00007g00263	7.8255	2.91255	0.943904	3.08564	0.00203116	0.00486037
Peaxi162Scf00007g00285	1577.64	2.25622	0.151612	14.8816	4.34016e-50	1.36368e-48
Peaxi162Scf00007g00315	683.86	2.38036	0.227346	10.4702	1.18335e-25	1.51489e-24
Peaxi162Scf00007g00429	3631.04	1.39495	0.229202	6.08611	1.15686e-09	5.78919e-09
Peaxi162Scf00007g00514	17.4001	1.89106	0.581154	3.25397	0.00113805	0.00284975
Peaxi162Scf00007g00823	4.651	3.75886	1.67167	2.24857	0.0245399	0.0470928
Peaxi162Scf00007g01332	30.4879	2.21528	0.517146	4.28367	1.83837e-05	5.95077e-05
Peaxi162Scf00007g01415	31.0037	1.15223	0.398112	2.89425	0.0038007	0.00866963
Peaxi162Scf00007g01510	803.853	1.01708	0.191084	5.32268	1.02247e-07	4.25039e-07
Peaxi162Scf00007g01511	1069.56	2.13894	0.22238	9.61842	6.68527e-22	7.28778e-21
Peaxi162Scf00007g01610	104.204	4.5351	0.498774	9.09251	9.67791e-20	9.37542e-19
Peaxi162Scf00007g02519	213.476	2.29307	0.709117	3.2337	0.00122197	0.00304016
Peaxi162Scf00007g02541	663.902	5.4094	0.68166	7.93563	2.09437e-15	1.58975e-14
Peaxi162Scf00007g02826	17570.5	1.57413	0.154237	10.2059	1.86586e-24	2.28274e-23
Peaxi162Scf00007g02845	808.929	1.65407	0.122612	13.4902	1.7851e-41	4.34299e-40
Peaxi162Scf00008g00033	1770.35	2.8689	0.129152	22.2133	2.55337e-109	3.13224e-107
Peaxi162Scf00008g00075	10.1938	6.90857	1.40908	4.90288	9.44414e-07	3.55775e-06
Peaxi162Scf00008g00212	17.1639	1.39959	0.542133	2.58163	0.00983338	0.0206463
Peaxi162Scf00008g00373	32.9725	1.78923	0.415506	4.30616	1.66115e-05	5.40995e-05
Peaxi162Scf00008g00386	114.626	7.52148	0.82413	9.12657	7.07036e-20	6.90368e-19
Peaxi162Scf00008g00417	684.317	1.59427	0.171378	9.30267	1.36962e-20	1.38945e-19
Peaxi162Scf00008g00438	295.218	1.13871	0.163263	6.97474	3.06436e-12	1.87522e-11
Peaxi162Scf00008g01620	8.86169	2.59245	0.959875	2.70082	0.00691693	0.0149949
Peaxi162Scf00008g01622	548.5	5.77837	1.32552	4.35931	1.30473e-05	4.29857e-05
Peaxi162Scf00008g01818	48.6173	3.21773	0.468567	6.86716	6.54917e-12	3.91568e-11
Peaxi162Scf00008g01920	3.71206	5.45205	2.03552	2.67846	0.00739613	0.0159495
Peaxi162Scf00008g02027	57.945	8.44801	1.30226	6.4872	8.74487e-11	4.80001e-10
Peaxi162Scf00008g02124	158.285	2.00243	0.228737	8.7543	2.05375e-18	1.85539e-17
Peaxi162Scf00008g02125	449.632	1.24486	0.154987	8.03204	9.58666e-16	7.43007e-15
Peaxi162Scf00008g02423	2095.42	1.25169	0.109267	11.4554	2.21024e-30	3.45365e-29
Peaxi162Scf00008g02524	1693.34	1.26732	0.150292	8.4324	3.38657e-17	2.86014e-16
Peaxi162Scf00008g02527	349.032	1.12494	0.148716	7.56433	3.89856e-14	2.71999e-13
Peaxi162Scf00008g02716	677.227	2.56861	0.157335	16.3258	6.47303e-60	2.70558e-58
Peaxi162Scf00008g03316	19.3357	6.85343	1.60665	4.26566	1.99308e-05	6.4146e-05
Peaxi162Scf00008g03518	3.68283	3.54347	1.5791	2.24398	0.0248338	0.0475741
Peaxi162Scf00008g03526	748.192	2.87999	0.189134	15.2273	2.33139e-52	7.83253e-51
Peaxi162Scf00008g03714	83.8545	5.77589	1.09112	5.29355	1.19967e-07	4.95485e-07
Peaxi162Scf00008g03716	4.30776	3.77107	1.55915	2.41867	0.0155772	0.0312588
Peaxi162Scf00008g03717	40.8562	2.10308	0.461467	4.55738	5.1795e-06	1.78891e-05
Peaxi162Scf00009g00024	65.9553	2.37106	0.355137	6.67646	2.44775e-11	1.39846e-10
Peaxi162Scf00009g00027	3807.94	1.06783	0.175076	6.09923	1.06579e-09	5.35267e-09
Peaxi162Scf00009g00074	73.6742	6.16329	1.27397	4.83785	1.31251e-06	4.87105e-06
Peaxi162Scf00009g00132	330.916	1.86217	0.74844	2.48808	0.0128437	0.0262924
Peaxi162Scf00009g00195	12.7257	1.75103	0.664492	2.63514	0.00841018	0.0179118
Peaxi162Scf00009g00219	37.6784	2.04923	0.506619	4.04491	5.23421e-05	0.00016
Peaxi162Scf00009g00319	2.71313	5.00208	1.89644	2.63761	0.00834923	0.0177903
Peaxi162Scf00009g00333	18.1856	1.8158	0.6268	2.89694	0.00376824	0.00860111
Peaxi162Scf00009g00336	11.1698	7.04199	1.4586	4.8279	1.37984e-06	5.10494e-06
Peaxi162Scf00009g00423	68.7569	1.58354	0.467834	3.38483	0.000712217	0.00184252
Peaxi162Scf00009g00426	977.992	1.53877	0.162383	9.47619	2.63736e-21	2.78497e-20
Peaxi162Scf00009g00431	2595.44	1.52338	0.137893	11.0475	2.2528e-28	3.24316e-27
Peaxi162Scf00009g00434	6714.14	1.94121	0.120019	16.1742	7.6699e-59	3.16453e-57
Peaxi162Scf00009g00519	545.624	1.16841	0.156181	7.48112	7.3693e-14	5.04691e-13
Peaxi162Scf00009g00521	1823.11	2.88541	0.137037	21.0556	2.03018e-98	2.0124e-96
Peaxi162Scf00009g00624	789.701	1.36001	0.138816	9.79722	1.15722e-22	1.30737e-21
Peaxi162Scf00009g00811	6850.88	2.56161	0.107148	23.9072	2.57508e-126	4.18509e-124
Peaxi162Scf00009g00812	6.89064	2.74883	1.07846	2.54886	0.0108076	0.022478
Peaxi162Scf00009g00813	395.149	2.26082	0.174804	12.9335	2.91366e-38	6.29465e-37
Peaxi162Scf00009g01223	5.93184	6.12637	1.47328	4.15833	3.2059e-05	0.000100769
Peaxi162Scf00009g01714	44.1782	5.33538	0.670507	7.95724	1.75926e-15	1.34238e-14
Peaxi162Scf00009g01815	200.722	1.87361	0.210022	8.92106	4.61858e-19	4.32125e-18
Peaxi162Scf00009g01816	192.419	1.84177	0.192692	9.55809	1.19948e-21	1.28829e-20
Peaxi162Scf00009g01818	58.8498	1.07419	0.33681	3.1893	0.00142617	0.00350757
Peaxi162Scf00010g00107	24.9003	8.19154	1.35951	6.02537	1.68726e-09	8.3135e-09
Peaxi162Scf00010g00306	64.3401	1.78233	0.344211	5.17801	2.24268e-07	9.02738e-07
Peaxi162Scf00010g00361	2.14917	4.65691	1.98046	2.35142	0.0187017	0.0368249
Peaxi162Scf00010g00516	2623.26	1.00574	0.104804	9.59646	8.27355e-22	8.96509e-21
Peaxi162Scf00010g00814	942.57	2.59686	0.196111	13.2418	5.03405e-40	1.16456e-38
Peaxi162Scf00010g03010	2511.71	2.46516	0.125143	19.6988	2.20851e-86	1.72044e-84
Peaxi162Scf00011g00159	24.7521	6.30382	1.2467	5.05639	4.27266e-07	1.6699e-06
Peaxi162Scf00011g00224	61.9258	2.36974	0.433786	5.46293	4.6834e-08	2.01544e-07
Peaxi162Scf00011g00282	34.3552	6.82221	1.20083	5.68126	1.33704e-08	6.05318e-08
Peaxi162Scf00011g00292	195.972	1.58068	0.191302	8.26278	1.42319e-16	1.15709e-15
Peaxi162Scf00011g00534	198.591	1.01497	0.177358	5.72275	1.04811e-08	4.80556e-08
Peaxi162Scf00011g00819	113.205	2.23018	0.236175	9.44293	3.62507e-21	3.78799e-20
Peaxi162Scf00011g00933	370.427	1.30035	0.152077	8.55061	1.22442e-17	1.0598e-16
Peaxi162Scf00011g01221	4140.86	2.03491	0.109067	18.6574	1.09882e-77	7.12163e-76
Peaxi162Scf00011g01424	3.0966	5.19264	2.31145	2.24648	0.0246732	0.0473202
Peaxi162Scf00011g01538	5332.13	1.2801	0.114879	11.1431	7.74133e-29	1.12815e-27
Peaxi162Scf00011g01619	1659.36	1.06953	0.145044	7.37385	1.65768e-13	1.10686e-12
Peaxi162Scf00011g01635	240.303	1.9637	0.243932	8.0502	8.26563e-16	6.43269e-15
Peaxi162Scf00011g01847	2821.89	2.01728	0.109092	18.4914	2.42028e-76	1.54363e-74
Peaxi162Scf00011g02911	135.936	1.87951	0.23019	8.16505	3.21293e-16	2.56722e-15
Peaxi162Scf00012g00141	70.952	5.53008	0.687587	8.04273	8.78594e-16	6.82435e-15
Peaxi162Scf00012g00231	126.297	2.82628	0.277406	10.1882	2.23764e-24	2.73132e-23
Peaxi162Scf00012g00273	121.948	4.60736	0.882207	5.22254	1.76483e-07	7.18156e-07
Peaxi162Scf00012g00336	31.1689	2.10917	0.520434	4.05271	5.06286e-05	0.000154984
Peaxi162Scf00012g02716	40.7607	2.71906	0.634789	4.2834	1.84058e-05	5.95671e-05
Peaxi162Scf00013g00052	17.5227	2.32696	0.772558	3.01202	0.00259515	0.00609023
Peaxi162Scf00013g00059	243.872	3.42562	0.227116	15.0831	2.09062e-51	6.86515e-50
Peaxi162Scf00013g00084	20.665	2.76882	0.558193	4.96032	7.03756e-07	2.69073e-06
Peaxi162Scf00013g00132	5.39362	3.99446	1.42411	2.80488	0.00503347	0.0112101
Peaxi162Scf00013g00135	24.7363	5.28979	1.05812	4.99923	5.75597e-07	2.22089e-06
Peaxi162Scf00013g00229	236.402	1.21644	0.195623	6.21829	5.02599e-10	2.60426e-09
Peaxi162Scf00013g00253	12.1684	4.24606	0.92964	4.56742	4.93756e-06	1.71089e-05
Peaxi162Scf00013g00341	230.392	1.64048	0.214657	7.64233	2.1332e-14	1.51573e-13
Peaxi162Scf00013g00429	65.3628	2.35549	0.316906	7.43277	1.06343e-13	7.20131e-13
Peaxi162Scf00013g00437	213.599	3.03655	0.318107	9.5457	1.35192e-21	1.44957e-20
Peaxi162Scf00013g00440	760.233	2.82962	0.276976	10.2161	1.67968e-24	2.05811e-23
Peaxi162Scf00013g00531	1182.23	1.64389	0.124807	13.1714	1.28126e-39	2.9218e-38
Peaxi162Scf00013g00725	541.102	1.00721	0.21185	4.75436	1.99072e-06	7.22803e-06
Peaxi162Scf00013g00738	803.683	1.51756	0.158514	9.57369	1.0316e-21	1.11283e-20
Peaxi162Scf00013g00834	172.077	1.04689	0.205789	5.0872	3.63384e-07	1.43e-06
Peaxi162Scf00013g01020	228.546	1.15934	0.218352	5.30949	1.0993e-07	4.55616e-07
Peaxi162Scf00013g01227	24.1388	2.50512	0.675198	3.71019	0.0002071	0.000580878
Peaxi162Scf00013g01911	23.3115	2.06115	0.617818	3.33617	0.0008494	0.00217128
Peaxi162Scf00013g02116	273.522	1.30776	0.172141	7.59704	3.02991e-14	2.12972e-13
Peaxi162Scf00013g03114	1835.21	1.9455	0.169161	11.5009	1.306e-30	2.0588e-29
Peaxi162Scf00013g03440	57.5835	1.28457	0.447527	2.87037	0.0040999	0.00929453
Peaxi162Scf00014g00021	52.859	9.27974	1.66428	5.57583	2.46347e-08	1.08865e-07
Peaxi162Scf00014g00030	1180.53	3.29001	0.256672	12.818	1.30068e-37	2.74152e-36
Peaxi162Scf00014g00613	1350.81	1.69041	0.15559	10.8645	1.70079e-27	2.35732e-26
Peaxi162Scf00014g01316	8.56596	6.65809	1.50017	4.43824	9.06991e-06	3.04075e-05
Peaxi162Scf00014g01318	11.0878	5.17634	1.27411	4.06271	4.85053e-05	0.000148897
Peaxi162Scf00014g01420	5.3306	4.04135	1.35008	2.99342	0.00275873	0.00644341
Peaxi162Scf00014g02915	3.91716	5.52422	1.777	3.10873	0.0018789	0.00452069
Peaxi162Scf00015g00027	7446.32	1.17663	0.144172	8.16128	3.31483e-16	2.64336e-15
Peaxi162Scf00015g00033	311.689	1.42156	0.197195	7.20894	5.63883e-13	3.62891e-12
Peaxi162Scf00015g00037	34.6769	2.79219	0.706459	3.95237	7.73811e-05	0.000230984
Peaxi162Scf00015g00049	586.11	1.21321	0.18689	6.4916	8.49306e-11	4.66419e-10
Peaxi162Scf00015g00131	1865.82	1.19282	0.10304	11.5763	5.43285e-31	8.71461e-30
Peaxi162Scf00015g00133	86.8437	1.07594	0.299608	3.59115	0.000329222	0.000896927
Peaxi162Scf00015g00162	69.4449	3.20294	0.34802	9.20333	3.47018e-20	3.44724e-19
Peaxi162Scf00015g00243	158.76	1.66378	0.208246	7.98949	1.35501e-15	1.04062e-14
Peaxi162Scf00015g00327	59.2969	3.73025	0.698528	5.34016	9.2866e-08	3.87703e-07
Peaxi162Scf00015g00527	36.6668	3.1936	0.531187	6.01219	1.8303e-09	8.9851e-09
Peaxi162Scf00015g00720	118.157	1.19853	0.27291	4.39166	1.1249e-05	3.73285e-05
Peaxi162Scf00015g00725	1680.66	2.22052	0.12853	17.2763	7.09979e-67	3.6487e-65
Peaxi162Scf00015g01614	992.518	1.49897	0.133422	11.2347	2.75305e-29	4.09213e-28
Peaxi162Scf00015g02321	93.0931	1.26361	0.314635	4.01612	5.91651e-05	0.000179673
Peaxi162Scf00015g02613	93.3916	2.73915	0.307067	8.92034	4.6486e-19	4.3468e-18
Peaxi162Scf00015g10032	104.632	2.0107	0.267559	7.51496	5.69264e-14	3.92213e-13
Peaxi162Scf00015g10038	2.79047	5.03831	1.76127	2.86061	0.00422822	0.00955902
Peaxi162Scf00015g10043	2387.96	1.27953	0.12881	9.93349	2.97651e-23	3.43915e-22
Peaxi162Scf00015g10238	29.4153	4.19316	0.610977	6.86304	6.74118e-12	4.02822e-11
Peaxi162Scf00016g00045	49.3392	4.07002	0.665503	6.1157	9.6131e-10	4.8485e-09
Peaxi162Scf00016g00087	261.834	1.37188	0.211025	6.50104	7.97691e-11	4.3875e-10
Peaxi162Scf00016g00136	34.1321	3.29494	0.670441	4.91459	8.89704e-07	3.36035e-06
Peaxi162Scf00016g00151	605.925	1.4569	0.176497	8.25454	1.5249e-16	1.2379e-15
Peaxi162Scf00016g00203	88.7835	1.3126	0.24361	5.38813	7.11931e-08	3.01069e-07
Peaxi162Scf00016g00211	4632.05	1.07093	0.095229	11.2458	2.42896e-29	3.61712e-28
Peaxi162Scf00016g00233	65.0009	2.7563	0.426234	6.46663	1.00213e-10	5.47529e-10
Peaxi162Scf00016g00246	221.028	1.061	0.212541	4.99199	5.97616e-07	2.30279e-06
Peaxi162Scf00016g00247	74.5604	1.30434	0.261915	4.98001	6.35802e-07	2.44287e-06
Peaxi162Scf00016g00251	7.56066	3.46281	1.06385	3.25497	0.00113404	0.00284015
Peaxi162Scf00016g00288	85.377	2.04605	0.269811	7.58328	3.3692e-14	2.36457e-13
Peaxi162Scf00016g00423	811.964	1.95789	0.178113	10.9924	4.15644e-28	5.93563e-27
Peaxi162Scf00016g00516	4872.52	1.49276	0.126905	11.7628	6.07059e-32	1.01125e-30
Peaxi162Scf00016g00526	21.8314	6.14802	1.33568	4.60293	4.16597e-06	1.45661e-05
Peaxi162Scf00016g00829	452.572	1.07252	0.152713	7.02311	2.1698e-12	1.34165e-11
Peaxi162Scf00016g00831	16.3007	7.58638	1.39936	5.42134	5.91536e-08	2.52207e-07
Peaxi162Scf00016g01036	1357.79	6.61963	0.532821	12.4237	1.94256e-35	3.79007e-34
Peaxi162Scf00016g01135	15689.4	2.52607	0.154867	16.3113	8.20666e-60	3.42572e-58
Peaxi162Scf00016g01216	28.0943	3.12519	0.54531	5.73103	9.98211e-09	4.58862e-08
Peaxi162Scf00016g01220	3.87117	4.48558	1.56237	2.87102	0.00409154	0.00927885
Peaxi162Scf00016g01334	319.834	2.00892	0.219836	9.13828	6.34548e-20	6.22056e-19
Peaxi162Scf00016g01348	641.326	2.06966	0.168718	12.267	1.36155e-34	2.58098e-33
Peaxi162Scf00016g01355	29.0087	1.28283	0.445009	2.8827	0.00394279	0.00896501
Peaxi162Scf00016g01521	39.3745	1.69859	0.424709	3.99943	6.34955e-05	0.000192004
Peaxi162Scf00016g01639	41.7614	7.97542	1.24756	6.39284	1.62831e-10	8.76342e-10
Peaxi162Scf00016g01739	148.4	1.36959	0.320607	4.27185	1.93858e-05	6.25304e-05
Peaxi162Scf00016g01819	6.57588	6.27136	1.44815	4.3306	1.48706e-05	4.86921e-05
Peaxi162Scf00016g01820	33.8523	5.14855	0.732944	7.02448	2.14864e-12	1.32933e-11
Peaxi162Scf00016g01822	16.2637	7.5832	1.40665	5.39095	7.00853e-08	2.9654e-07
Peaxi162Scf00016g01825	935.715	1.32349	0.110715	11.9541	6.18358e-33	1.0878e-31
Peaxi162Scf00016g01935	1500.29	1.1568	0.178168	6.49271	8.43042e-11	4.63058e-10
Peaxi162Scf00016g01936	420.464	2.94284	0.176096	16.7116	1.07874e-62	4.89901e-61
Peaxi162Scf00016g02023	61774.4	6.80904	0.163955	41.53	0	0
Peaxi162Scf00016g02037	54.4325	1.24373	0.313981	3.96117	7.45842e-05	0.000223237
Peaxi162Scf00016g02111	1157.64	1.93414	0.185212	10.4428	1.58003e-25	2.01304e-24
Peaxi162Scf00016g02125	374.372	1.09463	0.154506	7.08475	1.39298e-12	8.7278e-12
Peaxi162Scf00016g02223	2533.88	1.1189	0.154551	7.23969	4.49727e-13	2.91594e-12
Peaxi162Scf00016g02234	14.0777	2.24922	0.69075	3.25621	0.00112912	0.00282827
Peaxi162Scf00016g02329	12052.5	4.60781	0.101274	45.4983	0	0
Peaxi162Scf00016g02334	66.5444	1.03167	0.312219	3.30431	0.000952117	0.00241514
Peaxi162Scf00016g02429	6.46431	6.24443	1.4547	4.29258	1.7661e-05	5.73191e-05
Peaxi162Scf00016g02624	23.5766	1.97487	0.634531	3.11233	0.00185618	0.00447005
Peaxi162Scf00016g02736	29.4735	1.69673	0.507312	3.34454	0.000824181	0.00211086
Peaxi162Scf00016g02820	8.43544	4.72469	1.25844	3.7544	0.000173756	0.000493318
Peaxi162Scf00016g02844	88.3338	1.27795	0.333094	3.83659	0.000124752	0.000361628
Peaxi162Scf00016g03133	36.5197	1.20597	0.37157	3.24561	0.001172	0.00292744
Peaxi162Scf00016g03241	463.376	3.58115	0.328638	10.8969	1.192e-27	1.66656e-26
Peaxi162Scf00016g03257	3.16995	5.22048	1.67183	3.12261	0.00179257	0.00433087
Peaxi162Scf00016g03348	17.2181	5.20515	1.07539	4.84023	1.29691e-06	4.81652e-06
Peaxi162Scf00016g03411	525.337	1.74627	0.156861	11.1326	8.70537e-29	1.26576e-27
Peaxi162Scf00016g03458	79.7277	1.14557	0.250458	4.57392	4.7868e-06	1.6608e-05
Peaxi162Scf00016g10134	18.8196	2.05778	0.541175	3.80243	0.000143286	0.000411665
Peaxi162Scf00017g00033	631.688	4.94404	0.217661	22.7144	3.22899e-114	4.272e-112
Peaxi162Scf00017g00118	409.009	1.63325	0.176063	9.27647	1.75187e-20	1.7666e-19
Peaxi162Scf00017g00131	1462.64	2.13366	0.18912	11.2821	1.60912e-29	2.41874e-28
Peaxi162Scf00017g00156	1996.45	2.68525	0.215062	12.4859	8.90966e-36	1.7587e-34
Peaxi162Scf00017g00161	1911.66	4.26982	0.242791	17.5864	3.13083e-69	1.72233e-67
Peaxi162Scf00017g00256	588.222	1.74026	0.220329	7.89846	2.82371e-15	2.12272e-14
Peaxi162Scf00017g00268	112.21	3.71793	0.381249	9.75197	1.80922e-22	2.02538e-21
Peaxi162Scf00017g00318	675.771	1.54596	0.196572	7.86459	3.70312e-15	2.76499e-14
Peaxi162Scf00017g02335	4.35493	3.68827	1.37262	2.68704	0.00720889	0.0155793
Peaxi162Scf00017g02418	487.227	4.22629	0.17938	23.5606	9.7769e-123	1.4906e-120
Peaxi162Scf00017g02520	69.8839	1.47748	0.445793	3.31428	0.000918788	0.00233504
Peaxi162Scf00017g02522	129.058	1.00893	0.262619	3.8418	0.000122136	0.000354566
Peaxi162Scf00017g02823	823.735	1.47266	0.114253	12.8894	5.16139e-38	1.10168e-36
Peaxi162Scf00017g02910	73.5871	2.3647	0.293746	8.05017	8.26813e-16	6.43307e-15
Peaxi162Scf00017g02913	9388.82	1.0394	0.146055	7.11648	1.10719e-12	6.98365e-12
Peaxi162Scf00017g03031	59.1473	1.09212	0.37443	2.91675	0.00353698	0.00811082
Peaxi162Scf00017g03135	1570.73	1.7534	0.129667	13.5223	1.1547e-41	2.83295e-40
Peaxi162Scf00017g03258	30.4977	3.1373	0.521774	6.01277	1.82384e-09	8.95751e-09
Peaxi162Scf00017g03265	1170.49	3.35516	0.151761	22.1081	2.64072e-108	3.15478e-106
Peaxi162Scf00017g03274	554.498	1.03537	0.16268	6.36446	1.95973e-10	1.04942e-09
Peaxi162Scf00018g00027	442.005	1.04949	0.182671	5.74525	9.17859e-09	4.23201e-08
Peaxi162Scf00019g00119	12.1626	2.59724	0.768788	3.37835	0.000729212	0.0018839
Peaxi162Scf00020g00013	139.52	1.6551	0.389988	4.24398	2.19592e-05	7.03631e-05
Peaxi162Scf00020g00088	933.116	2.17818	0.124981	17.428	5.05776e-68	2.6766e-66
Peaxi162Scf00020g00174	942.221	10.5803	0.742722	14.2454	4.78991e-46	1.33704e-44
Peaxi162Scf00020g00213	72.992	3.90657	0.38716	10.0903	6.09611e-24	7.28281e-23
Peaxi162Scf00020g00322	391.566	1.00997	0.154292	6.54586	5.91537e-11	3.28635e-10
Peaxi162Scf00020g00723	74.2597	2.52191	0.297005	8.49114	2.04611e-17	1.74881e-16
Peaxi162Scf00020g00730	145.496	1.62468	0.24439	6.64791	2.97291e-11	1.69095e-10
Peaxi162Scf00020g00913	61.9663	2.07708	0.328851	6.3162	2.6808e-10	1.42269e-09
Peaxi162Scf00020g00914	35.1193	1.82542	0.455441	4.00803	6.12277e-05	0.000185655
Peaxi162Scf00020g01711	1012.98	2.48311	0.144452	17.1899	3.16083e-66	1.59874e-64
Peaxi162Scf00020g01714	215086	2.75785	0.10473	26.3331	8.01866e-153	2.17571e-150
Peaxi162Scf00020g02019	14.5319	7.41593	1.3132	5.64723	1.6305e-08	7.31348e-08
Peaxi162Scf00020g02020	275.363	2.05434	0.168351	12.2027	3.00581e-34	5.61476e-33
Peaxi162Scf00020g02337	113.653	1.9115	0.241902	7.90196	2.74545e-15	2.0668e-14
Peaxi162Scf00020g10235	554.518	1.21443	0.122223	9.93624	2.8956e-23	3.34809e-22
Peaxi162Scf00021g00041	24.4899	2.3945	0.512632	4.67099	2.99755e-06	1.06743e-05
Peaxi162Scf00021g00064	2267.64	1.46378	0.116813	12.531	5.05297e-36	1.01113e-34
Peaxi162Scf00021g00139	12.8219	1.99095	0.701639	2.83756	0.00454594	0.0102045
Peaxi162Scf00021g00151	52.8334	1.07159	0.307716	3.4824	0.000496932	0.00131555
Peaxi162Scf00021g00182	189.83	6.07666	1.26905	4.78834	1.68165e-06	6.15541e-06
Peaxi162Scf00021g00202	203.592	1.15054	0.182223	6.31393	2.72046e-10	1.44278e-09
Peaxi162Scf00021g00312	5.64543	6.05783	1.55645	3.89208	9.9388e-05	0.000291776
Peaxi162Scf00021g00620	2435.54	1.24364	0.0998899	12.4501	1.39708e-35	2.7442e-34
Peaxi162Scf00021g01219	715.186	1.80808	0.173517	10.4202	2.00615e-25	2.54078e-24
Peaxi162Scf00021g01719	78.5615	3.77316	0.600112	6.28743	3.22765e-10	1.70078e-09
Peaxi162Scf00021g01723	155.138	1.17199	0.198441	5.906	3.50506e-09	1.67896e-08
Peaxi162Scf00021g02121	512.074	6.11525	1.45688	4.1975	2.69874e-05	8.55838e-05
Peaxi162Scf00021g02222	1238.91	1.04106	0.21468	4.84936	1.2386e-06	4.6112e-06
Peaxi162Scf00023g00085	25.1004	3.91703	0.652485	6.00325	1.93409e-09	9.46125e-09
Peaxi162Scf00023g00251	6.34428	2.53634	1.04682	2.4229	0.0153971	0.0309498
Peaxi162Scf00023g00723	22.7314	1.74081	0.484305	3.59445	0.000325083	0.00088633
Peaxi162Scf00023g01811	121.856	6.80782	1.04001	6.54592	5.91316e-11	3.28569e-10
Peaxi162Scf00024g02411	563.677	1.05566	0.159652	6.61223	3.78577e-11	2.13622e-10
Peaxi162Scf00025g00011	223.208	2.57457	0.273524	9.41259	4.84047e-21	5.02195e-20
Peaxi162Scf00025g00153	21.0259	2.21778	0.59068	3.75462	0.000173603	0.000492926
Peaxi162Scf00025g00171	10.0024	2.62312	0.863232	3.03872	0.00237587	0.00561472
Peaxi162Scf00025g00312	24.0719	1.88308	0.677793	2.77825	0.00546524	0.0120952
Peaxi162Scf00025g00337	1021.99	5.26348	0.168809	31.18	1.98917e-213	1.41527e-210
Peaxi162Scf00025g01315	570.575	1.0274	0.123568	8.31445	9.2176e-17	7.60226e-16
Peaxi162Scf00025g02219	294.94	3.17803	0.278399	11.4154	3.50282e-30	5.40482e-29
Peaxi162Scf00025g02432	94.4791	2.81966	0.302558	9.31939	1.17012e-20	1.19083e-19
Peaxi162Scf00025g03312	10.9088	1.79372	0.671516	2.67115	0.00755922	0.0162679
Peaxi162Scf00026g00013	140.395	1.57763	0.221086	7.1358	9.62263e-13	6.08749e-12
Peaxi162Scf00026g00014	91.8625	4.03589	0.405984	9.941	2.7604e-23	3.19406e-22
Peaxi162Scf00026g00023	6271.68	1.44247	0.14048	10.2682	9.80257e-25	1.21084e-23
Peaxi162Scf00026g00026	71.3946	1.4649	0.281941	5.19576	2.03881e-07	8.24197e-07
Peaxi162Scf00026g00226	26.9626	5.44968	0.845887	6.44257	1.1747e-10	6.38764e-10
Peaxi162Scf00026g00245	75.3827	7.36473	0.926245	7.95117	1.84759e-15	1.40743e-14
Peaxi162Scf00026g00275	3191.16	1.5908	0.147025	10.8199	2.76976e-27	3.78486e-26
Peaxi162Scf00026g01919	51.2177	2.90766	0.404509	7.18811	6.56954e-13	4.20422e-12
Peaxi162Scf00026g01920	102.58	2.0641	0.255982	8.06346	7.41628e-16	5.79139e-15
Peaxi162Scf00026g02218	325.249	3.35259	0.280654	11.9457	6.84032e-33	1.20069e-31
Peaxi162Scf00026g02510	77.5267	5.99266	0.702601	8.52926	1.47289e-17	1.2687e-16
Peaxi162Scf00026g03113	613.366	1.24101	0.146044	8.49749	1.9374e-17	1.65766e-16
Peaxi162Scf00026g03212	1238.12	1.45593	0.15905	9.15388	5.49224e-20	5.40729e-19
Peaxi162Scf00027g00021	434.007	2.01371	0.261426	7.7028	1.33121e-14	9.5929e-14
Peaxi162Scf00027g00184	11.9577	5.21901	1.19406	4.37082	1.23781e-05	4.0882e-05
Peaxi162Scf00027g00212	58.8865	5.21711	0.754198	6.91743	4.59916e-12	2.77833e-11
Peaxi162Scf00027g00217	81.2863	1.16299	0.2817	4.12847	3.6518e-05	0.000113946
Peaxi162Scf00027g01110	756.331	1.46989	0.12855	11.4344	2.81584e-30	4.37219e-29
Peaxi162Scf00027g02210	4.91807	4.85737	1.56871	3.09641	0.00195876	0.00469865
Peaxi162Scf00028g00183	876.722	1.2635	0.182231	6.93351	4.10519e-12	2.49073e-11
Peaxi162Scf00029g00007	56.2674	1.62717	0.392501	4.14564	3.38867e-05	0.000106139
Peaxi162Scf00029g00173	7.72171	2.22087	0.936901	2.37044	0.0177668	0.035196
Peaxi162Scf00029g00323	405.447	1.33824	0.16859	7.93784	2.05734e-15	1.56238e-14
Peaxi162Scf00029g01718	6.98682	4.51261	1.4783	3.05257	0.0022689	0.005379
Peaxi162Scf00029g02412	476.948	1.52458	0.140391	10.8595	1.79637e-27	2.48442e-26
Peaxi162Scf00029g02519	164.189	1.19057	0.229375	5.19049	2.09744e-07	8.46618e-07
Peaxi162Scf00030g00011	1196.77	7.01489	0.49921	14.052	7.49086e-45	2.01373e-43
Peaxi162Scf00030g00132	26058.8	2.92289	0.524174	5.57619	2.45846e-08	1.08659e-07
Peaxi162Scf00030g00133	2213.94	3.50629	0.903445	3.88102	0.000104021	0.000304455
Peaxi162Scf00030g00151	2306.15	5.20176	0.619851	8.39196	4.7812e-17	4.00209e-16
Peaxi162Scf00030g00152	4244.2	4.40096	1.0782	4.08179	4.46904e-05	0.000137927
Peaxi162Scf00030g00156	840.008	4.84838	0.8605	5.63437	1.75696e-08	7.85652e-08
Peaxi162Scf00030g00157	9297.31	4.85825	0.850421	5.71276	1.11157e-08	5.08488e-08
Peaxi162Scf00030g00192	394.248	1.08677	0.155998	6.96658	3.24729e-12	1.98338e-11
Peaxi162Scf00030g00224	3404.42	1.08426	0.115843	9.35977	7.99091e-21	8.21068e-20
Peaxi162Scf00030g01517	48.5225	4.81761	0.709247	6.79256	1.10158e-11	6.475e-11
Peaxi162Scf00030g01715	91469.2	2.98811	0.111907	26.7017	4.50352e-157	1.2874e-154
Peaxi162Scf00030g02118	5.95867	3.07331	1.17425	2.61727	0.0088637	0.0187741
Peaxi162Scf00030g02220	14444.9	1.37813	0.111309	12.3811	3.30639e-35	6.41192e-34
Peaxi162Scf00030g02412	156.998	2.71028	0.254492	10.6498	1.74783e-26	2.31912e-25
Peaxi162Scf00031g00144	480.776	1.9953	0.265114	7.5262	5.22367e-14	3.61145e-13
Peaxi162Scf00031g00821	31.9473	4.78746	1.6196	2.95595	0.00311705	0.00721192
Peaxi162Scf00031g02716	3565.65	1.57071	0.229218	6.85247	7.25878e-12	4.32388e-11
Peaxi162Scf00031g02917	66.2963	6.05906	1.63966	3.69531	0.000219617	0.000613193
Peaxi162Scf00032g00214	57.8823	1.17914	0.521358	2.26168	0.0237171	0.045689
Peaxi162Scf00032g00215	22.5033	6.21555	1.27187	4.88693	1.02421e-06	3.84704e-06
Peaxi162Scf00032g00422	20.507	1.59624	0.68741	2.32211	0.0202271	0.0395658
Peaxi162Scf00032g02418	69.135	1.3133	0.291701	4.50222	6.72479e-06	2.29026e-05
Peaxi162Scf00033g00092	1234.19	1.23963	0.12433	9.97046	2.05266e-23	2.39068e-22
Peaxi162Scf00033g00202	9.66576	6.83221	1.40121	4.87593	1.08296e-06	4.05868e-06
Peaxi162Scf00033g00251	1430.66	1.28638	0.249765	5.15033	2.60022e-07	1.0386e-06
Peaxi162Scf00033g00307	37.0878	2.78445	0.498424	5.5865	2.31697e-08	1.02703e-07
Peaxi162Scf00033g01315	6.6576	3.00438	1.11771	2.68799	0.00718829	0.0155411
Peaxi162Scf00033g01320	3628.63	2.07292	0.1338	15.4927	3.88714e-54	1.37823e-52
Peaxi162Scf00033g01916	7.13415	4.52011	1.314	3.43998	0.000581767	0.00152488
Peaxi162Scf00033g02314	39.7708	7.03146	1.17545	5.98192	2.20522e-09	1.07383e-08
Peaxi162Scf00034g00087	1017.71	1.10206	0.120037	9.18097	4.2723e-20	4.22832e-19
Peaxi162Scf00034g00107	3.2664	5.26824	1.71023	3.08042	0.00206707	0.00493595
Peaxi162Scf00034g00143	439.797	5.10555	0.343379	14.8685	5.27563e-50	1.65436e-48
Peaxi162Scf00034g00515	34.5462	1.61585	0.511136	3.16128	0.00157075	0.00383285
Peaxi162Scf00034g00825	1676.41	1.11221	0.119688	9.29261	1.50545e-20	1.52483e-19
Peaxi162Scf00034g01115	3335.55	1.22443	0.132212	9.26109	2.0236e-20	2.03421e-19
Peaxi162Scf00034g01310	248.484	2.61872	0.360701	7.26008	3.8686e-13	2.51903e-12
Peaxi162Scf00034g01413	5498.53	4.59816	0.142459	32.2771	1.4655e-228	1.26813e-225
Peaxi162Scf00034g02717	1625.46	2.26307	0.146319	15.4667	5.81944e-54	2.05199e-52
Peaxi162Scf00035g00149	71.3894	5.09327	0.513532	9.91812	3.47221e-23	4.00179e-22
Peaxi162Scf00035g00184	246.645	1.27161	0.176344	7.21099	5.55459e-13	3.5783e-12
Peaxi162Scf00035g00201	22.3497	2.35193	0.524978	4.48005	7.46239e-06	2.53043e-05
Peaxi162Scf00035g00412	70.1061	2.94243	0.575459	5.11319	3.16756e-07	1.25484e-06
Peaxi162Scf00035g02519	8.24225	4.66467	1.38498	3.36803	0.000757082	0.00195039
Peaxi162Scf00035g02717	5637.23	1.55694	0.107324	14.507	1.09397e-47	3.23115e-46
Peaxi162Scf00035g02915	110.977	1.17244	0.334366	3.50646	0.000454106	0.00120917
Peaxi162Scf00036g00016	42.6129	7.13354	1.18915	5.99888	1.98686e-09	9.71046e-09
Peaxi162Scf00036g00035	906.89	6.04082	1.17436	5.1439	2.69091e-07	1.07385e-06
Peaxi162Scf00036g00062	3208.58	2.62658	0.130133	20.1839	1.3566e-90	1.15517e-88
Peaxi162Scf00036g00125	49.6733	1.76794	0.344481	5.13217	2.86413e-07	1.14042e-06
Peaxi162Scf00036g00321	43.2887	3.19423	0.510261	6.25998	3.85018e-10	2.01489e-09
Peaxi162Scf00036g00711	1670.61	3.46763	0.256199	13.5349	9.73268e-42	2.39701e-40
Peaxi162Scf00036g10015	2186.47	5.6209	0.274703	20.4617	4.727e-93	4.23933e-91
Peaxi162Scf00037g00003	19.6835	1.88048	0.626631	3.00094	0.00269145	0.00629775
Peaxi162Scf00037g00031	2758.79	1.34514	0.0854398	15.7437	7.58573e-56	2.86069e-54
Peaxi162Scf00037g00092	12.5383	2.52472	0.713567	3.53818	0.0004029	0.00108282
Peaxi162Scf00037g00096	1270.52	1.07408	0.205459	5.22771	1.71622e-07	6.99799e-07
Peaxi162Scf00037g00099	2.78878	5.03782	1.75212	2.87527	0.00403683	0.00916192
Peaxi162Scf00037g00122	596.883	1.21941	0.141019	8.64713	5.28086e-18	4.67194e-17
Peaxi162Scf00037g00123	12464.4	1.07004	0.134699	7.9439	1.95914e-15	1.49028e-14
Peaxi162Scf00037g00185	17.1331	2.55477	0.740056	3.45213	0.000556184	0.00146262
Peaxi162Scf00037g00223	179.312	2.4478	0.225968	10.8325	2.41419e-27	3.31739e-26
Peaxi162Scf00037g00224	4481.99	2.74227	0.197672	13.8728	9.26202e-44	2.42273e-42
Peaxi162Scf00037g00231	9100.55	1.26234	0.116624	10.824	2.65031e-27	3.62473e-26
Peaxi162Scf00037g00424	5275.07	1.35925	0.101289	13.4196	4.64221e-41	1.11668e-39
Peaxi162Scf00037g00921	2024.97	1.60431	0.156612	10.2439	1.26088e-24	1.55208e-23
Peaxi162Scf00037g00927	369.386	1.1459	0.178661	6.41384	1.41902e-10	7.66668e-10
Peaxi162Scf00037g01117	1221.89	1.36575	0.135118	10.1079	5.09816e-24	6.12028e-23
Peaxi162Scf00037g01329	564.354	1.9914	0.239974	8.29838	1.0554e-16	8.67093e-16
Peaxi162Scf00037g01522	241.808	2.45891	0.700408	3.51068	0.000446969	0.00119157
Peaxi162Scf00037g01622	13608	1.81011	0.170021	10.6464	1.81295e-26	2.40353e-25
Peaxi162Scf00037g01716	853.21	4.48387	0.312023	14.3703	7.94339e-47	2.28503e-45
Peaxi162Scf00037g01717	1068.16	1.2675	0.15503	8.17587	2.93743e-16	2.35532e-15
Peaxi162Scf00037g01718	1207.45	1.30171	0.185942	7.00062	2.54829e-12	1.56781e-11
Peaxi162Scf00037g01721	75.4454	2.7751	0.364144	7.62089	2.51942e-14	1.78185e-13
Peaxi162Scf00038g00176	384.453	1.78212	0.312077	5.71052	1.12631e-08	5.14864e-08
Peaxi162Scf00038g00177	1602.14	1.1323	0.137272	8.24859	1.6028e-16	1.29916e-15
Peaxi162Scf00038g00204	16.2618	2.05281	0.649742	3.15942	0.00158083	0.0038551
Peaxi162Scf00038g00235	664.274	1.60245	0.252182	6.35432	2.09347e-10	1.11916e-09
Peaxi162Scf00038g00837	44.9451	1.00277	0.364291	2.75266	0.00591133	0.0129979
Peaxi162Scf00038g00910	388.419	1.06989	0.270215	3.9594	7.51389e-05	0.00022475
Peaxi162Scf00038g01029	954.782	1.97851	0.165644	11.9444	6.94435e-33	1.21762e-31
Peaxi162Scf00038g01034	7535.78	2.25589	0.122909	18.3542	3.05834e-75	1.89032e-73
Peaxi162Scf00038g01039	222.806	1.45523	0.243493	5.97646	2.28036e-09	1.1089e-08
Peaxi162Scf00038g01118	50.9835	3.16434	0.525337	6.02344	1.70744e-09	8.41034e-09
Peaxi162Scf00038g01130	13.8538	7.352	1.37857	5.33307	9.65659e-08	4.0231e-07
Peaxi162Scf00038g01325	246.464	1.22515	0.296225	4.13589	3.53577e-05	0.000110561
Peaxi162Scf00038g01416	2139.89	1.36103	0.127731	10.6554	1.64494e-26	2.18531e-25
Peaxi162Scf00038g01650	603.043	1.20219	0.248033	4.84688	1.25416e-06	4.66369e-06
Peaxi162Scf00038g01725	626.467	3.39506	0.259069	13.1048	3.08935e-39	6.92658e-38
Peaxi162Scf00038g01732	5.3026	4.96637	1.65328	3.00394	0.00266504	0.00624051
Peaxi162Scf00038g01811	34.7611	1.42473	0.407602	3.49539	0.000473371	0.00125713
Peaxi162Scf00038g01911	17.579	3.23426	0.907926	3.56226	0.000367681	0.000994596
Peaxi162Scf00038g01957	4.34987	4.65198	1.61875	2.87381	0.00405554	0.00920048
Peaxi162Scf00038g01959	10.3247	3.0754	0.922375	3.33422	0.000855393	0.0021859
Peaxi162Scf00038g02015	20.9001	1.96302	0.585757	3.35125	0.000804472	0.00206417
Peaxi162Scf00038g02114	3068.86	1.60989	0.149157	10.7933	3.70387e-27	5.03981e-26
Peaxi162Scf00038g02120	9.58128	2.22676	0.740936	3.00534	0.00265286	0.00621427
Peaxi162Scf00038g02137	6.0034	2.46008	0.954628	2.577	0.00996617	0.0208881
Peaxi162Scf00038g02139	35.6608	1.34438	0.385379	3.48847	0.000485793	0.00128803
Peaxi162Scf00038g02224	13.932	2.1682	0.748985	2.89485	0.00379339	0.00865419
Peaxi162Scf00038g02229	674.862	1.35724	0.128495	10.5625	4.44557e-26	5.78123e-25
Peaxi162Scf00038g02246	1481	1.57596	0.142206	11.0822	1.52984e-28	2.21233e-27
Peaxi162Scf00038g02342	250.225	1.98511	0.259058	7.66277	1.81963e-14	1.29898e-13
Peaxi162Scf00038g02344	1683.67	4.81019	0.176526	27.2492	1.69838e-163	5.54867e-161
Peaxi162Scf00038g02527	971.387	1.6602	0.186632	8.89559	5.81108e-19	5.40382e-18
Peaxi162Scf00038g02654	577.348	1.69749	0.203446	8.3437	7.19985e-17	5.9735e-16
Peaxi162Scf00039g00199	344.626	1.05748	0.167892	6.29856	3.00421e-10	1.58722e-09
Peaxi162Scf00039g00420	2633.61	1.27562	0.114078	11.182	4.99408e-29	7.32793e-28
Peaxi162Scf00039g00424	80.2561	1.41004	0.396583	3.55548	0.000377283	0.00101842
Peaxi162Scf00039g01222	9100.47	1.212	0.106166	11.416	3.4775e-30	5.36833e-29
Peaxi162Scf00039g01233	3261.56	1.85216	0.0916666	20.2054	8.76941e-91	7.50723e-89
Peaxi162Scf00040g00012	23.5243	1.62137	0.721993	2.24568	0.0247243	0.0474011
Peaxi162Scf00040g00113	1422.51	1.0323	0.107571	9.59645	8.2743e-22	8.96509e-21
Peaxi162Scf00040g03010	687.849	1.46046	0.186123	7.84676	4.26928e-15	3.17292e-14
Peaxi162Scf00041g01739	22.0556	1.57592	0.48876	3.22432	0.00126274	0.00313258
Peaxi162Scf00041g10112	237.391	1.03269	0.181511	5.68938	1.275e-08	5.78211e-08
Peaxi162Scf00042g00059	3272.78	1.26351	0.0953097	13.2569	4.11601e-40	9.57024e-39
Peaxi162Scf00042g00123	308.727	1.33701	0.25818	5.1786	2.23558e-07	9.00106e-07
Peaxi162Scf00042g02513	273.639	5.77895	1.35986	4.24968	2.14079e-05	6.86723e-05
Peaxi162Scf00042g02519	118.965	4.01953	0.31356	12.819	1.28298e-37	2.70719e-36
Peaxi162Scf00043g02713	2015.36	1.96447	0.112613	17.4445	3.78895e-68	2.02185e-66
Peaxi162Scf00043g02924	3120.57	3.93305	0.152657	25.764	2.2448e-146	5.09729e-144
Peaxi162Scf00044g00055	13744.3	3.02558	0.109395	27.6575	2.26537e-168	7.79895e-166
Peaxi162Scf00044g01613	2261.88	2.74477	0.113374	24.2098	1.75507e-129	2.92666e-127
Peaxi162Scf00044g02320	4.34328	5.68166	1.75487	3.23766	0.00120515	0.00300133
Peaxi162Scf00045g00010	26.926	5.87163	1.09217	5.37609	7.61208e-08	3.20974e-07
Peaxi162Scf00045g00011	1083.25	2.40346	0.191958	12.5208	5.74844e-36	1.14743e-34
Peaxi162Scf00045g00023	132.789	3.06655	0.323756	9.47178	2.7512e-21	2.89945e-20
Peaxi162Scf00045g00071	415.4	1.69216	0.167336	10.1124	4.86972e-24	5.85482e-23
Peaxi162Scf00045g00127	9585.9	3.2988	0.132689	24.8611	1.95934e-136	3.77905e-134
Peaxi162Scf00045g00159	6.64653	3.31205	1.26997	2.60798	0.00910771	0.0192413
Peaxi162Scf00045g00165	345.455	5.04686	0.719831	7.01117	2.36327e-12	1.45677e-11
Peaxi162Scf00045g00167	320.931	5.94937	0.978779	6.07836	1.21414e-09	6.05974e-09
Peaxi162Scf00045g00237	9400.9	1.41077	0.106592	13.2353	5.48997e-40	1.26729e-38
Peaxi162Scf00045g00460	7.9051	6.54417	1.54934	4.22383	2.4018e-05	7.66303e-05
Peaxi162Scf00045g00629	15.0857	2.13728	0.644841	3.31442	0.000918325	0.00233405
Peaxi162Scf00045g00725	293.931	3.5083	0.303966	11.5417	8.12621e-31	1.29248e-29
Peaxi162Scf00045g00726	330.021	7.88309	1.5829	4.98016	6.35313e-07	2.44158e-06
Peaxi162Scf00045g01313	248.538	3.41892	0.884352	3.86602	0.000110628	0.000322643
Peaxi162Scf00045g01332	446.364	1.48361	0.146865	10.1019	5.41978e-24	6.5015e-23
Peaxi162Scf00045g01641	410.34	1.20514	0.154498	7.80038	6.17224e-15	4.54083e-14
Peaxi162Scf00045g01737	8.13649	6.57958	1.40439	4.68502	2.79935e-06	1.00041e-05
Peaxi162Scf00045g01739	36.9252	4.62249	0.875962	5.27704	1.31287e-07	5.39798e-07
Peaxi162Scf00045g01819	16.0835	5.67612	1.15312	4.92241	8.5483e-07	3.23397e-06
Peaxi162Scf00045g01820	228.986	2.09033	0.263588	7.93029	2.18638e-15	1.65723e-14
Peaxi162Scf00045g01937	213.419	1.55902	0.213746	7.29379	3.01355e-13	1.97593e-12
Peaxi162Scf00045g02026	4.09627	4.58459	1.58969	2.88395	0.00392718	0.00893206
Peaxi162Scf00045g02523	548.89	3.36799	0.287377	11.7198	1.00951e-31	1.66177e-30
Peaxi162Scf00046g00119	2295.95	1.09349	0.108538	10.0748	7.14341e-24	8.50541e-23
Peaxi162Scf00046g00198	1062.58	2.98258	0.291322	10.2381	1.33858e-24	1.64646e-23
Peaxi162Scf00046g00231	33.8982	1.36036	0.475384	2.86159	0.00421518	0.00953291
Peaxi162Scf00046g00533	231.545	1.64154	0.216921	7.56745	3.80627e-14	2.66023e-13
Peaxi162Scf00046g00623	439.661	1.39698	0.185488	7.53139	5.02045e-14	3.47395e-13
Peaxi162Scf00047g00005	53.2267	7.49243	1.53306	4.88723	1.02263e-06	3.84154e-06
Peaxi162Scf00047g00053	1573.79	3.16316	0.190914	16.5686	1.17626e-61	5.15894e-60
Peaxi162Scf00047g00074	328.124	3.34889	0.219395	15.2642	1.32409e-52	4.50992e-51
Peaxi162Scf00047g00131	25.2165	8.21511	1.36514	6.01779	1.76817e-09	8.69743e-09
Peaxi162Scf00047g00204	23.5455	4.19106	0.743946	5.63355	1.76535e-08	7.89181e-08
Peaxi162Scf00047g00218	144.38	1.64616	0.273789	6.01252	1.82661e-09	8.96973e-09
Peaxi162Scf00047g00221	15.8641	3.15854	0.779829	4.05029	5.11531e-05	0.00015653
Peaxi162Scf00047g00226	643.204	1.24978	0.14805	8.44156	3.13119e-17	2.64665e-16
Peaxi162Scf00047g00422	143.429	1.55552	0.226479	6.8683	6.49737e-12	3.88544e-11
Peaxi162Scf00047g00519	136.646	1.80298	0.249401	7.22923	4.85727e-13	3.14172e-12
Peaxi162Scf00047g00524	166.458	2.54578	0.223125	11.4097	3.74201e-30	5.76277e-29
Peaxi162Scf00047g00729	166.542	2.09775	0.217023	9.66599	4.2053e-22	4.62843e-21
Peaxi162Scf00047g00732	1253.61	2.12903	0.150007	14.1928	1.0151e-45	2.79647e-44
Peaxi162Scf00047g01029	25.2588	5.3872	1.03009	5.22984	1.69657e-07	6.92139e-07
Peaxi162Scf00047g01234	2237.71	1.3546	0.132239	10.2436	1.26491e-24	1.55644e-23
Peaxi162Scf00047g01235	12.516	3.19142	0.9419	3.38828	0.000703334	0.00182072
Peaxi162Scf00047g01530	1421.68	1.40957	0.110277	12.7821	2.0651e-37	4.32711e-36
Peaxi162Scf00047g01613	30.7568	1.61677	0.684831	2.36083	0.018234	0.0360124
Peaxi162Scf00047g01818	6539.52	1.80665	0.105718	17.0894	1.78132e-65	8.81491e-64
Peaxi162Scf00047g02039	29.1986	5.94797	1.09714	5.42133	5.91584e-08	2.52207e-07
Peaxi162Scf00047g02119	8.29048	2.60064	1.11577	2.33082	0.0197631	0.0387433
Peaxi162Scf00047g02225	252.212	6.29018	1.33018	4.72882	2.25832e-06	8.14627e-06
Peaxi162Scf00047g02228	2252.16	1.00296	0.0942911	10.6369	2.00757e-26	2.65715e-25
Peaxi162Scf00047g02238	92.4445	5.87571	1.09693	5.35649	8.48526e-08	3.55825e-07
Peaxi162Scf00047g02240	2635.25	1.56389	0.137113	11.4058	3.91133e-30	6.01774e-29
Peaxi162Scf00047g02318	345.476	2.9091	0.313732	9.27258	1.81704e-20	1.83059e-19
Peaxi162Scf00047g02324	6.96165	6.3607	1.52457	4.17214	3.01757e-05	9.51387e-05
Peaxi162Scf00047g02337	2203.89	1.08518	0.117794	9.21256	3.18428e-20	3.17012e-19
Peaxi162Scf00047g02449	206.945	6.47244	0.9448	6.8506	7.35428e-12	4.37987e-11
Peaxi162Scf00048g00192	479.723	1.33415	0.218904	6.09466	1.0967e-09	5.50018e-09
Peaxi162Scf00048g00311	1341.19	1.22855	0.0950936	12.9193	3.50107e-38	7.51803e-37
Peaxi162Scf00049g00129	5.73051	4.19794	1.39306	3.01346	0.00258286	0.00606404
Peaxi162Scf00049g00911	1286.6	2.3618	0.15401	15.3354	4.43539e-53	1.52861e-51
Peaxi162Scf00049g02220	4812.64	1.54986	0.175572	8.82751	1.07036e-18	9.80819e-18
Peaxi162Scf00050g00101	82.4363	3.57105	0.354414	10.0759	7.05931e-24	8.4084e-23
Peaxi162Scf00050g00119	59.4875	1.61198	0.435246	3.70361	0.000212551	0.000594968
Peaxi162Scf00050g00214	1097.71	1.46973	0.143671	10.2298	1.45825e-24	1.79021e-23
Peaxi162Scf00050g00423	6.86582	6.3407	1.64192	3.86177	0.000112568	0.000327944
Peaxi162Scf00051g00211	7.00351	6.35846	1.61608	3.9345	8.33702e-05	0.000247889
Peaxi162Scf00051g00215	36.9729	1.85127	0.419043	4.41784	9.96901e-06	3.32615e-05
Peaxi162Scf00051g00621	74.6223	2.26726	0.428218	5.29463	1.1926e-07	4.92754e-07
Peaxi162Scf00051g01310	73.432	3.97998	0.418785	9.50361	2.02729e-21	2.15497e-20
Peaxi162Scf00051g01410	2530.12	2.13878	0.177948	12.0191	2.81922e-33	5.05391e-32
Peaxi162Scf00051g01514	245.259	1.0171	0.249956	4.06911	4.71933e-05	0.000145148
Peaxi162Scf00051g01815	3104.22	1.0425	0.138351	7.53517	4.87697e-14	3.37832e-13
Peaxi162Scf00052g00051	41.2942	1.36271	0.360561	3.77943	0.00015719	0.000449553
Peaxi162Scf00052g00329	241.505	2.13902	0.189352	11.2965	1.36522e-29	2.05793e-28
Peaxi162Scf00052g00332	1418.61	1.67782	0.126249	13.2897	2.65549e-40	6.23321e-39
Peaxi162Scf00052g00819	43083.1	2.46943	0.13946	17.7071	3.69689e-70	2.0802e-68
Peaxi162Scf00052g01611	73.0971	3.90183	0.655971	5.94818	2.71146e-09	1.3092e-08
Peaxi162Scf00052g01817	491.347	1.4392	0.191278	7.52412	5.30751e-14	3.66704e-13
Peaxi162Scf00052g02118	583.112	1.48723	0.119676	12.4271	1.86164e-35	3.63884e-34
Peaxi162Scf00053g00062	7797.68	1.57084	0.111141	14.1338	2.35011e-45	6.39281e-44
Peaxi162Scf00053g00315	29.1106	3.96445	0.760328	5.21413	1.84679e-07	7.49888e-07
Peaxi162Scf00053g00522	308.113	1.69004	0.195169	8.65938	4.74324e-18	4.20677e-17
Peaxi162Scf00053g00524	1841.24	1.45927	0.173636	8.40415	4.30965e-17	3.61778e-16
Peaxi162Scf00053g00525	30.5447	3.17876	0.487709	6.51775	7.13691e-11	3.93834e-10
Peaxi162Scf00054g00047	323.104	1.11583	0.228968	4.87329	1.09757e-06	4.11099e-06
Peaxi162Scf00054g00191	9.11273	2.94479	0.941932	3.12633	0.00177004	0.00428193
Peaxi162Scf00054g02212	4603.95	2.66732	0.10734	24.8493	2.63302e-136	5.04799e-134
Peaxi162Scf00055g00143	8.37335	2.38912	0.9723	2.45718	0.0140031	0.0284135
Peaxi162Scf00055g01910	2015.18	2.83157	0.237649	11.9149	9.89666e-33	1.72865e-31
Peaxi162Scf00056g00025	1593.85	1.78888	0.119889	14.9212	2.40032e-50	7.60149e-49
Peaxi162Scf00056g00120	6.35954	4.25054	1.46896	2.89358	0.00380875	0.00868677
Peaxi162Scf00056g00132	3.99909	5.56031	2.03623	2.73069	0.00632018	0.0138276
Peaxi162Scf00056g00139	8.01338	2.732	1.0618	2.573	0.0100823	0.0211107
Peaxi162Scf00057g00084	116.792	1.17963	0.244432	4.82602	1.39288e-06	5.15022e-06
Peaxi162Scf00058g00011	39.6207	3.41269	0.453798	7.52029	5.46557e-14	3.7738e-13
Peaxi162Scf00058g00013	34.8431	2.58275	0.460965	5.60293	2.10761e-08	9.37474e-08
Peaxi162Scf00058g00014	9.59699	4.92365	1.20996	4.06927	4.71597e-05	0.000145072
Peaxi162Scf00058g00026	54.1165	3.00922	0.363538	8.27759	1.25691e-16	1.02581e-15
Peaxi162Scf00058g00033	36.9809	2.83736	0.682516	4.15721	3.22163e-05	0.000101214
Peaxi162Scf00058g00049	8.69374	2.8318	0.873883	3.24048	0.00119329	0.00297435
Peaxi162Scf00058g00206	259.746	5.71154	0.410875	13.9009	6.25278e-44	1.64229e-42
Peaxi162Scf00058g00264	10905.8	1.54763	0.117858	13.1314	2.17654e-39	4.91095e-38
Peaxi162Scf00058g00267	458.233	1.75947	0.176626	9.96159	2.24438e-23	2.6064e-22
Peaxi162Scf00058g00514	31386.5	5.52884	0.637465	8.67317	4.20267e-18	3.73562e-17
Peaxi162Scf00058g01716	52.9507	2.88915	0.371213	7.78301	7.08213e-15	5.18875e-14
Peaxi162Scf00058g02111	623.127	1.91151	0.158956	12.0254	2.61231e-33	4.69088e-32
Peaxi162Scf00058g02212	251.833	5.91426	1.47324	4.01445	5.95852e-05	0.00018088
Peaxi162Scf00058g02613	90.6436	7.20012	0.881719	8.166	3.18781e-16	2.54905e-15
Peaxi162Scf00059g00068	491.097	5.73607	1.52409	3.7636	0.000167487	0.000476789
Peaxi162Scf00059g00069	361.328	6.39453	1.47998	4.32069	1.55543e-05	5.0832e-05
Peaxi162Scf00059g00113	84.9027	3.8321	0.358606	10.6861	1.18236e-26	1.57995e-25
Peaxi162Scf00059g00193	218.957	2.05391	0.231681	8.86523	7.63489e-19	7.0588e-18
Peaxi162Scf00059g00194	36.1444	1.97488	0.419406	4.70875	2.49236e-06	8.94896e-06
Peaxi162Scf00059g00218	61.3197	2.10097	0.38825	5.41139	6.25367e-08	2.65901e-07
Peaxi162Scf00059g01717	11.8169	3.57097	0.910452	3.9222	8.77454e-05	0.000259812
Peaxi162Scf00060g00003	28.7588	2.91142	0.535962	5.43214	5.56816e-08	2.37796e-07
Peaxi162Scf00060g00047	73.7695	4.79812	0.526885	9.10658	8.50171e-20	8.26348e-19
Peaxi162Scf00060g00123	684.816	1.63554	0.264984	6.17222	6.73364e-10	3.44615e-09
Peaxi162Scf00060g00433	559.276	1.9918	0.183108	10.8777	1.47173e-27	2.04427e-26
Peaxi162Scf00060g00512	613.787	3.58805	0.246203	14.5735	4.13986e-48	1.2399e-46
Peaxi162Scf00060g00711	12139.9	2.16411	0.161738	13.3803	7.88408e-41	1.87956e-39
Peaxi162Scf00061g00031	584.89	4.04018	0.242408	16.6669	2.28243e-62	1.02636e-60
Peaxi162Scf00062g00033	3015.55	1.6949	0.248915	6.80915	9.81784e-12	5.79318e-11
Peaxi162Scf00062g00112	37.9795	6.3882	1.05034	6.08201	1.18689e-09	5.93017e-09
Peaxi162Scf00062g00113	21457.7	2.45105	0.0990653	24.7417	3.80649e-135	7.04464e-133
Peaxi162Scf00062g00131	516.526	1.21137	0.135313	8.95232	3.4808e-19	3.28262e-18
Peaxi162Scf00062g00181	3.64299	3.41557	1.50979	2.26228	0.0236798	0.0456281
Peaxi162Scf00062g00201	62.0753	1.4585	0.33589	4.34219	1.4107e-05	4.63056e-05
Peaxi162Scf00062g00221	2168.92	1.06795	0.0961743	11.1044	1.19483e-28	1.73098e-27
Peaxi162Scf00062g00224	1053.8	1.6194	0.119969	13.4985	1.5969e-41	3.89993e-40
Peaxi162Scf00062g00230	8239.21	1.78883	0.129792	13.7823	3.2553e-43	8.38496e-42
Peaxi162Scf00062g00421	708.942	3.90587	0.228097	17.1238	9.87018e-66	4.94544e-64
Peaxi162Scf00062g00612	940.192	2.09932	0.169815	12.3624	4.17698e-35	8.07087e-34
Peaxi162Scf00062g00922	1692.7	1.17035	0.13316	8.78901	1.50877e-18	1.37195e-17
Peaxi162Scf00062g01022	55.7026	1.24079	0.33596	3.69327	0.000221392	0.000617826
Peaxi162Scf00062g01420	2628.37	2.30088	0.104634	21.9899	3.60121e-107	4.14748e-105
Peaxi162Scf00063g00213	1211.51	1.19778	0.103261	11.5996	4.14229e-31	6.69141e-30
Peaxi162Scf00064g00081	48.1312	1.30756	0.43416	3.01171	0.00259784	0.00609564
Peaxi162Scf00064g00184	3.10152	4.13816	1.71903	2.40726	0.0160728	0.0321526
Peaxi162Scf00064g00333	32.5535	2.69158	0.641422	4.19627	2.71346e-05	8.60251e-05
Peaxi162Scf00064g00421	134880	1.48027	0.0882694	16.7699	4.04858e-63	1.86777e-61
Peaxi162Scf00064g00422	162.978	2.16442	0.305974	7.07388	1.50659e-12	9.42305e-12
Peaxi162Scf00064g00427	1798.8	1.51094	0.101844	14.8358	8.59542e-50	2.68226e-48
Peaxi162Scf00064g00433	911.184	1.11805	0.119871	9.32704	1.08868e-20	1.11007e-19
Peaxi162Scf00064g00531	10.9971	1.99006	0.732234	2.71779	0.00657194	0.0143236
Peaxi162Scf00064g00535	1325	2.98848	0.142673	20.9464	2.02391e-97	1.97559e-95
Peaxi162Scf00064g01213	4.3648	4.68171	1.6227	2.88514	0.00391238	0.00889965
Peaxi162Scf00064g01429	268.861	2.17943	0.18245	11.9453	6.86872e-33	1.20502e-31
Peaxi162Scf00064g01530	920.402	1.41957	0.159745	8.88646	6.3084e-19	5.85607e-18
Peaxi162Scf00064g01633	8646.92	2.05581	0.108499	18.9477	4.60878e-80	3.14971e-78
Peaxi162Scf00064g01822	73.7905	5.28959	0.713145	7.41728	1.19554e-13	8.07207e-13
Peaxi162Scf00065g00029	341.25	2.64801	0.253575	10.4427	1.58234e-25	2.01518e-24
Peaxi162Scf00065g00041	400.977	1.47277	0.33221	4.43326	9.28209e-06	3.10765e-05
Peaxi162Scf00065g00117	98.2369	1.25922	0.29714	4.23781	2.25714e-05	7.22378e-05
Peaxi162Scf00065g00124	548.879	3.07999	0.150025	20.5299	1.16519e-93	1.05087e-91
Peaxi162Scf00065g00131	200.159	1.56095	0.399856	3.90379	9.46965e-05	0.000278667
Peaxi162Scf00065g00214	706.051	1.25341	0.154609	8.10697	5.18971e-16	4.09763e-15
Peaxi162Scf00065g00521	673.661	1.01569	0.122716	8.27671	1.26625e-16	1.03317e-15
Peaxi162Scf00065g01019	291.902	1.34599	0.170514	7.89372	2.93302e-15	2.20334e-14
Peaxi162Scf00065g01127	68.5271	2.38879	0.417286	5.72458	1.03691e-08	4.75886e-08
Peaxi162Scf00065g01129	122.027	5.47148	1.17965	4.63821	3.51435e-06	1.24083e-05
Peaxi162Scf00065g01213	5058.66	1.06315	0.0902029	11.7862	4.59982e-32	7.73083e-31
Peaxi162Scf00065g01214	349.295	6.23055	1.35908	4.58438	4.55342e-06	1.58343e-05
Peaxi162Scf00065g01216	824.305	5.982	1.114	5.36986	7.87989e-08	3.31656e-07
Peaxi162Scf00065g10111	511.505	1.25724	0.171672	7.32348	2.4163e-13	1.59675e-12
Peaxi162Scf00065g10118	5.14973	4.03781	1.46272	2.76048	0.00577169	0.0127189
Peaxi162Scf00066g00107	2489.47	1.20148	0.0866026	13.8735	9.17473e-44	2.40186e-42
Peaxi162Scf00066g00191	1335.36	1.8515	0.143155	12.9335	2.91129e-38	6.29378e-37
Peaxi162Scf00066g01121	26.8838	2.43069	0.491979	4.94063	7.78719e-07	2.96283e-06
Peaxi162Scf00066g01129	106.681	2.66418	0.287881	9.25444	2.15363e-20	2.16221e-19
Peaxi162Scf00066g01132	179.358	2.8702	0.236268	12.1481	5.87324e-34	1.08133e-32
Peaxi162Scf00066g01516	792.532	1.38749	0.260757	5.32101	1.03194e-07	4.28753e-07
Peaxi162Scf00066g01519	4.8354	5.83325	1.57214	3.71038	0.000206947	0.000580499
Peaxi162Scf00066g01930	616.22	1.18869	0.127167	9.34747	8.97656e-21	9.19394e-20
Peaxi162Scf00066g01932	29.1118	3.63109	0.619482	5.86149	4.58726e-09	2.16975e-08
Peaxi162Scf00067g00027	13.0954	2.15723	0.728479	2.96127	0.0030637	0.00709771
Peaxi162Scf00067g00107	10.1132	5.91016	1.34274	4.40158	1.07467e-05	3.57259e-05
Peaxi162Scf00067g00121	570.216	1.44711	0.240976	6.0052	1.911e-09	9.35827e-09
Peaxi162Scf00067g00232	5.46195	2.9267	1.12484	2.60188	0.00927146	0.0195511
Peaxi162Scf00067g00252	2687.92	6.47309	0.20123	32.1677	4.99707e-227	4.2103e-224
Peaxi162Scf00067g01414	636.141	5.26674	1.02585	5.13401	2.83637e-07	1.1295e-06
Peaxi162Scf00067g01613	9.48487	2.04938	0.764254	2.68154	0.00732845	0.0158163
Peaxi162Scf00067g02119	6.07235	3.25043	1.28535	2.52883	0.0114443	0.0236858
Peaxi162Scf00067g02424	3.22315	4.20441	1.66441	2.52607	0.0115348	0.0238479
Peaxi162Scf00068g00018	24.0926	2.98499	0.598437	4.98799	6.10121e-07	2.34843e-06
Peaxi162Scf00068g00034	8788.04	1.41548	0.108869	13.0017	1.19668e-38	2.62605e-37
Peaxi162Scf00068g00224	511.212	1.45824	0.204877	7.11766	1.09777e-12	6.9256e-12
Peaxi162Scf00069g00106	89.5309	5.24544	1.19588	4.38626	1.15315e-05	3.82119e-05
Peaxi162Scf00069g00162	291.077	1.46084	0.198596	7.3558	1.89792e-13	1.26358e-12
Peaxi162Scf00069g00167	13.2189	1.59103	0.650037	2.4476	0.0143812	0.029105
Peaxi162Scf00069g00810	585.589	5.40109	0.76437	7.06607	1.59384e-12	9.9454e-12
Peaxi162Scf00069g01319	669.337	1.03864	0.119219	8.71203	2.98483e-18	2.6769e-17
Peaxi162Scf00069g01333	798.132	1.333	0.117183	11.3754	5.54423e-30	8.49735e-29
Peaxi162Scf00069g01724	98.2057	2.05927	0.504482	4.08195	4.46585e-05	0.000137842
Peaxi162Scf00069g02022	401.064	1.33959	0.141471	9.469	2.8253e-21	2.97558e-20
Peaxi162Scf00069g02233	194.374	5.25106	0.949338	5.53128	3.17898e-08	1.38969e-07
Peaxi162Scf00069g02234	129.864	5.50318	1.16538	4.72223	2.33277e-06	8.40045e-06
Peaxi162Scf00069g02239	6.02869	4.27117	1.39491	3.06197	0.00219889	0.00522735
Peaxi162Scf00069g02247	1431.24	3.64157	0.202211	18.0087	1.66376e-72	9.81004e-71
Peaxi162Scf00069g02248	71.8023	4.44299	0.579828	7.6626	1.82202e-14	1.30039e-13
Peaxi162Scf00070g00045	26.292	1.70853	0.441227	3.87221	0.000107852	0.000315036
Peaxi162Scf00070g10021	181.564	1.81821	0.340242	5.34387	9.09852e-08	3.80198e-07
Peaxi162Scf00071g00016	17.1502	2.23537	0.627085	3.5647	0.000364273	0.000986044
Peaxi162Scf00071g00066	95.5619	5.43422	0.625758	8.68421	3.81379e-18	3.39561e-17
Peaxi162Scf00071g00114	11.8347	2.57692	0.710546	3.62667	0.000287097	0.000789555
Peaxi162Scf00071g00128	630.004	1.95154	0.124679	15.6525	3.19635e-55	1.16957e-53
Peaxi162Scf00071g00324	13398.3	1.99036	0.120309	16.5437	1.77802e-61	7.7769e-60
Peaxi162Scf00071g00422	39.6465	4.30841	0.764751	5.63375	1.76333e-08	7.8839e-08
Peaxi162Scf00071g00528	130.84	1.29982	0.27106	4.79534	1.624e-06	5.95391e-06
Peaxi162Scf00071g00536	7.91678	4.59732	1.31154	3.50529	0.000456107	0.0012141
Peaxi162Scf00071g00616	5119.92	2.47085	0.422414	5.84935	4.93495e-09	2.32767e-08
Peaxi162Scf00071g00634	137.063	1.70229	0.278862	6.1044	1.03187e-09	5.19045e-09
Peaxi162Scf00071g00831	34.1701	5.81692	0.934821	6.2225	4.89303e-10	2.5366e-09
Peaxi162Scf00071g01020	110.084	2.5291	0.30432	8.31068	9.51588e-17	7.84019e-16
Peaxi162Scf00071g01115	25.8493	4.67335	1.81843	2.57	0.0101699	0.0212733
Peaxi162Scf00071g01140	19.301	1.62488	0.503013	3.2303	0.00123659	0.00307248
Peaxi162Scf00071g01143	22.9723	1.26336	0.557735	2.26517	0.0235022	0.0453214
Peaxi162Scf00071g01213	290.26	6.05587	0.389125	15.5628	1.30271e-54	4.71288e-53
Peaxi162Scf00072g00011	63.4444	2.17221	0.345137	6.29375	3.09888e-10	1.63481e-09
Peaxi162Scf00072g00012	21.0375	2.45594	0.654585	3.7519	0.000175497	0.000498021
Peaxi162Scf00072g00023	3.30445	5.27294	1.75895	2.99778	0.00271953	0.00635928
Peaxi162Scf00072g00024	164.622	1.68096	0.277796	6.05104	1.43913e-09	7.13258e-09
Peaxi162Scf00072g00039	80.0362	1.37892	0.281135	4.90482	9.35149e-07	3.5245e-06
Peaxi162Scf00072g00059	479.49	1.51715	0.194941	7.78262	7.10354e-15	5.20325e-14
Peaxi162Scf00072g00074	26.5261	2.27225	0.651369	3.48843	0.000485872	0.00128808
Peaxi162Scf00072g00411	345.755	2.97012	0.207582	14.3082	1.94517e-46	5.51624e-45
Peaxi162Scf00072g01013	453.537	7.35696	0.397632	18.5019	1.99194e-76	1.27552e-74
Peaxi162Scf00073g00003	18217	1.69283	0.189472	8.93449	4.0906e-19	3.8396e-18
Peaxi162Scf00073g00011	2995.05	1.23091	0.0981508	12.541	4.45233e-36	8.92054e-35
Peaxi162Scf00073g00056	72.8055	1.26932	0.483074	2.62759	0.00859913	0.0182693
Peaxi162Scf00073g00173	678.93	2.85865	0.319073	8.95922	3.26977e-19	3.08815e-18
Peaxi162Scf00073g00226	5034.81	1.45434	0.163377	8.90175	5.49747e-19	5.11813e-18
Peaxi162Scf00073g00810	10.0834	1.62893	0.687829	2.36822	0.0178739	0.0353668
Peaxi162Scf00073g01115	2095.83	1.01195	0.101018	10.0175	1.27705e-23	1.501e-22
Peaxi162Scf00073g01422	4958.69	2.28682	0.640641	3.56958	0.000357554	0.000969169
Peaxi162Scf00073g01716	14.3383	4.99236	1.34011	3.72533	0.00019506	0.000549466
Peaxi162Scf00073g01825	1989.4	1.06447	0.132515	8.03283	9.52508e-16	7.38413e-15
Peaxi162Scf00073g02028	99.7728	2.43494	0.460498	5.28763	1.23912e-07	5.10786e-07
Peaxi162Scf00073g02123	1448.73	1.76043	0.253923	6.93292	4.12233e-12	2.50018e-11
Peaxi162Scf00073g02222	122.21	1.24944	0.262131	4.76646	1.8749e-06	6.82533e-06
Peaxi162Scf00073g02335	152.206	6.35621	0.523449	12.143	6.25299e-34	1.14795e-32
Peaxi162Scf00073g02339	4848.34	6.68142	0.257436	25.9537	1.65129e-148	4.03583e-146
Peaxi162Scf00073g02343	573.363	1.16807	0.134978	8.65377	4.98234e-18	4.41394e-17
Peaxi162Scf00074g00017	1670.06	1.41962	0.109149	13.0062	1.12859e-38	2.48514e-37
Peaxi162Scf00074g00108	6.75965	2.955	1.11095	2.65989	0.0078166	0.0167636
Peaxi162Scf00074g00154	124.547	1.34134	0.232558	5.76777	8.03272e-09	3.72622e-08
Peaxi162Scf00074g00155	86.1749	4.30275	0.37654	11.4271	3.06253e-30	4.74145e-29
Peaxi162Scf00074g00201	815.769	3.05643	0.130901	23.3492	1.40539e-120	2.09285e-118
Peaxi162Scf00074g00312	3.25569	5.25352	1.69204	3.10485	0.00190375	0.00457533
Peaxi162Scf00074g00354	537.074	1.10037	0.157669	6.97901	2.97261e-12	1.82152e-11
Peaxi162Scf00074g00364	39.6472	3.22876	0.449508	7.18288	6.82576e-13	4.36035e-12
Peaxi162Scf00074g00542	1122.4	1.12475	0.13926	8.0766	6.65983e-16	5.22489e-15
Peaxi162Scf00074g00543	1334.92	1.13017	0.151086	7.48029	7.41565e-14	5.07648e-13
Peaxi162Scf00074g00621	3359.67	1.24667	0.164045	7.59959	2.97071e-14	2.08994e-13
Peaxi162Scf00074g00738	19.4007	1.50523	0.49165	3.06159	0.00220164	0.00523311
Peaxi162Scf00074g00927	491.797	1.52452	0.160372	9.50616	1.97836e-21	2.10436e-20
Peaxi162Scf00074g00929	41.8448	2.96673	0.415728	7.13623	9.5924e-13	6.06956e-12
Peaxi162Scf00074g00931	89.8461	1.10046	0.269073	4.08982	4.31708e-05	0.000133443
Peaxi162Scf00074g01129	483.593	3.22418	0.186056	17.3291	2.83925e-67	1.47812e-65
Peaxi162Scf00074g02027	1474.32	2.45545	0.16258	15.103	1.54745e-51	5.09718e-50
Peaxi162Scf00074g02028	293.873	1.23515	0.152003	8.12584	4.44262e-16	3.51642e-15
Peaxi162Scf00074g02031	107.537	5.87877	0.983569	5.97698	2.27315e-09	1.1059e-08
Peaxi162Scf00074g10019	687.019	3.18268	0.200708	15.8573	1.25157e-56	4.82789e-55
Peaxi162Scf00074g10113	12.3445	1.84462	0.7193	2.56447	0.0103333	0.0215841
Peaxi162Scf00075g01239	499.328	1.88546	0.243572	7.74087	9.87366e-15	7.16836e-14
Peaxi162Scf00075g01322	1486.54	1.98111	0.12298	16.1093	2.19641e-58	8.85674e-57
Peaxi162Scf00075g01326	7158.59	1.83087	0.0975298	18.7724	1.26988e-78	8.33149e-77
Peaxi162Scf00075g01331	252.73	1.07463	0.173741	6.18525	6.2005e-10	3.18399e-09
Peaxi162Scf00075g01418	90.0531	3.91847	0.369888	10.5937	3.18849e-26	4.17358e-25
Peaxi162Scf00075g01542	97.9424	1.2363	0.25993	4.75629	1.97184e-06	7.16517e-06
Peaxi162Scf00075g01624	14.0903	7.37618	1.43234	5.14976	2.60827e-07	1.04139e-06
Peaxi162Scf00075g01626	11.0005	7.01789	1.48306	4.73205	2.22267e-06	8.02742e-06
Peaxi162Scf00076g00074	2.93336	5.10121	1.81309	2.81355	0.00489977	0.0109375
Peaxi162Scf00076g00107	52.6967	1.62956	0.415355	3.9233	8.73435e-05	0.000258717
Peaxi162Scf00076g00117	246.181	1.2877	0.169281	7.60686	2.80837e-14	1.98008e-13
Peaxi162Scf00076g00320	896.96	2.45819	0.238456	10.3088	6.4304e-25	8.00786e-24
Peaxi162Scf00076g00414	145.573	2.05175	0.271208	7.56524	3.87156e-14	2.70292e-13
Peaxi162Scf00076g00715	3170.32	2.61142	0.0932671	27.9994	1.65439e-172	5.95155e-170
Peaxi162Scf00076g00919	951.946	2.96949	0.529373	5.60945	2.02976e-08	9.04103e-08
Peaxi162Scf00077g00034	1210.48	2.09982	0.20845	10.0735	7.23845e-24	8.61217e-23
Peaxi162Scf00077g00106	2.72322	5.00747	1.82981	2.73661	0.00620765	0.0136047
Peaxi162Scf00077g00125	6.98682	4.51261	1.4783	3.05257	0.0022689	0.005379
Peaxi162Scf00078g00112	349.735	1.20938	0.157938	7.6573	1.89884e-14	1.35341e-13
Peaxi162Scf00078g00177	20.6702	1.91005	0.572036	3.33904	0.000840696	0.00215057
Peaxi162Scf00078g00249	9.36338	2.99981	1.07537	2.78956	0.00527796	0.0117074
Peaxi162Scf00078g00338	13.0575	3.82184	1.09019	3.50566	0.000455473	0.00121261
Peaxi162Scf00078g00515	58.9183	1.31578	0.353783	3.71917	0.00019988	0.000561859
Peaxi162Scf00078g00543	14952.5	2.01091	0.134839	14.9134	2.69777e-50	8.53502e-49
Peaxi162Scf00078g00616	121.132	1.36311	0.230822	5.90546	3.51654e-09	1.6842e-08
Peaxi162Scf00078g00626	33.8774	1.79338	0.512584	3.4987	0.000467531	0.00124254
Peaxi162Scf00078g00733	9.67108	3.28221	1.01174	3.24413	0.0011781	0.00293992
Peaxi162Scf00078g00748	249.13	1.67192	0.165033	10.1308	4.03221e-24	4.85701e-23
Peaxi162Scf00078g00927	460.021	1.16511	0.203117	5.73615	9.68537e-09	4.45669e-08
Peaxi162Scf00078g01140	15064.9	4.77677	0.119691	39.9092	0	0
Peaxi162Scf00078g01219	1159.59	1.93761	0.164022	11.8131	3.33901e-32	5.66835e-31
Peaxi162Scf00078g01222	1343.79	1.93735	0.110764	17.4908	1.68292e-68	9.07107e-67
Peaxi162Scf00078g01331	185.376	2.08581	0.32441	6.42956	1.2797e-10	6.93268e-10
Peaxi162Scf00078g01332	108.942	1.86752	0.311749	5.99046	2.09252e-09	1.02082e-08
Peaxi162Scf00078g01414	4705.89	2.61574	0.162823	16.0649	4.49326e-58	1.79601e-56
Peaxi162Scf00079g00089	11.6797	1.69222	0.722478	2.34224	0.0191682	0.0376763
Peaxi162Scf00079g00103	215.192	1.75027	0.24163	7.24361	4.36912e-13	2.83457e-12
Peaxi162Scf00079g00143	24.6861	4.6904	0.75545	6.20875	5.3409e-10	2.76296e-09
Peaxi162Scf00079g00175	1081.69	2.12538	0.247128	8.60033	7.94866e-18	6.94765e-17
Peaxi162Scf00079g00177	750.971	2.28276	0.272296	8.38338	5.14275e-17	4.30022e-16
Peaxi162Scf00079g00226	293.575	1.27355	0.161962	7.86321	3.74398e-15	2.79354e-14
Peaxi162Scf00079g00716	88.3758	3.43576	0.402733	8.53112	1.44933e-17	1.24874e-16
Peaxi162Scf00079g01612	434.91	2.40894	0.217965	11.052	2.14502e-28	3.08938e-27
Peaxi162Scf00079g01616	224.048	2.54519	0.238055	10.6916	1.11408e-26	1.49058e-25
Peaxi162Scf00079g02119	76.9835	1.83873	0.389882	4.71613	2.40372e-06	8.64137e-06
Peaxi162Scf00080g00036	77.6505	2.62509	0.332961	7.88409	3.16834e-15	2.37455e-14
Peaxi162Scf00080g00811	27.3459	2.88469	0.539116	5.35077	8.75797e-08	3.66637e-07
Peaxi162Scf00080g01010	5.2276	2.87052	1.27205	2.2566	0.0240332	0.0462479
Peaxi162Scf00081g00151	210.959	3.72313	0.465935	7.99066	1.34214e-15	1.03098e-14
Peaxi162Scf00081g00214	20.9116	2.38624	0.621773	3.8378	0.000124142	0.000359894
Peaxi162Scf00081g00620	1329.89	2.13873	0.193028	11.0799	1.57079e-28	2.2695e-27
Peaxi162Scf00081g01225	648.735	1.08233	0.139062	7.78304	7.08032e-15	5.18862e-14
Peaxi162Scf00081g01321	596.523	2.24364	0.279849	8.01733	1.08067e-15	8.33729e-15
Peaxi162Scf00081g02212	546.708	3.04056	0.185894	16.3565	3.91127e-60	1.6499e-58
Peaxi162Scf00081g02226	6278.66	3.30523	0.174439	18.9477	4.61384e-80	3.14971e-78
Peaxi162Scf00082g00006	11.0961	5.17754	1.336	3.8754	0.00010645	0.000311082
Peaxi162Scf00082g00148	60.5704	1.03767	0.450964	2.301	0.0213916	0.0415819
Peaxi162Scf00082g00151	74.3785	4.45775	0.683484	6.52209	6.93331e-11	3.83061e-10
Peaxi162Scf00082g00177	137.598	1.1696	0.259799	4.50194	6.73355e-06	2.293e-05
Peaxi162Scf00083g00082	44.1762	1.53492	0.536687	2.85999	0.00423657	0.00957519
Peaxi162Scf00083g00320	10.8487	2.62737	0.855565	3.07092	0.00213401	0.00508102
Peaxi162Scf00083g00822	36510.6	3.03511	0.12019	25.2527	1.057e-140	2.22644e-138
Peaxi162Scf00083g01217	192.928	2.63896	0.248894	10.6027	2.89415e-26	3.79763e-25
Peaxi162Scf00083g01233	2049.43	1.45196	0.137375	10.5694	4.132e-26	5.38001e-25
Peaxi162Scf00083g01919	4256.9	3.38364	0.162109	20.8727	9.48578e-97	9.12031e-95
Peaxi162Scf00084g00058	197.501	2.30568	0.253136	9.10843	8.35793e-20	8.13114e-19
Peaxi162Scf00084g00313	20.7316	2.51227	0.53938	4.65769	3.19779e-06	1.13532e-05
Peaxi162Scf00084g00518	1058.22	1.05052	0.116939	8.9835	2.62292e-19	2.49045e-18
Peaxi162Scf00084g00817	680.377	2.43288	0.174462	13.945	3.37219e-44	8.90819e-43
Peaxi162Scf00084g00917	226.426	1.97502	0.246112	8.02486	1.01646e-15	7.85896e-15
Peaxi162Scf00084g00923	2373.29	1.54821	0.105136	14.7258	4.40147e-49	1.34596e-47
Peaxi162Scf00084g01017	770.36	1.24094	0.139989	8.86455	7.68109e-19	7.09947e-18
Peaxi162Scf00084g01116	301.506	1.11797	0.190602	5.86548	4.47822e-09	2.12037e-08
Peaxi162Scf00085g00114	56.9993	2.58044	0.396319	6.511	7.465e-11	4.11159e-10
Peaxi162Scf00086g00101	2683.31	3.2903	0.200605	16.4019	1.85249e-60	7.88711e-59
Peaxi162Scf00086g00432	13.3311	1.75054	0.616679	2.83866	0.00453034	0.0101717
Peaxi162Scf00086g01316	27.0662	1.18759	0.484122	2.45307	0.0141643	0.028697
Peaxi162Scf00086g01318	1871.86	2.72452	0.280855	9.70083	2.99047e-22	3.313e-21
Peaxi162Scf00086g01321	522.914	1.30359	0.149496	8.71995	2.78318e-18	2.50026e-17
Peaxi162Scf00086g01413	382.108	1.0327	0.153667	6.7204	1.81227e-11	1.04717e-10
Peaxi162Scf00087g00044	145.484	1.17233	0.231354	5.06728	4.03537e-07	1.58102e-06
Peaxi162Scf00087g00213	121.695	1.01605	0.286539	3.54593	0.000391231	0.00105332
Peaxi162Scf00087g00222	15.4132	4.60074	1.03547	4.44314	8.86538e-06	2.97654e-05
Peaxi162Scf00087g01610	41.7465	1.4358	0.545179	2.63363	0.00844765	0.0179845
Peaxi162Scf00088g00035	1383.23	2.21071	0.268484	8.23404	1.81003e-16	1.46528e-15
Peaxi162Scf00088g00042	2288.57	2.09935	0.138164	15.1946	3.83899e-52	1.28168e-50
Peaxi162Scf00088g00044	356.904	2.98709	0.250447	11.927	8.5579e-33	1.49726e-31
Peaxi162Scf00088g00063	90.6015	3.05602	0.411955	7.41834	1.18598e-13	8.00915e-13
Peaxi162Scf00088g00106	1547.81	2.40766	0.243996	9.86762	5.75154e-23	6.57434e-22
Peaxi162Scf00088g00616	1907.15	1.21407	0.113625	10.6849	1.1979e-26	1.59938e-25
Peaxi162Scf00088g01621	59.6921	7.61589	1.1417	6.67067	2.54633e-11	1.454e-10
Peaxi162Scf00088g01625	41.539	3.48607	0.450267	7.74221	9.77003e-15	7.09796e-14
Peaxi162Scf00089g00024	5.07768	2.47627	1.11264	2.22558	0.0260421	0.0496866
Peaxi162Scf00089g00112	1363.3	1.44416	0.127661	11.3124	1.13933e-29	1.72066e-28
Peaxi162Scf00089g00238	409.299	1.06879	0.134339	7.95593	1.77791e-15	1.35564e-14
Peaxi162Scf00089g00241	3850.3	1.08251	0.107812	10.0407	1.00933e-23	1.19203e-22
Peaxi162Scf00089g00242	1312.77	1.30062	0.119751	10.861	1.76832e-27	2.44669e-26
Peaxi162Scf00089g00627	26.079	1.16065	0.430633	2.69522	0.0070342	0.0152295
Peaxi162Scf00089g00724	50.287	3.78943	1.37634	2.75327	0.0059003	0.0129746
Peaxi162Scf00089g01020	95.4788	1.57602	0.325803	4.83734	1.3159e-06	4.88307e-06
Peaxi162Scf00089g01130	68.3001	1.0099	0.288714	3.49791	0.000468912	0.00124611
Peaxi162Scf00089g01131	510.775	1.1288	0.145434	7.76162	8.38542e-15	6.11702e-14
Peaxi162Scf00089g01432	324.854	1.53608	0.205801	7.46393	8.3979e-14	5.72929e-13
Peaxi162Scf00089g01433	1183.01	2.24694	0.12989	17.2988	4.80047e-67	2.47499e-65
Peaxi162Scf00089g01623	8.53476	2.79554	0.933718	2.99399	0.00275353	0.00643272
Peaxi162Scf00089g01729	306.717	1.43361	0.172161	8.32719	8.27846e-17	6.8471e-16
Peaxi162Scf00089g01743	42.1689	7.11633	1.17263	6.0687	1.28947e-09	6.41767e-09
Peaxi162Scf00089g01841	138.362	1.69	0.274749	6.15108	7.69594e-10	3.91672e-09
Peaxi162Scf00089g01842	3988.09	1.55387	0.142626	10.8947	1.22121e-27	1.70666e-26
Peaxi162Scf00090g00142	10.5064	2.139	0.843035	2.53726	0.0111723	0.0231749
Peaxi162Scf00090g00207	57.6401	1.28683	0.327579	3.9283	8.55499e-05	0.000253945
Peaxi162Scf00091g00176	645.805	3.43164	0.331626	10.3479	4.27636e-25	5.35667e-24
Peaxi162Scf00091g00312	12.5634	4.28159	0.935457	4.57701	4.71675e-06	1.6379e-05
Peaxi162Scf00091g00616	1541.25	1.33548	0.112804	11.8389	2.45567e-32	4.20445e-31
Peaxi162Scf00091g00617	1488.89	1.28741	0.101708	12.6579	1.01215e-36	2.07731e-35
Peaxi162Scf00091g00713	213.915	1.58449	0.202985	7.80598	5.90432e-15	4.35172e-14
Peaxi162Scf00092g00023	148.44	1.07739	0.252794	4.26195	2.0265e-05	6.5156e-05
Peaxi162Scf00092g00025	354.3	3.21156	0.244209	13.1509	1.68239e-39	3.80671e-38
Peaxi162Scf00092g00064	31.2871	5.6484	0.903734	6.25007	4.10258e-10	2.14243e-09
Peaxi162Scf00092g00119	465.385	1.06216	0.145522	7.29897	2.89987e-13	1.90413e-12
Peaxi162Scf00092g00338	2.58139	4.92823	1.84549	2.67042	0.00757568	0.0162983
Peaxi162Scf00092g00515	1237.78	1.78262	0.134554	13.2484	4.60996e-40	1.06954e-38
Peaxi162Scf00092g01414	1166.77	2.69461	0.157933	17.0618	2.85643e-65	1.40267e-63
Peaxi162Scf00092g01517	895.973	1.68787	0.154362	10.9345	7.88292e-28	1.11233e-26
Peaxi162Scf00094g00073	8.68585	4.74093	1.25797	3.7687	0.000164098	0.000467769
Peaxi162Scf00094g01122	5.09996	5.90681	1.54536	3.82229	0.00013222	0.000381756
Peaxi162Scf00095g00034	3113.04	2.11836	0.160962	13.1606	1.47881e-39	3.35794e-38
Peaxi162Scf00095g00061	17.61	4.7998	1.06552	4.50466	6.64804e-06	2.26557e-05
Peaxi162Scf00095g00120	3425.35	3.32023	0.27295	12.1642	4.81867e-34	8.91787e-33
Peaxi162Scf00095g00220	25.7303	4.74933	0.9337	5.08657	3.64605e-07	1.43463e-06
Peaxi162Scf00095g00414	362.574	3.79473	0.216129	17.5577	5.19582e-69	2.83882e-67
Peaxi162Scf00095g00920	40.7561	1.96771	0.423917	4.64174	3.45483e-06	1.2213e-05
Peaxi162Scf00095g01015	701.864	1.23942	0.143826	8.61754	6.84073e-18	6.00465e-17
Peaxi162Scf00095g01214	468.751	1.0936	0.134363	8.13912	3.98162e-16	3.16326e-15
Peaxi162Scf00096g00026	1612.52	2.4085	0.177475	13.5709	5.95622e-42	1.48289e-40
Peaxi162Scf00096g00099	501.849	1.23965	0.285269	4.34556	1.38923e-05	4.56382e-05
Peaxi162Scf00096g00152	55.4223	2.44173	0.362297	6.73958	1.58848e-11	9.22687e-11
Peaxi162Scf00096g00187	399.874	3.4044	0.266094	12.794	1.77195e-37	3.72505e-36
Peaxi162Scf00096g00412	301.779	1.05897	0.193298	5.47841	4.29158e-08	1.8523e-07
Peaxi162Scf00096g01520	112.299	5.70692	1.11395	5.12314	3.00483e-07	1.19303e-06
Peaxi162Scf00096g01616	10339.3	1.99407	0.250511	7.96001	1.72019e-15	1.31288e-14
Peaxi162Scf00097g00032	116.82	6.01359	1.17128	5.13419	2.83358e-07	1.12853e-06
Peaxi162Scf00097g00033	371.368	5.66657	1.07944	5.24956	1.52461e-07	6.23734e-07
Peaxi162Scf00097g00152	482.431	1.6256	0.143559	11.3236	1.00306e-29	1.5206e-28
Peaxi162Scf00097g00232	867.699	1.06954	0.131039	8.16199	3.29559e-16	2.62933e-15
Peaxi162Scf00097g00712	845.17	1.45192	0.132911	10.924	8.84955e-28	1.24543e-26
Peaxi162Scf00097g01214	3010.45	1.66572	0.134067	12.4246	1.92289e-35	3.75396e-34
Peaxi162Scf00097g02317	61.302	1.17498	0.30398	3.86533	0.00011094	0.000323495
Peaxi162Scf00098g00013	311.074	1.64746	0.154216	10.6828	1.22564e-26	1.63437e-25
Peaxi162Scf00098g00148	194.873	1.1852	0.194668	6.08832	1.14101e-09	5.71167e-09
Peaxi162Scf00098g01531	412.366	1.02869	0.143062	7.19047	6.45707e-13	4.13637e-12
Peaxi162Scf00100g00017	459.589	2.38404	0.222268	10.726	7.68686e-27	1.03495e-25
Peaxi162Scf00100g00023	180.272	1.76619	0.28353	6.22928	4.68597e-10	2.43517e-09
Peaxi162Scf00100g00048	130.891	1.00812	0.312134	3.22977	0.00123889	0.00307771
Peaxi162Scf00100g00318	333.424	2.3218	0.163564	14.1951	9.82965e-46	2.71073e-44
Peaxi162Scf00100g00320	1372.46	1.27816	0.134062	9.53408	1.51216e-21	1.61598e-20
Peaxi162Scf00101g01011	4.40167	3.08828	1.29536	2.38412	0.0171202	0.0340394
Peaxi162Scf00101g01910	1387.92	1.90213	0.178738	10.642	1.90066e-26	2.51669e-25
Peaxi162Scf00102g00018	3.4391	5.3438	2.19729	2.432	0.0150157	0.0302553
Peaxi162Scf00102g00086	1445.21	1.25681	0.13021	9.65223	4.80985e-22	5.28472e-21
Peaxi162Scf00102g00212	19.4356	5.38186	0.994697	5.41055	6.28331e-08	2.67126e-07
Peaxi162Scf00102g00214	4026.62	1.46035	0.121564	12.013	3.03696e-33	5.43209e-32
Peaxi162Scf00102g00521	1241.88	1.14034	0.106797	10.6777	1.29469e-26	1.7243e-25
Peaxi162Scf00102g00530	54.3431	3.52191	0.411586	8.55692	1.15918e-17	1.00497e-16
Peaxi162Scf00102g00633	29.1684	2.91099	0.556789	5.22817	1.71199e-07	6.98252e-07
Peaxi162Scf00102g00720	45.8609	5.41587	0.834037	6.49357	8.38269e-11	4.60516e-10
Peaxi162Scf00102g00734	10.1472	6.89747	1.47113	4.68856	2.7514e-06	9.84372e-06
Peaxi162Scf00102g00825	233.129	4.36795	0.295595	14.7768	2.06734e-49	6.39516e-48
Peaxi162Scf00102g00836	5945.08	1.06138	0.103931	10.2124	1.74583e-24	2.13752e-23
Peaxi162Scf00102g00844	103.375	6.77581	1.14512	5.91712	3.27636e-09	1.5727e-08
Peaxi162Scf00102g00925	1035.04	2.48839	0.129128	19.2708	9.44427e-83	6.90359e-81
Peaxi162Scf00102g01135	1876.74	1.43257	0.123057	11.6415	2.53414e-31	4.12274e-30
Peaxi162Scf00102g01140	52.2785	3.01887	0.451094	6.69233	2.19646e-11	1.26029e-10
Peaxi162Scf00102g01143	915.961	1.01596	0.125875	8.07123	6.95962e-16	5.45474e-15
Peaxi162Scf00102g01220	571.889	1.00961	0.162342	6.21903	5.00253e-10	2.59252e-09
Peaxi162Scf00102g01533	6.02693	3.10026	1.23388	2.51261	0.0119842	0.0246925
Peaxi162Scf00102g01634	6.85666	4.39658	1.31914	3.33292	0.000859405	0.00219545
Peaxi162Scf00102g01722	34.8021	1.69093	0.445554	3.79512	0.000147574	0.000423567
Peaxi162Scf00102g01854	19.6236	2.87737	0.804365	3.5772	0.000347296	0.000943039
Peaxi162Scf00103g00071	34.9393	1.2512	0.436932	2.8636	0.00418851	0.00947863
Peaxi162Scf00103g00109	645.598	1.88874	0.175625	10.7544	5.6521e-27	7.6582e-26
Peaxi162Scf00103g01918	526.535	1.1369	0.171332	6.63563	3.23111e-11	1.83228e-10
Peaxi162Scf00104g00166	543.277	3.77513	0.603011	6.26047	3.83823e-10	2.00897e-09
Peaxi162Scf00104g00168	638.418	3.81169	0.260085	14.6555	1.24179e-48	3.76857e-47
Peaxi162Scf00104g00810	87.232	3.90672	0.449928	8.68301	3.85447e-18	3.43087e-17
Peaxi162Scf00104g01110	443.11	1.00586	0.15148	6.64022	3.13214e-11	1.77805e-10
Peaxi162Scf00105g01114	14418.5	4.58053	0.216359	21.171	1.76805e-99	1.78012e-97
Peaxi162Scf00105g01219	938.323	1.00978	0.126845	7.96075	1.70995e-15	1.30569e-14
Peaxi162Scf00105g01426	1624.67	1.30408	0.107209	12.1639	4.84087e-34	8.9538e-33
Peaxi162Scf00105g01428	16.6142	2.48543	0.909599	2.73245	0.00628654	0.0137578
Peaxi162Scf00106g00063	2.83417	5.058	1.82991	2.76407	0.00570859	0.0125929
Peaxi162Scf00106g00312	15.3999	2.47632	0.725434	3.41358	0.000641162	0.00166963
Peaxi162Scf00106g00322	1583.8	2.55174	0.100105	25.4907	2.49983e-143	5.48199e-141
Peaxi162Scf00106g01117	168.558	6.66647	1.10158	6.05174	1.43287e-09	7.10266e-09
Peaxi162Scf00106g01716	12.098	2.36686	0.984307	2.40459	0.0161906	0.0323702
Peaxi162Scf00107g00141	86.8636	2.77284	0.285186	9.72293	2.4075e-22	2.68201e-21
Peaxi162Scf00107g00910	735.379	3.59987	0.206305	17.4493	3.48595e-68	1.86327e-66
Peaxi162Scf00107g01625	1652.23	3.14466	0.126858	24.7888	1.18507e-135	2.2451e-133
Peaxi162Scf00107g01914	68.0579	2.78749	0.456379	6.10784	1.00987e-09	5.08539e-09
Peaxi162Scf00107g02024	2741.85	1.21794	0.102503	11.882	1.46831e-32	2.54526e-31
Peaxi162Scf00108g00002	52.2571	1.52183	0.439161	3.46531	0.000529615	0.00139688
Peaxi162Scf00108g00003	31.7856	1.25613	0.462384	2.71663	0.00659498	0.0143689
Peaxi162Scf00108g00012	158.33	1.57236	0.201426	7.80613	5.897e-15	4.34732e-14
Peaxi162Scf00108g00121	2643.98	1.4306	0.0996967	14.3495	1.07352e-46	3.07984e-45
Peaxi162Scf00108g00165	20.6647	2.5229	0.625392	4.03411	5.48098e-05	0.000167192
Peaxi162Scf00108g00224	1437.93	1.73679	0.151639	11.4534	2.26061e-30	3.52548e-29
Peaxi162Scf00109g00024	18.5691	1.54085	0.607839	2.53496	0.0112461	0.0233082
Peaxi162Scf00109g00029	79.4776	1.76943	0.567929	3.11558	0.00183586	0.00442645
Peaxi162Scf00109g00031	279.13	3.83132	0.233042	16.4405	9.81482e-61	4.218e-59
Peaxi162Scf00109g00064	100.286	3.24625	0.443715	7.31606	2.55351e-13	1.68464e-12
Peaxi162Scf00109g00131	13.5042	6.33685	1.47724	4.28967	1.78942e-05	5.80111e-05
Peaxi162Scf00110g00028	172.38	5.38444	0.916121	5.87743	4.16672e-09	1.97946e-08
Peaxi162Scf00110g00104	196.185	1.72702	0.193978	8.90319	5.42659e-19	5.05802e-18
Peaxi162Scf00110g00133	39.7351	7.01721	1.09186	6.42684	1.3028e-10	7.05307e-10
Peaxi162Scf00110g00146	396.462	3.9675	0.313424	12.6586	1.00281e-36	2.06077e-35
Peaxi162Scf00110g00619	1294.78	1.14699	0.116305	9.86196	6.08468e-23	6.95016e-22
Peaxi162Scf00111g00013	1825.56	3.57768	0.707301	5.05821	4.2322e-07	1.65489e-06
Peaxi162Scf00111g00022	36.0735	2.55744	0.827891	3.0891	0.00200766	0.00481097
Peaxi162Scf00111g00032	268.214	4.3265	0.852758	5.07354	3.90483e-07	1.53249e-06
Peaxi162Scf00111g00115	1214.49	1.12255	0.260698	4.30596	1.66266e-05	5.41429e-05
Peaxi162Scf00111g00117	663.834	1.44346	0.22718	6.35383	2.10022e-10	1.1224e-09
Peaxi162Scf00111g00137	302.607	2.48415	0.254788	9.74987	1.84699e-22	2.06622e-21
Peaxi162Scf00111g00231	33.7302	4.25209	0.814398	5.22115	1.77816e-07	7.23304e-07
Peaxi162Scf00111g00320	49.6988	1.09369	0.364949	2.99683	0.00272804	0.00637593
Peaxi162Scf00111g00533	198.879	2.2806	0.240726	9.47382	2.69786e-21	2.84511e-20
Peaxi162Scf00111g00627	4174.33	2.33784	0.270643	8.6381	5.71544e-18	5.04108e-17
Peaxi162Scf00111g00631	156.788	1.16391	0.202593	5.74504	9.19018e-09	4.23675e-08
Peaxi162Scf00111g00922	1830.85	4.76945	0.483861	9.85706	6.38958e-23	7.28544e-22
Peaxi162Scf00111g00923	68.7205	2.18977	0.519439	4.21565	2.4906e-05	7.92975e-05
Peaxi162Scf00111g01233	2832.43	1.06208	0.134183	7.91511	2.47029e-15	1.86624e-14
Peaxi162Scf00111g01322	2853.32	1.16181	0.128296	9.05567	1.35726e-19	1.30536e-18
Peaxi162Scf00111g01324	132.897	1.53807	0.2917	5.27277	1.34378e-07	5.52437e-07
Peaxi162Scf00111g01325	103.58	1.07208	0.240571	4.45639	8.33504e-06	2.80879e-05
Peaxi162Scf00111g01457	315.394	1.12449	0.150689	7.46235	8.49902e-14	5.79704e-13
Peaxi162Scf00111g01468	7371.22	1.52558	0.0862336	17.6913	4.89471e-70	2.73975e-68
Peaxi162Scf00111g01480	32.0784	1.01294	0.437337	2.31616	0.0205493	0.0401248
Peaxi162Scf00111g10031	44.4176	3.1729	0.677764	4.68143	2.84884e-06	1.01707e-05
Peaxi162Scf00112g00092	25.8347	1.34628	0.462939	2.90812	0.00363612	0.00831912
Peaxi162Scf00112g00104	838.45	1.50994	0.13798	10.9432	7.16441e-28	1.01228e-26
Peaxi162Scf00112g01216	2589.11	1.73207	0.127533	13.5814	5.1628e-42	1.28937e-40
Peaxi162Scf00113g00024	9.36096	2.74625	0.870776	3.1538	0.00161161	0.00392507
Peaxi162Scf00113g00047	6.76364	3.43768	1.39066	2.47198	0.0134365	0.0273959
Peaxi162Scf00113g00182	181.795	1.43502	0.397455	3.61052	0.000305583	0.000836942
Peaxi162Scf00113g00410	22.0618	2.21341	0.546686	4.04877	5.14869e-05	0.000157476
Peaxi162Scf00113g01510	3015.66	2.22123	0.104484	21.2591	2.71443e-100	2.7855e-98
Peaxi162Scf00114g00001	41775	3.75311	0.135438	27.711	5.1409e-169	1.78909e-166
Peaxi162Scf00114g00212	1534.69	1.50992	0.110069	13.718	7.92212e-43	2.02106e-41
Peaxi162Scf00115g00111	94.3798	1.31625	0.31939	4.12113	3.77025e-05	0.000117356
Peaxi162Scf00115g00132	9.69983	6.83134	1.49053	4.58315	4.58018e-06	1.59239e-05
Peaxi162Scf00116g00043	8817.33	1.76517	0.112851	15.6416	3.79255e-55	1.37984e-53
Peaxi162Scf00116g00085	18.2054	7.7457	1.3732	5.64062	1.6944e-08	7.58737e-08
Peaxi162Scf00116g00131	758.955	1.16031	0.170224	6.81639	9.3358e-12	5.51993e-11
Peaxi162Scf00116g00163	381.522	1.071	0.172782	6.19854	5.69885e-10	2.9429e-09
Peaxi162Scf00116g01613	449.202	2.86531	0.234753	12.2056	2.90086e-34	5.42504e-33
Peaxi162Scf00116g01620	12019.6	2.4151	0.118486	20.383	2.36612e-92	2.09271e-90
Peaxi162Scf00116g01621	3791.23	2.36687	0.152557	15.5147	2.76025e-54	9.84131e-53
Peaxi162Scf00117g00005	151.157	5.78997	1.41278	4.09829	4.16213e-05	0.000128815
Peaxi162Scf00117g00142	5891.84	1.09863	0.103328	10.6324	2.1058e-26	2.78256e-25
Peaxi162Scf00117g00166	115.552	2.24706	0.309529	7.25961	3.8822e-13	2.52738e-12
Peaxi162Scf00117g01515	579.695	1.98993	0.152564	13.0432	6.94785e-39	1.54051e-37
Peaxi162Scf00118g00084	613.237	1.25399	0.139461	8.9917	2.43445e-19	2.31288e-18
Peaxi162Scf00118g00085	335.807	2.99902	0.217793	13.7701	3.85929e-43	9.93272e-42
Peaxi162Scf00118g01317	2.44796	4.84873	1.84839	2.62322	0.00871023	0.0184796
Peaxi162Scf00118g01712	304.062	3.13228	0.216883	14.4423	2.80455e-47	8.23792e-46
Peaxi162Scf00118g01926	1482.3	2.19527	0.212642	10.3238	5.50114e-25	6.864e-24
Peaxi162Scf00118g02018	2494.35	1.22729	0.102568	11.9656	5.38143e-33	9.51393e-32
Peaxi162Scf00119g00051	22.0657	4.82147	0.811106	5.94431	2.77616e-09	1.33902e-08
Peaxi162Scf00119g00125	13.8661	7.35359	1.42767	5.15077	2.59419e-07	1.03641e-06
Peaxi162Scf00119g00129	1552.34	1.13304	0.154629	7.32749	2.34499e-13	1.55123e-12
Peaxi162Scf00119g00136	73.3751	1.50308	0.411086	3.65637	0.000255808	0.000707762
Peaxi162Scf00119g00143	6.40313	4.35518	1.34187	3.2456	0.00117204	0.00292744
Peaxi162Scf00119g00313	644.56	1.96926	0.195955	10.0495	9.22906e-24	1.09318e-22
Peaxi162Scf00119g00624	2078.18	1.32883	0.155723	8.5333	1.42236e-17	1.22617e-16
Peaxi162Scf00119g00626	79.6093	1.07197	0.283591	3.77997	0.000156844	0.000448646
Peaxi162Scf00119g00710	196.181	1.35973	0.192683	7.05685	1.70315e-12	1.06027e-11
Peaxi162Scf00119g00811	1660.18	1.0646	0.170614	6.23985	4.37998e-10	2.28171e-09
Peaxi162Scf00119g01313	2655.87	1.19302	0.0952666	12.5229	5.59268e-36	1.11704e-34
Peaxi162Scf00120g00021	628.049	1.08322	0.137414	7.88291	3.19845e-15	2.39599e-14
Peaxi162Scf00120g00517	1952.94	1.17422	0.131482	8.93066	4.23473e-19	3.97139e-18
Peaxi162Scf00120g00519	690.002	1.04563	0.127988	8.16975	3.09041e-16	2.47475e-15
Peaxi162Scf00120g01319	9.67254	3.51682	0.894741	3.93055	8.47519e-05	0.000251786
Peaxi162Scf00120g01525	715.525	1.08898	0.155045	7.02367	2.16114e-12	1.33655e-11
Peaxi162Scf00121g00003	332.156	1.33114	0.300435	4.4307	9.39283e-06	3.14391e-05
Peaxi162Scf00121g00023	97.848	1.55264	0.263857	5.88439	3.99527e-09	1.90126e-08
Peaxi162Scf00121g00119	191.793	1.024	0.215172	4.75896	1.94592e-06	7.07341e-06
Peaxi162Scf00121g00244	199.993	1.74165	0.218581	7.968	1.61262e-15	1.23402e-14
Peaxi162Scf00121g01710	97.3515	1.44496	0.279196	5.17543	2.27387e-07	9.1449e-07
Peaxi162Scf00122g00032	1159.49	1.31251	0.174591	7.51767	5.57597e-14	3.84671e-13
Peaxi162Scf00122g00251	1417.17	2.03205	0.166845	12.1792	4.00992e-34	7.45994e-33
Peaxi162Scf00122g01510	25.0125	2.28225	0.808857	2.82157	0.00477886	0.0106877
Peaxi162Scf00122g01722	207.398	7.97031	1.71405	4.64998	3.31968e-06	1.17664e-05
Peaxi162Scf00122g02215	9752.41	1.78953	0.159762	11.2012	4.02345e-29	5.94183e-28
Peaxi162Scf00122g02315	17945.3	1.01713	0.113574	8.95572	3.37529e-19	3.18499e-18
Peaxi162Scf00123g00003	3344.16	2.35466	0.166735	14.1222	2.77385e-45	7.5263e-44
Peaxi162Scf00123g00047	530.056	1.34566	0.214458	6.27472	3.50271e-10	1.83997e-09
Peaxi162Scf00123g00068	5043.08	1.48352	0.104783	14.158	1.66773e-45	4.55984e-44
Peaxi162Scf00123g00096	144392	2.12707	0.136289	15.6071	6.51609e-55	2.36269e-53
Peaxi162Scf00123g00114	5.71878	6.06886	1.49712	4.0537	5.04141e-05	0.000154386
Peaxi162Scf00123g00176	1261.6	3.54398	0.123372	28.726	1.80613e-181	7.71026e-179
Peaxi162Scf00123g00214	1706.71	1.18495	0.11145	10.6321	2.11379e-26	2.79196e-25
Peaxi162Scf00123g01127	35.9677	2.79947	0.678028	4.12883	3.64607e-05	0.000113778
Peaxi162Scf00123g01726	2045.55	1.27169	0.157303	8.08433	6.25059e-16	4.91109e-15
Peaxi162Scf00124g00110	132.59	6.87264	1.47603	4.65616	3.22163e-06	1.14341e-05
Peaxi162Scf00124g01719	413.603	1.226	0.245676	4.99032	6.02803e-07	2.32166e-06
Peaxi162Scf00124g01740	558.34	2.14406	0.299356	7.16224	7.93683e-13	5.05096e-12
Peaxi162Scf00125g00003	42.6426	1.34875	0.42944	3.14073	0.00168526	0.00409541
Peaxi162Scf00125g00014	269.002	3.21617	0.245105	13.1216	2.47603e-39	5.57097e-38
Peaxi162Scf00125g00064	1207.55	1.21725	0.201324	6.04621	1.48291e-09	7.34051e-09
Peaxi162Scf00125g01025	1528.85	1.05593	0.117565	8.98163	2.66776e-19	2.53227e-18
Peaxi162Scf00125g01026	1038.62	1.11958	0.117701	9.51203	1.8698e-21	1.99153e-20
Peaxi162Scf00125g01321	2.81736	5.05043	1.72847	2.92191	0.00347894	0.00798919
Peaxi162Scf00126g00107	27.5627	2.21974	0.620086	3.57972	0.000343962	0.000934621
Peaxi162Scf00126g00126	27.244	8.32585	1.3724	6.06662	1.30626e-09	6.49621e-09
Peaxi162Scf00126g00232	8960.12	2.70386	0.216229	12.5046	7.04734e-36	1.40059e-34
Peaxi162Scf00126g00911	85.1138	1.08678	0.444304	2.44603	0.0144441	0.0292158
Peaxi162Scf00126g01024	481.816	1.18805	0.171036	6.94618	3.75323e-12	2.28455e-11
Peaxi162Scf00126g01127	24.2529	1.87271	0.54213	3.45436	0.000551594	0.0014515
Peaxi162Scf00126g01320	6.98051	3.77658	1.158	3.26128	0.00110909	0.00278158
Peaxi162Scf00127g00035	1959.58	1.56377	0.109804	14.2414	5.07027e-46	1.41284e-44
Peaxi162Scf00127g00166	27057.6	2.27111	0.163481	13.8922	7.06686e-44	1.85307e-42
Peaxi162Scf00127g00215	88.044	1.14097	0.273325	4.17442	2.98746e-05	9.42175e-05
Peaxi162Scf00128g00005	148.825	1.2644	0.206854	6.11254	9.80557e-10	4.94246e-09
Peaxi162Scf00128g00020	791.691	1.40353	0.174441	8.04586	8.56396e-16	6.66001e-15
Peaxi162Scf00128g00022	62.8878	5.66053	0.749052	7.55693	4.12697e-14	2.87246e-13
Peaxi162Scf00128g00024	8323	1.03179	0.175591	5.87609	4.2007e-09	1.99398e-08
Peaxi162Scf00128g00033	6.35224	3.61533	1.29184	2.79858	0.00513274	0.0114169
Peaxi162Scf00128g00124	8.1211	2.47472	0.836546	2.95826	0.00309378	0.00716119
Peaxi162Scf00128g00137	2520.09	2.48886	0.171683	14.4968	1.26843e-47	3.73954e-46
Peaxi162Scf00128g00218	2238.54	1.87842	0.148189	12.6758	8.05433e-37	1.66371e-35
Peaxi162Scf00128g00446	1188.02	1.00496	0.137114	7.32935	2.31264e-13	1.53046e-12
Peaxi162Scf00128g00510	7.3687	3.08503	1.01065	3.05252	0.00226932	0.00537959
Peaxi162Scf00128g00541	3184.99	1.38184	0.0990607	13.9494	3.17235e-44	8.3872e-43
Peaxi162Scf00128g00626	126.449	7.34681	1.13023	6.50025	8.01882e-11	4.40904e-10
Peaxi162Scf00128g00722	365.793	2.54282	0.188472	13.4918	1.74855e-41	4.25728e-40
Peaxi162Scf00128g00723	176.619	1.12163	0.215349	5.20844	1.90439e-07	7.721e-07
Peaxi162Scf00128g00726	1443.98	2.3812	0.111297	21.395	1.48714e-101	1.55601e-99
Peaxi162Scf00128g00730	40.9791	1.25858	0.360678	3.48949	0.000483944	0.0012835
Peaxi162Scf00128g00731	717.687	2.33494	0.158043	14.774	2.15428e-49	6.6577e-48
Peaxi162Scf00128g00732	182.201	2.26762	0.223144	10.1621	2.92574e-24	3.55093e-23
Peaxi162Scf00128g00741	17.9087	2.93881	0.731516	4.01743	5.88363e-05	0.000178708
Peaxi162Scf00128g00938	24.2627	6.31071	1.16218	5.43008	5.63294e-08	2.40402e-07
Peaxi162Scf00128g01038	1541.48	1.71594	0.161514	10.6241	2.30188e-26	3.03539e-25
Peaxi162Scf00128g01229	61.4297	2.12503	0.358539	5.92692	3.08664e-09	1.48475e-08
Peaxi162Scf00128g01418	42.8047	2.46812	0.386248	6.38998	1.65912e-10	8.92621e-10
Peaxi162Scf00128g01419	166.347	1.55296	0.18797	8.26172	1.43582e-16	1.16707e-15
Peaxi162Scf00128g01524	144.616	1.11774	0.237925	4.69786	2.62906e-06	9.41762e-06
Peaxi162Scf00128g01526	123.02	2.39891	0.293564	8.17169	3.04104e-16	2.43595e-15
Peaxi162Scf00128g01527	493.831	1.26676	0.175908	7.20127	5.96555e-13	3.83224e-12
Peaxi162Scf00128g01533	211.106	1.62475	0.199781	8.13265	4.20015e-16	3.33192e-15
Peaxi162Scf00128g01539	9.9049	3.52664	0.927558	3.80206	0.000143496	0.00041223
Peaxi162Scf00128g01626	106.953	1.49763	0.250099	5.98814	2.12253e-09	1.03514e-08
Peaxi162Scf00128g01632	1014.25	2.16569	0.582746	3.71635	0.000202121	0.000567909
Peaxi162Scf00128g01747	21.9349	1.3957	0.544933	2.56123	0.0104303	0.0217683
Peaxi162Scf00128g01750	3201.23	2.57497	0.225262	11.431	2.92858e-30	4.54065e-29
Peaxi162Scf00128g01753	4288.96	5.54199	0.146439	37.845	0	0
Peaxi162Scf00128g01758	78.2105	1.17052	0.282269	4.14684	3.37099e-05	0.000105595
Peaxi162Scf00128g10012	5357.57	2.68108	0.151497	17.6972	4.40536e-70	2.47016e-68
Peaxi162Scf00128g10025	319.546	1.81784	0.197774	9.19151	3.87351e-20	3.84076e-19
Peaxi162Scf00129g00011	1011.68	5.37916	0.496515	10.8338	2.37982e-27	3.27297e-26
Peaxi162Scf00129g00125	564.626	1.24714	0.146691	8.50182	1.86634e-17	1.59858e-16
Peaxi162Scf00129g00168	17.8643	1.56739	0.557032	2.81382	0.00489567	0.0109298
Peaxi162Scf00129g00430	137.035	1.57992	0.435848	3.62493	0.000289039	0.000794552
Peaxi162Scf00129g00435	2069.64	1.36009	0.0892273	15.2429	1.83463e-52	6.18962e-51
Peaxi162Scf00129g00535	52.4334	6.40464	0.919803	6.96305	3.32982e-12	2.03223e-11
Peaxi162Scf00129g00610	21.4591	1.75328	0.520315	3.36966	0.000752615	0.00193982
Peaxi162Scf00129g00640	23.2605	1.86788	0.508868	3.67065	0.000241931	0.000672328
Peaxi162Scf00129g00735	164.598	1.54697	0.205071	7.54358	4.57252e-14	3.17429e-13
Peaxi162Scf00129g00738	27.3933	6.45692	1.11998	5.7652	8.15635e-09	3.78247e-08
Peaxi162Scf00129g00743	7.72026	2.56033	1.10662	2.31366	0.0206865	0.0403559
Peaxi162Scf00129g00940	33.9887	1.45639	0.390382	3.73069	0.000190956	0.000538474
Peaxi162Scf00129g01036	13.3223	7.29571	1.38678	5.26092	1.43339e-07	5.87918e-07
Peaxi162Scf00129g01040	404.064	1.762	0.238284	7.39453	1.41907e-13	9.52503e-13
Peaxi162Scf00129g01229	79.9659	1.06012	0.288927	3.66916	0.000243351	0.00067604
Peaxi162Scf00129g01327	69.9166	1.07648	0.289023	3.72455	0.000195664	0.000551118
Peaxi162Scf00129g01335	23.1474	2.3618	0.529375	4.46148	8.13953e-06	2.74601e-05
Peaxi162Scf00129g01633	64.6822	1.92593	0.41934	4.59276	4.3743e-06	1.52396e-05
Peaxi162Scf00129g01652	27.7488	1.41	0.473686	2.97665	0.00291417	0.00677434
Peaxi162Scf00130g00127	1050.37	1.44423	0.211706	6.82188	8.98556e-12	5.31579e-11
Peaxi162Scf00130g00326	673.537	3.59038	0.23865	15.0445	3.74876e-51	1.21976e-49
Peaxi162Scf00130g00620	4134.6	3.30852	0.227847	14.5208	8.94692e-48	2.6499e-46
Peaxi162Scf00130g00727	137.017	5.59593	0.421821	13.2661	3.6397e-40	8.506e-39
Peaxi162Scf00130g00831	71.1212	1.2709	0.318576	3.98931	6.62663e-05	0.000199685
Peaxi162Scf00130g00920	83.9002	1.57692	0.254759	6.18983	6.023e-10	3.0993e-09
Peaxi162Scf00130g01128	3843.5	1.77593	0.0995571	17.8383	3.56558e-71	2.06436e-69
Peaxi162Scf00130g01320	497.512	1.06411	0.171448	6.20658	5.41511e-10	2.80044e-09
Peaxi162Scf00131g00007	12.1712	3.6077	0.80601	4.47599	7.60564e-06	2.57709e-05
Peaxi162Scf00131g00142	39.8768	7.03954	1.2059	5.83756	5.29703e-09	2.49258e-08
Peaxi162Scf00131g00175	104.384	2.65352	0.309479	8.57414	9.98263e-18	8.67809e-17
Peaxi162Scf00131g00415	496.746	1.48989	0.281091	5.30037	1.15568e-07	4.78363e-07
Peaxi162Scf00131g01117	5987.96	2.0121	0.105186	19.129	1.44866e-81	1.03531e-79
Peaxi162Scf00132g00019	678.881	1.1837	0.131403	9.00812	2.09627e-19	1.99573e-18
Peaxi162Scf00132g00020	882.277	1.07656	0.146639	7.34155	2.1114e-13	1.40105e-12
Peaxi162Scf00132g00026	778.478	3.27315	0.265738	12.3172	7.31854e-35	1.40058e-33
Peaxi162Scf00132g00085	8025.39	1.76655	0.202998	8.7023	3.25227e-18	2.91104e-17
Peaxi162Scf00132g00087	37.866	1.31085	0.432725	3.02929	0.00245132	0.00577682
Peaxi162Scf00132g00229	349.663	2.18106	0.394014	5.53548	3.10375e-08	1.35848e-07
Peaxi162Scf00132g00234	24.0744	3.37599	0.638244	5.28949	1.22656e-07	5.05936e-07
Peaxi162Scf00132g00422	2046.68	1.1948	0.0911327	13.1105	2.86518e-39	6.42849e-38
Peaxi162Scf00132g00521	57.6414	6.63239	1.38883	4.77551	1.79256e-06	6.5382e-06
Peaxi162Scf00132g00720	1155.13	1.00908	0.111415	9.05699	1.341e-19	1.29011e-18
Peaxi162Scf00132g00819	94.0572	2.34682	0.351085	6.68449	2.31732e-11	1.32773e-10
Peaxi162Scf00132g00910	2651.51	2.05647	0.16942	12.1383	6.61575e-34	1.21246e-32
Peaxi162Scf00132g01512	510.187	5.66194	1.54756	3.65863	0.000253566	0.000702104
Peaxi162Scf00133g00142	688.988	1.70737	0.205253	8.31838	8.91771e-17	7.36631e-16
Peaxi162Scf00133g00143	135.919	1.83691	0.322051	5.70377	1.17187e-08	5.35081e-08
Peaxi162Scf00133g00152	145.441	3.54974	0.334415	10.6148	2.54449e-26	3.34703e-25
Peaxi162Scf00133g00155	25.541	3.95679	0.63512	6.22999	4.66474e-10	2.42492e-09
Peaxi162Scf00133g00157	55.7875	4.81711	1.90221	2.53238	0.011329	0.0234634
Peaxi162Scf00133g00158	9.82447	2.30497	0.798271	2.88745	0.00388374	0.00884141
Peaxi162Scf00133g01516	1142.21	1.7486	0.245543	7.12136	1.06865e-12	6.75119e-12
Peaxi162Scf00133g01713	56.2205	2.79777	0.389061	7.19109	6.42757e-13	4.1183e-12
Peaxi162Scf00134g00010	707.649	1.21796	0.130465	9.33553	1.00483e-20	1.0262e-19
Peaxi162Scf00134g02023	17375.7	2.85707	0.137657	20.755	1.10435e-95	1.043e-93
Peaxi162Scf00135g00027	1764.4	1.45666	0.1442	10.1017	5.42969e-24	6.51095e-23
Peaxi162Scf00135g00056	1274.77	1.54683	0.276895	5.58634	2.31903e-08	1.0278e-07
Peaxi162Scf00135g00132	14.2426	4.54678	1.11348	4.08341	4.43791e-05	0.000137019
Peaxi162Scf00135g01116	195.597	1.35098	0.1975	6.84042	7.89596e-12	4.69113e-11
Peaxi162Scf00135g01422	8.87315	3.67088	1.32322	2.7742	0.00553371	0.0122391
Peaxi162Scf00136g00229	2644.86	1.0554	0.136909	7.70875	1.27056e-14	9.16619e-14
Peaxi162Scf00136g02210	461.602	1.02789	0.201844	5.09248	3.53404e-07	1.39227e-06
Peaxi162Scf00136g02214	55.6036	2.37318	0.400121	5.93117	3.00784e-09	1.44837e-08
Peaxi162Scf00137g00016	60.567	7.63832	1.18182	6.46317	1.02535e-10	5.59927e-10
Peaxi162Scf00137g00107	301.966	2.612	0.632203	4.13159	3.60261e-05	0.000112521
Peaxi162Scf00137g00312	1433.81	1.34993	0.113923	11.8495	2.16604e-32	3.7185e-31
Peaxi162Scf00137g01812	5.2187	5.9323	1.71478	3.45951	0.000541152	0.00142555
Peaxi162Scf00138g00012	4285.36	1.40594	0.119668	11.7486	7.17842e-32	1.19207e-30
Peaxi162Scf00139g00016	181.125	4.91474	0.398239	12.3412	5.43558e-35	1.0446e-33
Peaxi162Scf00139g00057	3.16458	4.18983	1.63066	2.56942	0.010187	0.0213022
Peaxi162Scf00139g01321	287.99	1.72026	0.168126	10.232	1.42568e-24	1.7509e-23
Peaxi162Scf00140g00710	11663.4	2.15806	0.106772	20.2119	7.69274e-91	6.60318e-89
Peaxi162Scf00140g01119	863.784	2.2412	0.17366	12.9057	4.17973e-38	8.94536e-37
Peaxi162Scf00140g01128	1691.82	1.71551	0.12577	13.6401	2.31163e-42	5.81851e-41
Peaxi162Scf00140g01214	289.071	1.53512	0.394083	3.89542	9.80285e-05	0.000288154
Peaxi162Scf00140g01220	1182.35	1.01688	0.122553	8.29743	1.0639e-16	8.73634e-16
Peaxi162Scf00140g01310	96.8937	5.2241	1.1705	4.46314	8.0766e-06	2.72658e-05
Peaxi162Scf00140g01313	9.743	4.91261	1.2208	4.02408	5.71976e-05	0.000173978
Peaxi162Scf00140g01342	434.199	5.8315	1.50782	3.8675	0.000109957	0.000320803
Peaxi162Scf00140g01356	349.461	1.27087	0.143694	8.8443	9.2106e-19	8.47402e-18
Peaxi162Scf00141g00062	4646.19	2.16647	0.440274	4.92073	8.62206e-07	3.25995e-06
Peaxi162Scf00141g00081	837.788	1.19772	0.174265	6.873	6.28662e-12	3.76574e-11
Peaxi162Scf00141g00138	21.906	1.51702	0.56757	2.67283	0.00752148	0.0161908
Peaxi162Scf00141g00327	410.628	2.76456	0.167511	16.5038	3.44714e-61	1.49955e-59
Peaxi162Scf00141g00330	435.347	4.04491	0.283529	14.2663	3.5485e-46	9.96599e-45
Peaxi162Scf00141g00331	258.958	3.37072	0.302975	11.1254	9.43553e-29	1.3713e-27
Peaxi162Scf00141g00336	4271.53	2.73445	0.106016	25.7928	1.06853e-146	2.47906e-144
Peaxi162Scf00141g00615	5669.94	2.23706	0.228522	9.78926	1.25214e-22	1.41013e-21
Peaxi162Scf00141g00619	4.88186	5.83844	1.56227	3.73716	0.00018611	0.000526061
Peaxi162Scf00141g00622	631.662	2.10722	0.143969	14.6366	1.64116e-48	4.96646e-47
Peaxi162Scf00141g01428	19.1953	2.01733	0.732878	2.75262	0.0059121	0.0129987
Peaxi162Scf00145g00117	394.505	1.46934	0.164972	8.90659	5.2624e-19	4.90928e-18
Peaxi162Scf00145g01112	7266.57	1.14427	0.0962876	11.8838	1.43642e-32	2.49268e-31
Peaxi162Scf00146g00018	1052.43	1.71077	0.145965	11.7204	1.00228e-31	1.65071e-30
Peaxi162Scf00146g00411	1053.84	1.23967	0.119317	10.3898	2.75954e-25	3.48118e-24
Peaxi162Scf00146g00517	1073.24	2.13418	0.178376	11.9645	5.45129e-33	9.63212e-32
Peaxi162Scf00146g01328	1423.62	1.02771	0.123665	8.3104	9.53769e-17	7.85614e-16
Peaxi162Scf00147g00129	6.51528	3.3685	1.28556	2.62025	0.00878663	0.0186326
Peaxi162Scf00147g00163	6.65935	4.35392	1.3006	3.34762	0.000815093	0.00208908
Peaxi162Scf00147g01111	1850.02	1.14338	0.101195	11.2987	1.33133e-29	2.00778e-28
Peaxi162Scf00147g01712	7.95802	2.46207	0.916035	2.68775	0.00719351	0.0155488
Peaxi162Scf00147g01713	283.898	1.01478	0.239903	4.22997	2.33718e-05	7.46653e-05
Peaxi162Scf00147g01818	128.766	1.1124	0.218596	5.08881	3.60319e-07	1.41863e-06
Peaxi162Scf00148g00093	69.6233	2.41934	0.410065	5.89991	3.63708e-09	1.73882e-08
Peaxi162Scf00149g00022	6.26543	2.33213	1.03724	2.24841	0.0245503	0.0471097
Peaxi162Scf00149g00063	85.9805	5.50926	0.536673	10.2656	1.00698e-24	1.24288e-23
Peaxi162Scf00149g00117	66.7597	4.39916	0.466158	9.43706	3.8339e-21	4.00098e-20
Peaxi162Scf00149g00610	3681.06	1.52922	0.099274	15.404	1.53737e-53	5.35605e-52
Peaxi162Scf00149g00721	1385.1	1.55646	0.131694	11.8187	3.1232e-32	5.31325e-31
Peaxi162Scf00149g00722	2898.41	1.28035	0.12735	10.0538	8.84351e-24	1.04829e-22
Peaxi162Scf00149g00811	1679.22	1.6455	0.10598	15.5264	2.29768e-54	8.21955e-53
Peaxi162Scf00149g01016	13581.6	1.4717	0.123053	11.9599	5.76244e-33	1.01651e-31
Peaxi162Scf00150g00062	22.0311	5.25315	1.95141	2.69198	0.00710284	0.0153636
Peaxi162Scf00150g00410	2112.38	2.4078	0.135655	17.7494	1.74184e-70	9.85309e-69
Peaxi162Scf00150g01616	4.21255	3.75375	1.61807	2.31989	0.0203469	0.039766
Peaxi162Scf00152g00028	86.2135	2.17529	0.302544	7.19	6.47904e-13	4.14962e-12
Peaxi162Scf00152g00029	644.877	2.66762	0.142176	18.7628	1.52286e-78	9.97086e-77
Peaxi162Scf00152g00164	120.753	1.34328	0.329055	4.08223	4.46064e-05	0.000137694
Peaxi162Scf00152g00165	18.1144	1.4484	0.55232	2.6224	0.00873129	0.0185206
Peaxi162Scf00152g00234	1398.25	1.0599	0.198414	5.34187	9.19913e-08	3.84251e-07
Peaxi162Scf00152g00431	16.3014	6.61238	1.33862	4.93971	7.82405e-07	2.97615e-06
Peaxi162Scf00152g00725	115.935	1.39193	0.227595	6.11581	9.60678e-10	4.84607e-09
Peaxi162Scf00152g01220	349.127	1.70194	0.177522	9.5872	9.05116e-22	9.78693e-21
Peaxi162Scf00152g01224	44.1994	2.85269	0.602502	4.73475	2.1933e-06	7.92405e-06
Peaxi162Scf00152g01225	46.9538	1.50976	0.371997	4.05853	4.93832e-05	0.000151446
Peaxi162Scf00152g01441	17.357	6.70272	1.4898	4.49906	6.82553e-06	2.32259e-05
Peaxi162Scf00152g01527	26.5825	3.8716	0.717313	5.39737	6.76257e-08	2.8655e-07
Peaxi162Scf00153g01025	7853.82	1.14474	0.0968561	11.8189	3.1157e-32	5.30332e-31
Peaxi162Scf00153g01027	1985.84	1.11593	0.100705	11.0812	1.54728e-28	2.23653e-27
Peaxi162Scf00153g01322	242.412	1.02859	0.163608	6.2869	3.23871e-10	1.70633e-09
Peaxi162Scf00153g01841	99.9284	4.21165	1.75437	2.40067	0.0163651	0.0326781
Peaxi162Scf00153g01844	104.687	1.06322	0.283173	3.75466	0.000173577	0.000492898
Peaxi162Scf00154g00926	3181.43	1.40096	0.137874	10.1612	2.95436e-24	3.5843e-23
Peaxi162Scf00154g01023	208.241	1.93743	0.28317	6.84191	7.81423e-12	4.64516e-11
Peaxi162Scf00154g01024	475.248	6.26504	0.28958	21.6349	8.43105e-104	9.11949e-102
Peaxi162Scf00154g01138	187.275	3.19756	0.276238	11.5754	5.49206e-31	8.80076e-30
Peaxi162Scf00154g01146	73.3301	1.21314	0.346564	3.50049	0.000464403	0.00123495
Peaxi162Scf00154g01147	2.87452	5.07516	1.73006	2.93351	0.00335155	0.00771379
Peaxi162Scf00154g01149	141.398	1.69366	0.302481	5.59924	2.15298e-08	9.57124e-08
Peaxi162Scf00155g00007	264.43	3.41111	0.339978	10.0333	1.08793e-23	1.28343e-22
Peaxi162Scf00155g01014	58.8265	6.66459	1.4206	4.69138	2.71368e-06	9.71205e-06
Peaxi162Scf00156g00015	6576.72	3.44024	0.174845	19.676	3.46555e-86	2.69312e-84
Peaxi162Scf00156g00017	169.288	5.78555	1.39709	4.14116	3.45561e-05	0.000108151
Peaxi162Scf00156g00062	42.386	2.77452	0.577516	4.80423	1.55348e-06	5.71175e-06
Peaxi162Scf00156g00075	837.171	2.14001	0.195458	10.9487	6.74028e-28	9.54039e-27
Peaxi162Scf00156g00313	1573.28	2.02296	0.10518	19.2333	1.94677e-82	1.41659e-80
Peaxi162Scf00156g00915	942.779	2.11511	0.169222	12.4991	7.55393e-36	1.50034e-34
Peaxi162Scf00156g00922	16.6566	7.61768	1.38199	5.51213	3.54518e-08	1.54493e-07
Peaxi162Scf00156g01113	1555.25	1.04381	0.229308	4.552	5.31392e-06	1.83297e-05
Peaxi162Scf00156g01211	39.1676	2.14994	0.390859	5.50054	3.78625e-08	1.64484e-07
Peaxi162Scf00156g01314	27.504	1.27407	0.444593	2.86571	0.00416074	0.00942244
Peaxi162Scf00157g00066	1738.71	1.48652	0.120991	12.2862	1.07418e-34	2.04593e-33
Peaxi162Scf00157g01411	169.318	10.9581	1.2034	9.10601	8.54701e-20	8.30248e-19
Peaxi162Scf00158g00003	558.842	2.73959	0.169572	16.1559	1.03176e-58	4.2297e-57
Peaxi162Scf00159g00044	3523.71	1.30715	0.112398	11.6296	2.9129e-31	4.72454e-30
Peaxi162Scf00159g00048	518.423	4.66175	0.275646	16.9121	3.66522e-64	1.762e-62
Peaxi162Scf00159g00054	1363.93	3.06404	0.12886	23.7781	5.63485e-125	9.06588e-123
Peaxi162Scf00159g00156	22.474	3.47906	0.587778	5.91901	3.23881e-09	1.55538e-08
Peaxi162Scf00159g00513	2.52423	4.89927	1.92562	2.54426	0.0109508	0.0227523
Peaxi162Scf00159g00911	59.589	3.60811	0.692674	5.20897	1.89896e-07	7.70097e-07
Peaxi162Scf00159g01020	1057.61	2.37713	0.135007	17.6074	2.16149e-69	1.19938e-67
Peaxi162Scf00159g01025	8.51918	2.9764	0.98355	3.02618	0.00247667	0.00583142
Peaxi162Scf00159g01028	5647.94	1.99949	0.135362	14.7714	2.23986e-49	6.90884e-48
Peaxi162Scf00159g01110	115.476	1.39087	0.215438	6.45601	1.07503e-10	5.85857e-10
Peaxi162Scf00159g01112	236.122	1.84213	0.169252	10.8839	1.375e-27	1.9124e-26
Peaxi162Scf00159g01647	38.5967	1.73031	0.508956	3.39971	0.000674564	0.00175106
Peaxi162Scf00160g00002	35.6527	4.65553	0.647396	7.19115	6.42458e-13	4.11721e-12
Peaxi162Scf00160g00022	42535	1.73585	0.132917	13.0596	5.60316e-39	1.24667e-37
Peaxi162Scf00160g00031	2.77332	3.99372	1.6665	2.39648	0.0165536	0.0330174
Peaxi162Scf00160g00103	531.585	1.33902	0.133561	10.0255	1.17756e-23	1.3856e-22
Peaxi162Scf00160g00108	53.2293	8.32584	1.35355	6.15113	7.69344e-10	3.91672e-09
Peaxi162Scf00160g00147	30.4371	1.12473	0.43823	2.56653	0.0102723	0.0214623
Peaxi162Scf00160g00179	25.3466	7.25096	1.40991	5.14285	2.70607e-07	1.07963e-06
Peaxi162Scf00160g00517	2.5713	4.92361	1.82718	2.69465	0.00704619	0.0152513
Peaxi162Scf00160g00829	180.118	1.36229	0.202538	6.7261	1.74265e-11	1.00894e-10
Peaxi162Scf00160g00912	52.0263	1.21158	0.319107	3.79678	0.000146586	0.000420805
Peaxi162Scf00160g00917	31.7167	5.34628	0.797813	6.70117	2.06754e-11	1.18845e-10
Peaxi162Scf00160g01032	327.435	1.3048	0.22176	5.88384	4.00857e-09	1.9073e-08
Peaxi162Scf00160g01034	6.77928	3.35898	1.14056	2.94504	0.00322914	0.00745349
Peaxi162Scf00160g01119	1285.12	1.24445	0.141057	8.82231	1.12118e-18	1.02533e-17
Peaxi162Scf00160g01225	26.3352	1.48953	0.471747	3.15747	0.00159147	0.00388014
Peaxi162Scf00160g01228	62.7116	4.64809	0.624483	7.4431	9.83481e-14	6.68112e-13
Peaxi162Scf00160g01418	361.425	1.13248	0.241039	4.69834	2.62289e-06	9.39655e-06
Peaxi162Scf00160g01526	12.8103	1.5526	0.617009	2.51634	0.0118581	0.0244626
Peaxi162Scf00160g01615	71.2867	1.68233	0.380118	4.42581	9.60801e-06	3.2124e-05
Peaxi162Scf00160g01710	6.00244	3.62824	1.31007	2.7695	0.00561431	0.0124028
Peaxi162Scf00160g01739	256.958	1.41907	0.17604	8.06103	7.56571e-16	5.90377e-15
Peaxi162Scf00160g01745	1004.16	1.35816	0.149635	9.07652	1.12107e-19	1.08341e-18
Peaxi162Scf00161g00046	319.994	3.29929	0.179871	18.3426	3.78472e-75	2.33029e-73
Peaxi162Scf00161g00089	154.406	4.4916	0.512546	8.76331	1.89592e-18	1.71619e-17
Peaxi162Scf00161g00099	58.7828	2.34536	0.39677	5.91113	3.39778e-09	1.62927e-08
Peaxi162Scf00161g00157	213.325	3.69005	0.26129	14.1224	2.76264e-45	7.50225e-44
Peaxi162Scf00161g00159	8.0127	6.56096	1.64819	3.98071	6.87084e-05	0.000206422
Peaxi162Scf00162g00042	1330.89	1.78436	0.193838	9.20543	3.40297e-20	3.38258e-19
Peaxi162Scf00162g00092	45.6891	2.05076	0.597233	3.43377	0.000595241	0.00155714
Peaxi162Scf00162g00155	22.6322	6.15897	1.2427	4.95613	7.19122e-07	2.74784e-06
Peaxi162Scf00163g00215	94.4374	3.84196	0.534453	7.18859	6.54637e-13	4.19107e-12
Peaxi162Scf00163g00419	9.42002	2.31946	0.922201	2.51514	0.0118986	0.0245336
Peaxi162Scf00163g00910	62334.8	2.91114	0.172651	16.8614	8.64827e-64	4.11429e-62
Peaxi162Scf00163g01014	72249.7	2.27194	0.12704	17.8836	1.58274e-71	9.2641e-70
Peaxi162Scf00164g00126	128.005	1.52132	0.243689	6.2429	4.29538e-10	2.23909e-09
Peaxi162Scf00164g00138	5217.68	1.42034	0.170331	8.33868	7.5124e-17	6.22637e-16
Peaxi162Scf00164g00413	5223.73	2.51037	0.106695	23.5285	2.08406e-122	3.16233e-120
Peaxi162Scf00164g00512	182.067	2.25766	0.260342	8.67192	4.24891e-18	3.77357e-17
Peaxi162Scf00164g01110	540.415	2.54718	0.156001	16.3279	6.24805e-60	2.62181e-58
Peaxi162Scf00164g01128	96.1101	1.15011	0.318381	3.61237	0.000303416	0.000831506
Peaxi162Scf00164g01526	63.9208	1.41542	0.319524	4.42979	9.43264e-06	3.1564e-05
Peaxi162Scf00165g00075	12.1732	4.27075	1.42723	2.99234	0.00276851	0.0064639
Peaxi162Scf00165g00078	402.372	2.94812	0.222809	13.2316	5.7616e-40	1.32807e-38
Peaxi162Scf00165g00079	138.227	1.11071	0.27005	4.11299	3.90573e-05	0.000121278
Peaxi162Scf00165g00185	1056.55	1.01195	0.161784	6.25494	3.97661e-10	2.078e-09
Peaxi162Scf00165g00818	34040.4	1.23281	0.230389	5.35101	8.74653e-08	3.66254e-07
Peaxi162Scf00165g01210	70426.5	1.11108	0.162612	6.83272	8.33203e-12	4.94378e-11
Peaxi162Scf00165g01219	28.8003	1.87806	0.611421	3.07162	0.00212897	0.00507054
Peaxi162Scf00165g01317	22.4243	6.21392	1.30262	4.77032	1.83934e-06	6.70045e-06
Peaxi162Scf00165g01320	208.064	2.38218	0.276682	8.60984	7.31657e-18	6.41266e-17
Peaxi162Scf00166g00047	33.0029	4.84157	1.7902	2.70449	0.00684088	0.0148421
Peaxi162Scf00166g00212	375.348	1.79802	0.176804	10.1695	2.71166e-24	3.29735e-23
Peaxi162Scf00166g00341	51.0399	2.17069	0.395965	5.48203	4.2048e-08	1.81631e-07
Peaxi162Scf00166g00411	695.938	1.19134	0.164494	7.24243	4.40725e-13	2.85873e-12
Peaxi162Scf00166g00630	2.85543	4.02014	1.7264	2.32863	0.0198789	0.0389464
Peaxi162Scf00166g00636	3211.48	1.20935	0.10274	11.771	5.50487e-32	9.18923e-31
Peaxi162Scf00166g00649	2.12395	4.6415	1.90756	2.43321	0.0149656	0.030162
Peaxi162Scf00166g00819	5.46257	2.92898	1.20665	2.42736	0.0152091	0.0306065
Peaxi162Scf00166g00931	15235	2.9296	0.142234	20.5971	2.91438e-94	2.66599e-92
Peaxi162Scf00166g01027	177.123	2.91498	0.26036	11.196	4.26711e-29	6.29006e-28
Peaxi162Scf00166g01042	17.4385	3.23973	0.792721	4.08685	4.37268e-05	0.000135057
Peaxi162Scf00166g01045	945.654	1.29515	0.171763	7.54035	4.68709e-14	3.25101e-13
Peaxi162Scf00166g01046	60.0483	2.39588	0.634797	3.77424	0.000160493	0.000458223
Peaxi162Scf00166g01119	70.5956	4.36178	0.431957	10.0977	5.65388e-24	6.77218e-23
Peaxi162Scf00167g00042	10.3688	3.0714	0.93581	3.28207	0.00103047	0.00259887
Peaxi162Scf00167g00082	83.2416	3.48372	0.584246	5.96277	2.48002e-09	1.20271e-08
Peaxi162Scf00167g00083	89.4605	5.99139	0.600067	9.98453	1.78143e-23	2.08009e-22
Peaxi162Scf00167g00084	615.419	2.60128	0.570275	4.56144	5.0803e-06	1.75636e-05
Peaxi162Scf00167g00126	245.846	1.76888	0.196414	9.00584	2.1403e-19	2.03704e-18
Peaxi162Scf00167g00216	11.0758	2.05709	0.844279	2.43651	0.0148298	0.029926
Peaxi162Scf00167g00513	1313.68	1.9237	0.124479	15.4539	7.09622e-54	2.49204e-52
Peaxi162Scf00167g01016	16.5226	2.83567	0.850471	3.33423	0.000855351	0.0021859
Peaxi162Scf00167g01017	8.29495	2.38147	1.04076	2.2882	0.0221262	0.0428925
Peaxi162Scf00167g01019	31.6315	1.51687	0.487679	3.11038	0.00186845	0.00449757
Peaxi162Scf00168g00074	169.37	2.01861	0.308014	6.55363	5.61535e-11	3.12347e-10
Peaxi162Scf00168g00213	5.40646	3.36559	1.26106	2.66885	0.00761105	0.016367
Peaxi162Scf00168g00518	2966.32	2.59644	0.12811	20.2672	2.5051e-91	2.15607e-89
Peaxi162Scf00168g01523	6284.9	1.00614	0.0894314	11.2504	2.30509e-29	3.44066e-28
Peaxi162Scf00169g00165	5.26762	5.95838	1.61208	3.69609	0.000218946	0.000611425
Peaxi162Scf00169g00223	37.8371	5.61253	0.938786	5.9785	2.25204e-09	1.0958e-08
Peaxi162Scf00169g00512	87.4617	6.82025	0.692469	9.84918	6.91084e-23	7.86857e-22
Peaxi162Scf00169g00629	453.315	1.4342	0.173433	8.2695	1.34526e-16	1.09541e-15
Peaxi162Scf00169g00923	162.715	6.21094	1.2627	4.91877	8.70897e-07	3.29164e-06
Peaxi162Scf00170g00034	37.1446	5.95094	1.01162	5.88256	4.03965e-09	1.92123e-08
Peaxi162Scf00170g00124	1468.77	1.11902	0.122913	9.10413	8.69629e-20	8.44493e-19
Peaxi162Scf00170g00620	42.3181	1.26655	0.40658	3.11513	0.00183863	0.00443179
Peaxi162Scf00170g00623	220.551	1.59167	0.179078	8.88815	6.21369e-19	5.7715e-18
Peaxi162Scf00170g00820	112.84	2.49852	0.272315	9.17511	4.51108e-20	4.46051e-19
Peaxi162Scf00170g01336	17.5356	3.58147	0.701067	5.10859	3.24566e-07	1.28416e-06
Peaxi162Scf00171g00113	107.681	1.57081	0.342852	4.58159	4.61449e-06	1.60363e-05
Peaxi162Scf00171g00248	34.8145	4.7655	0.791594	6.02013	1.74276e-09	8.57637e-09
Peaxi162Scf00171g00419	193.877	1.32351	0.181021	7.31136	2.64446e-13	1.74213e-12
Peaxi162Scf00171g00431	5.83462	2.42564	1.05773	2.29326	0.0218333	0.0423606
Peaxi162Scf00171g10029	8.56553	2.02596	0.802837	2.52351	0.0116191	0.0240068
Peaxi162Scf00173g00025	1231.1	2.35318	0.196088	12.0006	3.52677e-33	6.29063e-32
Peaxi162Scf00173g00033	718.425	3.44843	0.183582	18.7842	1.01779e-78	6.70504e-77
Peaxi162Scf00173g00074	5009.11	2.65262	0.105795	25.0731	9.77577e-139	1.98096e-136
Peaxi162Scf00173g00083	66.0517	4.00831	0.607862	6.59411	4.27827e-11	2.4048e-10
Peaxi162Scf00173g00092	78.6415	1.06977	0.300844	3.5559	0.000376689	0.00101699
Peaxi162Scf00173g00210	210.08	1.61682	0.247493	6.53281	6.45453e-11	3.57596e-10
Peaxi162Scf00173g00217	480.231	2.06014	0.176434	11.6765	1.67983e-31	2.74825e-30
Peaxi162Scf00173g00323	2752.81	1.06337	0.130808	8.12929	4.31797e-16	3.42284e-15
Peaxi162Scf00173g00820	836.612	1.49376	0.15689	9.52102	1.71488e-21	1.82835e-20
Peaxi162Scf00174g00025	886.916	1.37583	0.191429	7.18717	6.61479e-13	4.23233e-12
Peaxi162Scf00174g00056	34.1249	1.04735	0.398942	2.62531	0.00865702	0.0183752
Peaxi162Scf00174g00083	2.49335	4.8718	1.79412	2.71542	0.0066192	0.0144119
Peaxi162Scf00174g00143	54.2488	1.30813	0.377733	3.4631	0.000533999	0.00140774
Peaxi162Scf00174g00813	3690.16	3.15804	0.148121	21.3206	7.30419e-101	7.56823e-99
Peaxi162Scf00174g01015	1864.24	2.37008	0.107191	22.1108	2.49028e-108	2.98618e-106
Peaxi162Scf00174g01117	37.5187	2.70737	0.519309	5.21341	1.85397e-07	7.52614e-07
Peaxi162Scf00174g01118	245.091	1.41338	0.206496	6.84461	7.66854e-12	4.56194e-11
Peaxi162Scf00174g01621	10201.2	1.60947	0.176364	9.12587	7.11599e-20	6.94442e-19
Peaxi162Scf00175g00329	24.8431	3.6254	0.624172	5.80834	6.30957e-09	2.95212e-08
Peaxi162Scf00175g00525	736.532	1.48407	0.136128	10.902	1.12701e-27	1.57708e-26
Peaxi162Scf00175g00918	441.606	1.48184	0.299859	4.94178	7.74126e-07	2.94695e-06
Peaxi162Scf00176g00010	140.592	1.32571	0.230246	5.7578	8.52197e-09	3.94004e-08
Peaxi162Scf00176g00036	7283.41	3.93493	0.276604	14.2258	6.33453e-46	1.759e-44
Peaxi162Scf00176g00164	57.3213	5.96352	0.784604	7.60068	2.94576e-14	2.07376e-13
Peaxi162Scf00176g00210	7.46266	3.49178	1.13521	3.07589	0.00209875	0.00500686
Peaxi162Scf00176g01641	3.88186	5.51246	1.63471	3.37213	0.000745898	0.00192431
Peaxi162Scf00177g00415	90.0254	1.55439	0.438909	3.54148	0.000397895	0.00107027
Peaxi162Scf00177g00915	407.081	5.98941	1.50609	3.9768	6.98499e-05	0.000209595
Peaxi162Scf00177g01122	18.0978	5.82817	1.26519	4.60654	4.09426e-06	1.43295e-05
Peaxi162Scf00177g01132	236.234	1.46138	0.217737	6.71168	1.92401e-11	1.10928e-10
Peaxi162Scf00177g01228	644.498	3.42547	0.152201	22.5063	3.60372e-112	4.63374e-110
Peaxi162Scf00177g01230	14.3173	2.27989	0.761795	2.99279	0.00276442	0.00645497
Peaxi162Scf00178g00039	649.492	4.81202	0.21182	22.7175	3.01e-114	3.99881e-112
Peaxi162Scf00178g01110	124.477	2.47995	0.313917	7.90003	2.78838e-15	2.09764e-14
Peaxi162Scf00178g01410	43.2172	1.8849	0.465427	4.04983	5.12539e-05	0.000156808
Peaxi162Scf00179g00121	80.2933	1.70216	0.508058	3.35032	0.000807178	0.00207012
Peaxi162Scf00179g00126	6.10664	4.28783	1.3413	3.19676	0.00138981	0.00342446
Peaxi162Scf00179g00219	8.24428	3.38838	1.16894	2.89868	0.00374732	0.0085552
Peaxi162Scf00179g00311	2032.66	1.39053	0.116572	11.9285	8.41096e-33	1.47235e-31
Peaxi162Scf00179g00536	436.382	1.49716	0.229257	6.53052	6.55434e-11	3.62937e-10
Peaxi162Scf00180g00010	3192.5	2.75774	0.0948473	29.0755	7.32148e-186	3.34874e-183
Peaxi162Scf00180g00063	361.912	1.26131	0.159581	7.90389	2.7033e-15	2.03603e-14
Peaxi162Scf00180g00711	1941.34	2.0263	0.120291	16.8451	1.14006e-63	5.38369e-62
Peaxi162Scf00181g00124	26.4099	1.34805	0.446318	3.02039	0.00252446	0.00593738
Peaxi162Scf00182g00009	2079.88	1.70945	0.107243	15.94	3.3436e-57	1.30871e-55
Peaxi162Scf00182g00112	501.776	1.66065	0.175841	9.44404	3.58671e-21	3.75035e-20
Peaxi162Scf00183g00024	2165.75	1.36518	0.0995235	13.7171	8.01572e-43	2.04331e-41
Peaxi162Scf00183g00092	61.7324	1.28514	0.343975	3.73615	0.000186857	0.000527873
Peaxi162Scf00183g00421	293.698	5.77006	0.88027	6.55487	5.5689e-11	3.09817e-10
Peaxi162Scf00183g00712	9.12981	2.48168	0.803115	3.09007	0.00200111	0.00479562
Peaxi162Scf00183g01421	11648.1	2.39677	0.117786	20.3485	4.78628e-92	4.19842e-90
Peaxi162Scf00184g00054	126.395	1.31043	0.234647	5.58471	2.34086e-08	1.03676e-07
Peaxi162Scf00184g00144	391.881	1.499	0.207957	7.20821	5.66923e-13	3.64701e-12
Peaxi162Scf00184g00418	1516.2	1.09878	0.110909	9.90707	3.87862e-23	4.46697e-22
Peaxi162Scf00184g00513	550.022	2.62039	0.197087	13.2956	2.45633e-40	5.76995e-39
Peaxi162Scf00185g00039	1437.88	3.37594	0.200989	16.7967	2.5802e-63	1.19552e-61
Peaxi162Scf00185g00159	10399.8	3.82126	0.15183	25.168	8.98363e-140	1.86772e-137
Peaxi162Scf00185g01122	396.248	3.27331	0.19429	16.8475	1.09354e-63	5.17929e-62
Peaxi162Scf00185g01622	232.391	2.72244	0.291221	9.34837	8.90064e-21	9.12494e-20
Peaxi162Scf00186g00011	1057.09	1.56874	0.132325	11.8552	2.0231e-32	3.48058e-31
Peaxi162Scf00186g00065	6989.31	1.00548	0.215576	4.66417	3.0986e-06	1.1017e-05
Peaxi162Scf00187g01112	13.5493	3.78078	0.836491	4.5198	6.18968e-06	2.11975e-05
Peaxi162Scf00188g00043	10455.7	1.08728	0.105146	10.3406	4.61682e-25	5.78087e-24
Peaxi162Scf00188g00064	22439.4	1.22162	0.119174	10.2508	1.17392e-24	1.44727e-23
Peaxi162Scf00188g00068	425.597	1.74045	0.306395	5.68043	1.34353e-08	6.08085e-08
Peaxi162Scf00188g00418	13.1962	6.29601	1.34969	4.66476	3.08971e-06	1.09878e-05
Peaxi162Scf00188g00430	270.219	3.02214	0.319701	9.45303	3.29171e-21	3.44977e-20
Peaxi162Scf00188g00617	330.424	1.96937	0.165852	11.8742	1.61108e-32	2.78369e-31
Peaxi162Scf00188g00814	628.814	1.90935	0.126271	15.1211	1.17594e-51	3.88947e-50
Peaxi162Scf00188g00927	42.6064	1.07959	0.359852	3.00008	0.00269906	0.00631233
Peaxi162Scf00188g01023	970.741	1.00161	0.112213	8.92597	4.41816e-19	4.13735e-18
Peaxi162Scf00188g01026	22.5028	4.82909	0.78263	6.17033	6.81475e-10	3.48487e-09
Peaxi162Scf00188g01221	197.864	2.12879	0.36941	5.76267	8.27938e-09	3.83508e-08
Peaxi162Scf00188g01223	2446.31	1.40076	0.145807	9.60696	7.4721e-22	8.12065e-21
Peaxi162Scf00188g01350	356.083	1.07995	0.186944	5.77687	7.61045e-09	3.53443e-08
Peaxi162Scf00189g00003	1903.26	3.56172	0.212171	16.787	3.03565e-63	1.40451e-61
Peaxi162Scf00189g00005	3271.19	3.21822	0.653489	4.92468	8.44975e-07	3.19858e-06
Peaxi162Scf00189g00019	14.2438	1.60308	0.587161	2.73023	0.00632898	0.013844
Peaxi162Scf00189g00021	792.178	1.26995	0.144669	8.7783	1.65964e-18	1.50615e-17
Peaxi162Scf00189g00041	1911.3	1.38983	0.159074	8.73698	2.3942e-18	2.15626e-17
Peaxi162Scf00189g00053	39.9027	1.87801	0.67845	2.76809	0.0056386	0.0124514
Peaxi162Scf00189g00061	1186.23	1.64218	0.121238	13.5452	8.46272e-42	2.09067e-40
Peaxi162Scf00189g00522	1446.12	1.8645	0.829359	2.24812	0.0245683	0.0471386
Peaxi162Scf00189g00525	447.724	2.83121	0.157308	17.9978	2.02589e-72	1.19233e-70
Peaxi162Scf00189g00816	673.42	1.74819	0.129281	13.5224	1.15291e-41	2.83072e-40
Peaxi162Scf00189g00919	2450.28	3.54624	0.10804	32.8235	2.72025e-236	2.4884e-233
Peaxi162Scf00191g00212	82.2262	1.23969	0.328426	3.77465	0.000160235	0.000457609
Peaxi162Scf00191g01020	11.5064	2.59639	0.860125	3.01862	0.00253928	0.00596873
Peaxi162Scf00191g01319	35.7898	4.81951	0.748325	6.44039	1.19164e-10	6.47315e-10
Peaxi162Scf00191g01321	20.2592	1.10582	0.491249	2.25104	0.0243833	0.0468146
Peaxi162Scf00192g00019	248.877	1.47835	0.170187	8.68661	3.73407e-18	3.33019e-17
Peaxi162Scf00192g01618	180.084	1.41576	0.251248	5.63491	1.75148e-08	7.83419e-08
Peaxi162Scf00193g00098	2719.51	3.94836	0.457064	8.63852	5.69466e-18	5.02691e-17
Peaxi162Scf00193g00615	8147.64	1.7475	0.103411	16.8986	4.60631e-64	2.2111e-62
Peaxi162Scf00193g00617	54.9069	6.26227	1.6209	3.86344	0.000111801	0.000325916
Peaxi162Scf00193g00726	3452.91	1.492	0.111574	13.3723	8.7818e-41	2.09046e-39
Peaxi162Scf00194g00014	12105.4	1.00902	0.224304	4.49846	6.84468e-06	2.32862e-05
Peaxi162Scf00194g00019	3232.21	1.02545	0.183247	5.59602	2.1933e-08	9.73426e-08
Peaxi162Scf00194g00213	307.411	1.07736	0.177226	6.079	1.20932e-09	6.03756e-09
Peaxi162Scf00194g00726	8201.81	1.7197	0.14856	11.5758	5.46307e-31	8.7587e-30
Peaxi162Scf00194g01013	11.005	2.08381	0.713602	2.92012	0.00349891	0.00803217
Peaxi162Scf00195g00127	1255.1	1.21188	0.11722	10.3385	4.71639e-25	5.90092e-24
Peaxi162Scf00195g00522	622.42	1.36188	0.12998	10.4776	1.09463e-25	1.40412e-24
Peaxi162Scf00196g00058	7.85646	3.16776	1.08744	2.91304	0.00357926	0.00820016
Peaxi162Scf00196g00078	1039.29	3.86968	0.18458	20.9648	1.37406e-97	1.34536e-95
Peaxi162Scf00196g00106	867.341	2.14102	0.135158	15.8409	1.62404e-56	6.23466e-55
Peaxi162Scf00196g00221	134.491	1.74227	0.40142	4.34028	1.42304e-05	4.66963e-05
Peaxi162Scf00196g00319	25.6144	2.35519	0.600509	3.92199	8.78214e-05	0.000259989
Peaxi162Scf00196g00724	742.572	4.10234	0.285466	14.3707	7.90489e-47	2.276e-45
Peaxi162Scf00198g00036	1669.34	1.36473	0.157983	8.63843	5.69897e-18	5.02933e-17
Peaxi162Scf00198g00069	132.348	1.02882	0.197446	5.21063	1.88205e-07	7.63526e-07
Peaxi162Scf00198g00412	82.2207	1.00806	0.269533	3.74001	0.000184014	0.000520548
Peaxi162Scf00198g00516	246.666	4.93118	0.276849	17.8118	5.72308e-71	3.27207e-69
Peaxi162Scf00198g00911	30.6683	1.0329	0.434437	2.37756	0.0174277	0.0345886
Peaxi162Scf00198g01525	2464.15	1.38788	0.114	12.1744	4.25326e-34	7.89429e-33
Peaxi162Scf00199g00109	8.58302	2.55323	0.847524	3.01258	0.0025904	0.00608042
Peaxi162Scf00199g00810	3291.82	2.41652	0.120263	20.0937	8.38559e-90	6.99171e-88
Peaxi162Scf00200g00064	107.072	3.07231	0.311797	9.85355	6.61616e-23	7.53574e-22
Peaxi162Scf00201g00415	68.2665	2.49882	0.61682	4.05114	5.09697e-05	0.000155998
Peaxi162Scf00201g00424	1603.29	1.94988	0.145412	13.4093	5.33388e-41	1.28017e-39
Peaxi162Scf00201g10132	51.5268	7.40362	1.14987	6.43866	1.20537e-10	6.5466e-10
Peaxi162Scf00202g00057	394.98	1.59399	0.240514	6.62742	3.41599e-11	1.93403e-10
Peaxi162Scf00202g00187	1525.77	1.67946	0.154363	10.8799	1.43681e-27	1.99663e-26
Peaxi162Scf00203g00028	56.8038	2.73236	0.597985	4.56928	4.89397e-06	1.69615e-05
Peaxi162Scf00203g00044	186.443	5.79575	1.21279	4.77887	1.76287e-06	6.43651e-06
Peaxi162Scf00203g00052	61.5366	5.05302	0.720343	7.01474	2.30379e-12	1.4212e-11
Peaxi162Scf00203g00136	161.942	1.69539	0.223627	7.58131	3.42073e-14	2.39916e-13
Peaxi162Scf00203g00142	4.85922	4.84082	1.62915	2.97137	0.00296472	0.00688187
Peaxi162Scf00203g00418	9.50321	4.86291	1.39726	3.48032	0.000500821	0.0013253
Peaxi162Scf00203g00712	1434.87	1.05772	0.105402	10.0351	1.06815e-23	1.26056e-22
Peaxi162Scf00203g01318	714.347	1.38447	0.155973	8.87636	6.90869e-19	6.39663e-18
Peaxi162Scf00204g00033	76.3707	2.95291	0.542144	5.44673	5.13055e-08	2.19929e-07
Peaxi162Scf00204g00116	150.024	4.30474	0.343737	12.5233	5.56498e-36	1.1122e-34
Peaxi162Scf00204g00217	397.277	1.16408	0.150636	7.72776	1.09457e-14	7.91972e-14
Peaxi162Scf00204g00312	1022.15	1.62144	0.13909	11.6575	2.10146e-31	3.42754e-30
Peaxi162Scf00205g00004	8692.68	4.34456	0.465979	9.32351	1.12552e-20	1.1469e-19
Peaxi162Scf00205g00119	1499.8	1.17243	0.139244	8.41994	3.7669e-17	3.17548e-16
Peaxi162Scf00205g00614	1342.71	1.14893	0.192129	5.97996	2.23188e-09	1.08632e-08
Peaxi162Scf00205g00619	2933.82	4.91202	0.173778	28.2661	9.03032e-176	3.48342e-173
Peaxi162Scf00205g00817	1414.43	1.09444	0.118099	9.26708	1.91316e-20	1.92561e-19
Peaxi162Scf00205g00818	761.996	1.54158	0.124093	12.4228	1.96595e-35	3.83336e-34
Peaxi162Scf00205g01218	2613.42	1.64008	0.107784	15.2163	2.75832e-52	9.25716e-51
Peaxi162Scf00205g01422	300.074	1.07406	0.149354	7.19136	6.41475e-13	4.11255e-12
Peaxi162Scf00206g00019	595.656	2.04455	0.158246	12.9201	3.46778e-38	7.45155e-37
Peaxi162Scf00206g00078	31.0372	4.41606	0.614748	7.18352	6.7939e-13	4.34259e-12
Peaxi162Scf00206g00106	27.0661	3.48899	0.6845	5.09714	3.44826e-07	1.36128e-06
Peaxi162Scf00206g01012	25.339	1.46881	0.520942	2.81953	0.00480942	0.0107485
Peaxi162Scf00207g00018	43.7249	6.17274	0.904285	6.8261	8.72552e-12	5.16577e-11
Peaxi162Scf00207g00035	24.8733	8.19544	1.3353	6.13754	8.38103e-10	4.2512e-09
Peaxi162Scf00207g00092	931.441	1.9549	0.139238	14.04	8.87212e-45	2.37905e-43
Peaxi162Scf00207g00113	88.9546	3.20093	0.475033	6.73834	1.60208e-11	9.29907e-11
Peaxi162Scf00207g00116	5.60996	6.03683	1.72964	3.49023	0.000482596	0.00128003
Peaxi162Scf00207g00149	725.241	1.10416	0.129416	8.53183	1.44047e-17	1.24144e-16
Peaxi162Scf00207g00230	2180.23	1.24748	0.1013	12.3147	7.55278e-35	1.44455e-33
Peaxi162Scf00207g00231	70.5931	1.35568	0.315297	4.29968	1.71044e-05	5.56028e-05
Peaxi162Scf00207g00333	37.9054	1.02421	0.38526	2.65849	0.00784922	0.0168234
Peaxi162Scf00207g00334	21198.1	5.531	0.232871	23.7513	1.06456e-124	1.69572e-122
Peaxi162Scf00207g00336	186.977	1.64436	0.210866	7.79812	6.28356e-15	4.61954e-14
Peaxi162Scf00207g00339	262.885	1.40137	0.159974	8.75999	1.95263e-18	1.76653e-17
Peaxi162Scf00207g00432	345.684	3.26749	0.266015	12.2831	1.11646e-34	2.12393e-33
Peaxi162Scf00207g00442	2381.23	3.23836	0.182632	17.7316	2.38941e-70	1.34924e-68
Peaxi162Scf00207g00444	2726.28	2.52583	0.0928251	27.2106	4.86581e-163	1.55789e-160
Peaxi162Scf00207g00446	18.6811	1.42229	0.612466	2.32224	0.0202201	0.0395545
Peaxi162Scf00207g00645	114.594	1.58428	0.263888	6.0036	1.92986e-09	9.44489e-09
Peaxi162Scf00207g00931	2.91152	4.06034	1.6867	2.40727	0.0160723	0.0321526
Peaxi162Scf00207g00941	1379.81	3.9028	0.244239	15.9794	1.77786e-57	7.04476e-56
Peaxi162Scf00207g00945	178.52	1.01121	0.216168	4.67788	2.8986e-06	1.03438e-05
Peaxi162Scf00207g01048	107.235	1.23955	0.350698	3.53452	0.000408521	0.00109646
Peaxi162Scf00207g01129	526.96	2.19037	0.184408	11.8778	1.54298e-32	2.67036e-31
Peaxi162Scf00207g01242	35.7222	2.42393	0.648825	3.73589	0.000187056	0.000528361
Peaxi162Scf00207g01345	4394.42	4.32623	0.148333	29.1657	5.28308e-187	2.45142e-184
Peaxi162Scf00207g01354	17.6334	6.72623	1.41137	4.76576	1.88143e-06	6.84755e-06
Peaxi162Scf00207g01365	63.0117	1.59035	0.366029	4.34486	1.39366e-05	4.57743e-05
Peaxi162Scf00207g01412	3.07716	4.15459	1.68697	2.46275	0.0137875	0.0280366
Peaxi162Scf00207g01421	40.534	1.02344	0.404776	2.5284	0.0114585	0.0237101
Peaxi162Scf00207g01445	1765.65	1.04485	0.135612	7.70469	1.31163e-14	9.45394e-14
Peaxi162Scf00207g01514	5.2545	2.54156	1.06724	2.38144	0.0172449	0.0342639
Peaxi162Scf00207g01542	4760.35	1.90642	0.150487	12.6683	8.85954e-37	1.8265e-35
Peaxi162Scf00209g00017	705.536	1.84645	0.134417	13.7367	6.12074e-43	1.56774e-41
Peaxi162Scf00209g00328	897.703	1.58369	0.193887	8.16809	3.13301e-16	2.50711e-15
Peaxi162Scf00209g00330	361.912	6.03818	1.41043	4.28109	1.85977e-05	6.01456e-05
Peaxi162Scf00209g00331	607.768	1.0393	0.155174	6.69762	2.11847e-11	1.21707e-10
Peaxi162Scf00209g00515	461.771	2.23012	0.301972	7.3852	1.52229e-13	1.01986e-12
Peaxi162Scf00209g00832	287.291	1.14565	0.163141	7.02247	2.17984e-12	1.34707e-11
Peaxi162Scf00209g00838	40.3759	7.05318	1.20941	5.83193	5.47911e-09	2.57636e-08
Peaxi162Scf00209g00842	1272.98	2.50643	0.152321	16.4549	7.73085e-61	3.33583e-59
Peaxi162Scf00209g00940	942.389	2.68861	0.226527	11.8688	1.71878e-32	2.96021e-31
Peaxi162Scf00210g00018	19.7814	1.46689	0.517996	2.83186	0.00462776	0.0103751
Peaxi162Scf00210g00163	239.043	5.6519	0.88156	6.41124	1.44337e-10	7.79033e-10
Peaxi162Scf00210g00617	1062.3	1.01389	0.123302	8.22283	1.9875e-16	1.60651e-15
Peaxi162Scf00211g00072	15.186	2.18356	0.659083	3.31304	0.000922892	0.00234473
Peaxi162Scf00211g00144	32.4862	2.02683	0.522807	3.87682	0.000105829	0.000309437
Peaxi162Scf00211g00151	3.71543	5.45554	1.77385	3.07554	0.00210124	0.00501231
Peaxi162Scf00211g00239	182.141	5.16334	0.363569	14.2018	8.92838e-46	2.46644e-44
Peaxi162Scf00211g00310	876.122	1.19034	0.133712	8.90228	5.47135e-19	5.09678e-18
Peaxi162Scf00211g01010	17.2268	3.36854	0.751868	4.48023	7.45638e-06	2.52866e-05
Peaxi162Scf00212g00215	27.9368	1.08661	0.4439	2.44787	0.0143702	0.0290865
Peaxi162Scf00212g00310	23.4548	2.19224	0.522829	4.19304	2.75242e-05	8.72086e-05
Peaxi162Scf00212g00717	1446.97	1.44337	0.140993	10.2371	1.35165e-24	1.66189e-23
Peaxi162Scf00213g00943	4985.34	1.21644	0.135813	8.95675	3.3439e-19	3.15723e-18
Peaxi162Scf00213g01414	1533.72	1.00959	0.139302	7.24746	4.24651e-13	2.75782e-12
Peaxi162Scf00213g01515	3549.62	1.13688	0.115553	9.83859	7.67789e-23	8.72951e-22
Peaxi162Scf00215g00313	10.1735	4.05083	1.20977	3.34843	0.000812704	0.00208313
Peaxi162Scf00215g10114	4.15376	5.61279	1.69474	3.31188	0.000926723	0.00235334
Peaxi162Scf00216g00115	24.4768	1.22126	0.454678	2.68599	0.00723151	0.015625
Peaxi162Scf00216g01419	5980.02	2.83975	0.106379	26.6945	5.44664e-157	1.54323e-154
Peaxi162Scf00217g00025	1521.97	1.07931	0.121208	8.90463	5.35663e-19	4.99572e-18
Peaxi162Scf00218g00314	128.434	1.84547	0.256533	7.19389	6.29722e-13	4.03883e-12
Peaxi162Scf00218g01010	3.73392	5.46259	1.72323	3.16997	0.00152457	0.0037301
Peaxi162Scf00219g00053	77.2673	1.02635	0.327768	3.13133	0.00174017	0.00421701
Peaxi162Scf00220g00211	15586.9	1.78272	0.113302	15.7343	8.80731e-56	3.2942e-54
Peaxi162Scf00222g00058	27.7163	2.7941	0.751545	3.71781	0.000200957	0.000564786
Peaxi162Scf00222g00121	1862.14	1.65059	0.102963	16.0309	7.77842e-58	3.09753e-56
Peaxi162Scf00222g00125	429.184	3.86133	0.366609	10.5326	6.1145e-26	7.90982e-25
Peaxi162Scf00222g00236	716.305	2.47902	0.147228	16.838	1.28583e-63	6.03644e-62
Peaxi162Scf00222g00238	8.12091	6.58213	1.55401	4.23557	2.27971e-05	7.29311e-05
Peaxi162Scf00222g00337	1004.25	1.29961	0.22566	5.75915	8.45402e-09	3.91032e-08
Peaxi162Scf00222g00527	182.968	2.03582	0.256978	7.92218	2.33374e-15	1.766e-14
Peaxi162Scf00222g00624	365.819	4.42589	0.220144	20.1045	6.73628e-90	5.63121e-88
Peaxi162Scf00223g00810	1663.95	2.3999	0.232549	10.32	5.72368e-25	7.13496e-24
Peaxi162Scf00223g01010	47.7365	3.14794	0.478634	6.57693	4.80262e-11	2.68962e-10
Peaxi162Scf00223g01419	62.5703	2.18011	0.322123	6.76795	1.30624e-11	7.62892e-11
Peaxi162Scf00223g01422	37.5349	1.9244	0.449952	4.27691	1.89506e-05	6.12127e-05
Peaxi162Scf00224g00034	928.001	4.85883	0.239654	20.2743	2.1676e-91	1.88587e-89
Peaxi162Scf00224g00073	626.665	1.41899	0.182775	7.76361	8.25462e-15	6.02298e-14
Peaxi162Scf00224g00119	1292.43	1.14737	0.107192	10.7039	9.75368e-27	1.30717e-25
Peaxi162Scf00224g00820	508.736	1.61529	0.145339	11.1139	1.07348e-28	1.5566e-27
Peaxi162Scf00225g00013	1199.15	1.42818	0.123547	11.5598	6.58667e-31	1.05285e-29
Peaxi162Scf00225g00033	402.339	1.16173	0.187179	6.20652	5.41716e-10	2.80105e-09
Peaxi162Scf00225g00128	1308.64	1.09487	0.123614	8.85717	8.20714e-19	7.57038e-18
Peaxi162Scf00225g00523	1169.78	1.29513	0.129175	10.0261	1.17002e-23	1.37722e-22
Peaxi162Scf00225g00525	612.907	4.18807	0.323932	12.9289	3.09395e-38	6.67065e-37
Peaxi162Scf00226g00715	716.411	1.01212	0.123968	8.16437	3.2312e-16	2.58117e-15
Peaxi162Scf00226g00923	4.33319	5.67788	1.80883	3.13898	0.00169538	0.00411719
Peaxi162Scf00226g00932	6.44478	4.29927	1.5882	2.707	0.00678944	0.0147405
Peaxi162Scf00226g10014	7.3668	6.4348	1.66342	3.86841	0.00010955	0.00031976
Peaxi162Scf00227g00048	969.011	1.98334	0.215903	9.18624	4.06822e-20	4.03133e-19
Peaxi162Scf00228g00024	11.0419	7.02194	1.34385	5.22526	1.73914e-07	7.08515e-07
Peaxi162Scf00228g00036	608.613	1.14248	0.149967	7.61818	2.57276e-14	1.81877e-13
Peaxi162Scf00228g00041	2613.3	1.6389	0.217643	7.53022	5.06532e-14	3.50425e-13
Peaxi162Scf00230g00067	1901.2	1.36067	0.149283	9.11471	7.88831e-20	7.68127e-19
Peaxi162Scf00230g00126	59.5967	1.0363	0.365936	2.83193	0.00462682	0.0103737
Peaxi162Scf00230g00137	96.4142	5.0092	0.594131	8.43114	3.42317e-17	2.89028e-16
Peaxi162Scf00231g00033	3641.73	1.37801	0.212644	6.48034	9.1515e-11	5.01976e-10
Peaxi162Scf00231g00320	56.1862	5.52154	0.769508	7.17541	7.20887e-13	4.59957e-12
Peaxi162Scf00231g00330	84940.1	1.10612	0.114541	9.65698	4.59187e-22	5.04869e-21
Peaxi162Scf00231g00433	40.8561	1.58074	0.421863	3.74705	0.000178924	0.000507001
Peaxi162Scf00231g00615	301.752	5.82084	1.40951	4.12969	3.6325e-05	0.000113388
Peaxi162Scf00231g00728	27.9243	1.83875	0.612808	3.00053	0.00269513	0.00630521
Peaxi162Scf00231g01221	1430.33	1.19064	0.127227	9.35843	8.09325e-21	8.31318e-20
Peaxi162Scf00232g00041	1403.03	1.75761	0.192521	9.12948	6.88304e-20	6.72898e-19
Peaxi162Scf00232g00045	1098.37	1.34446	0.22511	5.97247	2.33688e-09	1.13588e-08
Peaxi162Scf00232g00083	96.1782	4.48419	0.38162	11.7504	7.02863e-32	1.1678e-30
Peaxi162Scf00232g00110	53.8277	1.10773	0.317938	3.48409	0.00049381	0.00130772
Peaxi162Scf00232g00416	6310.27	1.26505	0.176458	7.1691	7.54926e-13	4.811e-12
Peaxi162Scf00232g00418	4051.22	1.0871	0.129238	8.41157	4.04566e-17	3.40242e-16
Peaxi162Scf00232g00615	1895.18	1.22451	0.0978075	12.5196	5.83507e-36	1.164e-34
Peaxi162Scf00232g00810	1326.54	2.20462	0.15479	14.2427	4.9802e-46	1.38895e-44
Peaxi162Scf00232g01126	738.469	5.10731	0.278364	18.3476	3.45137e-75	2.12914e-73
Peaxi162Scf00233g00044	817.288	1.17421	0.174202	6.74049	1.57851e-11	9.17059e-11
Peaxi162Scf00233g01013	28.795	6.52771	1.1976	5.45066	5.0184e-08	2.15323e-07
Peaxi162Scf00234g00073	53.7939	9.30687	1.28942	7.21785	5.28148e-13	3.40784e-12
Peaxi162Scf00234g00713	46.7631	1.1601	0.351382	3.30155	0.000961529	0.00243709
Peaxi162Scf00235g00059	310.815	2.9159	0.201963	14.4378	2.99246e-47	8.78181e-46
Peaxi162Scf00235g00323	2713.86	1.26847	0.0997446	12.7172	4.74459e-37	9.85772e-36
Peaxi162Scf00235g00325	160.681	1.4965	0.299845	4.99091	6.0094e-07	2.31476e-06
Peaxi162Scf00235g00620	951.159	1.41886	0.308626	4.59734	4.27921e-06	1.49327e-05
Peaxi162Scf00235g00837	1882.01	1.44686	0.121765	11.8824	1.46102e-32	2.53399e-31
Peaxi162Scf00236g00005	1358.35	5.77459	0.316847	18.2252	3.25892e-74	1.99886e-72
Peaxi162Scf00236g00013	1236.33	2.73149	0.202995	13.4559	2.84093e-41	6.86476e-40
Peaxi162Scf00236g00042	2.52423	4.89927	1.92562	2.54426	0.0109508	0.0227523
Peaxi162Scf00237g00002	11172.8	1.14482	0.194134	5.89709	3.69968e-09	1.76742e-08
Peaxi162Scf00237g00041	173.72	3.01268	0.272887	11.04	2.44953e-28	3.5232e-27
Peaxi162Scf00237g00125	200.104	2.68795	0.300006	8.95968	3.25633e-19	3.07637e-18
Peaxi162Scf00237g00201	404.685	1.98961	0.162569	12.2386	1.93443e-34	3.64535e-33
Peaxi162Scf00237g01220	101.685	1.64016	0.248463	6.60122	4.07775e-11	2.29652e-10
Peaxi162Scf00237g01510	4986.63	1.4183	0.124571	11.3855	4.93829e-30	7.58318e-29
Peaxi162Scf00237g02221	1382.58	1.06856	0.131826	8.10581	5.23961e-16	4.13386e-15
Peaxi162Scf00238g00032	7.85074	3.18183	1.01375	3.13867	0.00169715	0.00412085
Peaxi162Scf00239g00023	15.5096	2.42689	0.6133	3.95711	7.58633e-05	0.000226761
Peaxi162Scf00239g00129	2.2372	4.72229	1.888	2.50121	0.0123769	0.0254248
Peaxi162Scf00241g00059	977.098	2.09218	0.151297	13.8283	1.72073e-43	4.46818e-42
Peaxi162Scf00241g00221	2544.4	2.65934	0.724904	3.66854	0.000243936	0.000677431
Peaxi162Scf00241g00319	1884.41	2.64157	0.12261	21.5446	5.95229e-103	6.37373e-101
Peaxi162Scf00241g01410	564.51	1.64286	0.187681	8.75344	2.06943e-18	1.8685e-17
Peaxi162Scf00244g00023	8.47652	3.33925	1.03553	3.22467	0.00126119	0.0031302
Peaxi162Scf00244g00029	18433.9	1.24027	0.105199	11.7898	4.4045e-32	7.41424e-31
Peaxi162Scf00244g00074	13.7209	2.65361	0.744682	3.56342	0.000366061	0.000990381
Peaxi162Scf00244g01214	5182.96	1.43346	0.123314	11.6245	3.09418e-31	5.01601e-30
Peaxi162Scf00244g01215	133.807	5.62993	0.477814	11.7827	4.7941e-32	8.05313e-31
Peaxi162Scf00244g01418	24.9112	5.72957	0.984735	5.81838	5.94192e-09	2.78621e-08
Peaxi162Scf00245g00096	195.457	4.30551	0.32504	13.2461	4.75399e-40	1.10216e-38
Peaxi162Scf00248g00212	94.2509	1.539	0.434821	3.5394	0.000401043	0.00107844
Peaxi162Scf00249g00716	2877	1.15994	0.128652	9.01608	1.94941e-19	1.85978e-18
Peaxi162Scf00249g00717	4779.9	2.05837	0.18447	11.1583	6.52362e-29	9.54166e-28
Peaxi162Scf00249g00719	187.012	5.99757	0.404292	14.8347	8.73533e-50	2.72326e-48
Peaxi162Scf00249g00815	810.116	2.24288	0.194179	11.5506	7.3304e-31	1.16939e-29
Peaxi162Scf00251g00071	218.383	4.81411	0.27691	17.3851	1.07025e-67	5.6359e-66
Peaxi162Scf00251g00081	403.493	1.86989	0.248784	7.5161	5.64323e-14	3.88976e-13
Peaxi162Scf00251g01128	544.845	1.27115	0.136472	9.31443	1.22611e-20	1.24663e-19
Peaxi162Scf00252g00012	513.478	3.04343	0.203099	14.985	9.20875e-51	2.96616e-49
Peaxi162Scf00252g00081	19.7537	2.36329	0.580306	4.0725	4.65115e-05	0.000143188
Peaxi162Scf00252g00118	2409.14	1.49595	0.149606	9.99928	1.53504e-23	1.7983e-22
Peaxi162Scf00252g00410	2416.97	2.2442	0.169261	13.2588	4.01067e-40	9.33887e-39
Peaxi162Scf00252g00412	1856.78	2.88493	0.2312	12.478	9.83745e-36	1.94064e-34
Peaxi162Scf00252g00712	13.9499	2.04667	0.892918	2.29212	0.021899	0.0424805
Peaxi162Scf00252g01216	2123.83	3.10207	0.107783	28.7806	3.75277e-182	1.64592e-179
Peaxi162Scf00253g00131	3.42975	4.31763	1.62448	2.65785	0.00786405	0.016853
Peaxi162Scf00253g00137	1054.21	2.71379	0.267461	10.1465	3.43511e-24	4.15026e-23
Peaxi162Scf00253g00220	394.631	1.34788	0.153788	8.76452	1.87574e-18	1.6984e-17
Peaxi162Scf00253g00227	9.57718	1.70503	0.749297	2.27551	0.0228756	0.0442195
Peaxi162Scf00253g00314	25.1948	1.48477	0.598714	2.47993	0.0131408	0.026863
Peaxi162Scf00253g00315	29.4702	2.2214	0.451664	4.91826	8.73174e-07	3.29986e-06
Peaxi162Scf00253g00515	59.3096	1.56474	0.459479	3.40547	0.000660492	0.0017162
Peaxi162Scf00253g00622	296.711	5.40814	0.838013	6.45353	1.09273e-10	5.94996e-10
Peaxi162Scf00253g00723	16.9671	5.73873	1.22123	4.69914	2.61265e-06	9.36199e-06
Peaxi162Scf00253g01129	6774.8	1.04559	0.127341	8.21096	2.19419e-16	1.76911e-15
Peaxi162Scf00253g01614	342.2	10.1247	1.04498	9.68891	3.36091e-22	3.7144e-21
Peaxi162Scf00254g00212	473.673	6.04782	1.48327	4.07734	4.5553e-05	0.0001404
Peaxi162Scf00255g01114	1681.39	1.81717	0.0992343	18.3119	6.65144e-75	4.08751e-73
Peaxi162Scf00255g01119	772.232	1.01274	0.199699	5.07133	3.95046e-07	1.54945e-06
Peaxi162Scf00255g01120	164.137	1.80906	0.249888	7.23947	4.5045e-13	2.92004e-12
Peaxi162Scf00256g00024	1426.51	1.63946	0.113787	14.4082	4.59593e-47	1.33771e-45
Peaxi162Scf00257g00081	8.6207	2.02555	0.845421	2.39591	0.0165791	0.0330657
Peaxi162Scf00257g00118	178.123	2.70011	0.297869	9.06475	1.24891e-19	1.20369e-18
Peaxi162Scf00257g00139	15.4877	1.88469	0.65854	2.86193	0.00421072	0.0095235
Peaxi162Scf00257g01610	537.56	2.71337	0.357964	7.58002	3.45505e-14	2.42164e-13
Peaxi162Scf00257g01624	206.769	1.02977	0.19183	5.36813	7.95573e-08	3.34672e-07
Peaxi162Scf00257g10112	41.7478	2.02786	0.413427	4.90499	9.34306e-07	3.52174e-06
Peaxi162Scf00258g00225	39.6629	1.03588	0.389078	2.6624	0.00775849	0.016658
Peaxi162Scf00259g00018	37.782	2.39296	0.508064	4.70997	2.47754e-06	8.89776e-06
Peaxi162Scf00259g00025	7.5459	2.1805	0.922546	2.36356	0.0181001	0.0357788
Peaxi162Scf00259g00026	16.9141	1.66236	0.573261	2.89984	0.00373357	0.00852623
Peaxi162Scf00259g00126	31.0228	1.70681	0.496376	3.43854	0.000584867	0.00153238
Peaxi162Scf00259g00213	7.71709	3.99844	1.13388	3.52634	0.000421352	0.00112806
Peaxi162Scf00260g00001	227.729	1.00581	0.277605	3.62316	0.000291026	0.000799569
Peaxi162Scf00262g00025	1443.04	1.19422	0.106786	11.1833	4.92077e-29	7.22367e-28
Peaxi162Scf00262g00035	1446.73	5.36718	0.173824	30.877	2.43254e-209	1.52711e-206
Peaxi162Scf00262g00619	278.471	1.41858	0.224987	6.30519	2.87839e-10	1.52377e-09
Peaxi162Scf00263g00126	1629.69	2.19591	0.877906	2.5013	0.0123737	0.0254198
Peaxi162Scf00263g00419	291.449	1.84555	0.181463	10.1704	2.68715e-24	3.27004e-23
Peaxi162Scf00263g00516	133.373	4.20207	0.326492	12.8704	6.60843e-38	1.40867e-36
Peaxi162Scf00263g01310	27.6158	2.97098	0.597876	4.96923	6.72191e-07	2.57373e-06
Peaxi162Scf00263g01312	9571.34	1.48479	0.219508	6.76417	1.34078e-11	7.82353e-11
Peaxi162Scf00263g01412	65.69	1.11052	0.35007	3.17229	0.00151242	0.00370407
Peaxi162Scf00263g01424	422.341	1.04228	0.150639	6.91907	4.54612e-12	2.74888e-11
Peaxi162Scf00264g00010	502.058	5.12493	0.629639	8.13947	3.97005e-16	3.15485e-15
Peaxi162Scf00264g00045	10.2564	2.38362	0.922471	2.58395	0.00976763	0.0205231
Peaxi162Scf00264g00072	98.6446	2.16467	0.351227	6.16316	7.13088e-10	3.63898e-09
Peaxi162Scf00264g00117	2422.97	2.42443	0.159795	15.1721	5.41313e-52	1.80534e-50
Peaxi162Scf00264g00213	71.963	3.48527	0.440835	7.90607	2.65641e-15	2.00119e-14
Peaxi162Scf00264g00214	34.4503	2.15284	0.4769	4.51423	6.35486e-06	2.17236e-05
Peaxi162Scf00264g00324	3299.66	1.06586	0.128252	8.31068	9.51519e-17	7.84019e-16
Peaxi162Scf00264g00328	207.49	1.40174	0.281896	4.97255	6.60796e-07	2.53343e-06
Peaxi162Scf00264g00416	2816.28	1.59351	0.151299	10.5322	6.13555e-26	7.93383e-25
Peaxi162Scf00264g00511	77.282	2.11235	0.283576	7.44897	9.40716e-14	6.39196e-13
Peaxi162Scf00264g00512	1573.14	1.29228	0.13824	9.34809	8.92438e-21	9.14635e-20
Peaxi162Scf00264g00519	10.9768	7.00926	1.42895	4.90517	9.33475e-07	3.51902e-06
Peaxi162Scf00264g00838	2464.98	3.116	0.222548	14.0015	1.52578e-44	4.05401e-43
Peaxi162Scf00264g00846	31.3819	5.09082	0.943057	5.39821	6.73083e-08	2.85319e-07
Peaxi162Scf00265g00006	3238.3	1.26181	0.0930992	13.5534	7.56003e-42	1.87055e-40
Peaxi162Scf00265g00015	438.543	1.31435	0.136757	9.61085	7.19543e-22	7.83059e-21
Peaxi162Scf00266g00069	3047.77	1.27228	0.290874	4.374	1.2199e-05	4.03236e-05
Peaxi162Scf00266g00081	4498.6	1.66174	0.156952	10.5876	3.40264e-26	4.44845e-25
Peaxi162Scf00266g00512	1890.13	2.64554	0.188448	14.0386	9.05186e-45	2.42522e-43
Peaxi162Scf00266g00719	61.4652	1.17242	0.325432	3.60265	0.000314987	0.000860829
Peaxi162Scf00267g01220	66.6323	1.24723	0.306681	4.06687	4.76484e-05	0.000146463
Peaxi162Scf00267g01222	2125.29	1.11799	0.107947	10.3569	3.89567e-25	4.88553e-24
Peaxi162Scf00267g01228	332.067	1.70861	0.150892	11.3234	1.00496e-29	1.52276e-28
Peaxi162Scf00268g00024	76.7938	5.72978	0.756664	7.57242	3.66328e-14	2.56254e-13
Peaxi162Scf00268g00046	367.608	1.87735	0.20743	9.05049	1.42331e-19	1.36765e-18
Peaxi162Scf00268g00052	152.854	1.11531	0.208679	5.34463	9.05995e-08	3.78734e-07
Peaxi162Scf00268g00069	73.4955	1.01112	0.263857	3.8321	0.000127055	0.000367872
Peaxi162Scf00268g00124	597.458	1.48342	0.14706	10.0872	6.2968e-24	7.51415e-23
Peaxi162Scf00268g00137	58.8338	3.99545	1.23506	3.23502	0.00121633	0.00302755
Peaxi162Scf00268g00710	208.551	1.11046	0.220579	5.03427	4.79668e-07	1.86649e-06
Peaxi162Scf00268g00911	1416.09	1.36055	0.154608	8.80002	1.3679e-18	1.24597e-17
Peaxi162Scf00268g01125	4.17496	3.06866	1.35129	2.27092	0.0231518	0.0446967
Peaxi162Scf00269g00018	34.628	1.40583	0.432919	3.24732	0.00116497	0.00291193
Peaxi162Scf00269g01517	963.502	1.02738	0.131907	7.78869	6.77082e-15	4.96977e-14
Peaxi162Scf00270g00310	1218	1.42745	0.117395	12.1594	5.11528e-34	9.44497e-33
Peaxi162Scf00270g00419	874.068	1.02998	0.153078	6.72846	1.71468e-11	9.93284e-11
Peaxi162Scf00270g00816	486.356	1.27386	0.188917	6.74297	1.55176e-11	9.02011e-11
Peaxi162Scf00271g00017	71.8609	1.73686	0.297915	5.83006	5.54084e-09	2.60424e-08
Peaxi162Scf00271g00038	51.1368	1.86891	0.341002	5.48063	4.23822e-08	1.83001e-07
Peaxi162Scf00271g00043	261.908	5.08366	0.272852	18.6315	1.78358e-77	1.15363e-75
Peaxi162Scf00271g00062	106.216	7.83124	0.923989	8.47547	2.3413e-17	1.99312e-16
Peaxi162Scf00271g00732	1299.88	1.19719	0.101691	11.7729	5.38693e-32	9.00644e-31
Peaxi162Scf00271g00837	286.873	1.30276	0.179374	7.26279	3.7918e-13	2.47103e-12
Peaxi162Scf00272g00002	434.371	1.24392	0.285628	4.35503	1.33047e-05	4.37887e-05
Peaxi162Scf00272g00824	55.1084	4.25883	0.625324	6.81059	9.72003e-12	5.7397e-11
Peaxi162Scf00273g00320	745.634	1.01452	0.149174	6.80094	1.03939e-11	6.12183e-11
Peaxi162Scf00273g01119	4549.23	1.6199	0.104201	15.5459	1.69554e-54	6.09272e-53
Peaxi162Scf00274g00008	386.713	1.32461	0.183704	7.21059	5.57083e-13	3.58804e-12
Peaxi162Scf00274g00037	49.3911	9.18011	1.2335	7.44232	9.89325e-14	6.71797e-13
Peaxi162Scf00274g00335	123.473	1.10062	0.225101	4.88946	1.01114e-06	3.80062e-06
Peaxi162Scf00274g00349	1686.37	1.01211	0.284688	3.55516	0.000377747	0.0010195
Peaxi162Scf00274g00351	3599.05	1.75643	0.101233	17.3504	1.95868e-67	1.02135e-65
Peaxi162Scf00274g00443	54.4085	4.29829	0.534929	8.03524	9.33943e-16	7.24196e-15
Peaxi162Scf00274g00446	3.18139	4.19681	1.63976	2.55941	0.0104849	0.0218723
Peaxi162Scf00274g00447	1899.83	3.08022	0.14763	20.8644	1.12713e-96	1.08046e-94
Peaxi162Scf00274g00455	4183.87	1.4835	0.112337	13.2058	8.12691e-40	1.86657e-38
Peaxi162Scf00274g00521	10.8867	2.12894	0.744607	2.85915	0.00424779	0.00959852
Peaxi162Scf00274g00627	843.992	1.26668	0.145824	8.6863	3.74434e-18	3.33842e-17
Peaxi162Scf00274g00827	390.779	2.47172	0.205573	12.0236	2.67232e-33	4.79326e-32
Peaxi162Scf00274g00835	1411.23	1.39616	0.106427	13.1185	2.58035e-39	5.79755e-38
Peaxi162Scf00275g00216	3704.49	1.4891	0.0883912	16.8467	1.10891e-63	5.24431e-62
Peaxi162Scf00276g00412	142.653	2.08352	0.248654	8.37917	5.33001e-17	4.45448e-16
Peaxi162Scf00276g01315	263.213	1.11339	0.174112	6.39468	1.60885e-10	8.66158e-10
Peaxi162Scf00280g00613	10.7389	2.73413	0.796202	3.43397	0.000594821	0.00155642
Peaxi162Scf00281g00012	180.797	5.65136	0.948244	5.95982	2.52517e-09	1.22312e-08
Peaxi162Scf00281g00028	10325.6	2.18016	0.120555	18.0843	4.23868e-73	2.55093e-71
Peaxi162Scf00281g00059	178.564	2.06465	0.230367	8.96244	3.17559e-19	3.00186e-18
Peaxi162Scf00281g00079	223.539	1.96799	0.206013	9.55272	1.26334e-21	1.3555e-20
Peaxi162Scf00281g00317	1252.28	1.4227	0.135623	10.49	9.5981e-26	1.23365e-24
Peaxi162Scf00281g00319	7282.25	1.17377	0.113729	10.3208	5.67717e-25	7.08088e-24
Peaxi162Scf00282g00025	427.312	1.17333	0.168624	6.95825	3.44527e-12	2.10109e-11
Peaxi162Scf00282g00619	23.4536	5.68458	1.05667	5.37974	7.45946e-08	3.14954e-07
Peaxi162Scf00284g00023	257.907	2.5829	0.241007	10.7171	8.46228e-27	1.13648e-25
Peaxi162Scf00284g00067	50.8581	1.08234	0.360379	3.00334	0.00267034	0.00625139
Peaxi162Scf00284g00136	2646.61	2.08097	0.116979	17.7893	8.55757e-71	4.85794e-69
Peaxi162Scf00284g00234	79.131	1.7864	0.488992	3.65323	0.000258958	0.000716105
Peaxi162Scf00284g00412	27.687	4.08885	0.605603	6.7517	1.46125e-11	8.50786e-11
Peaxi162Scf00284g01040	2.14917	4.65691	1.98046	2.35142	0.0187017	0.0368249
Peaxi162Scf00284g01051	746.152	5.87203	0.24744	23.7311	1.72191e-124	2.72923e-122
Peaxi162Scf00285g00011	757.163	1.49352	0.194536	7.67733	1.62433e-14	1.16319e-13
Peaxi162Scf00285g00046	2061.01	3.02521	0.160416	18.8585	2.50027e-79	1.67822e-77
Peaxi162Scf00285g00049	701.156	3.57417	0.553041	6.46277	1.02804e-10	5.61303e-10
Peaxi162Scf00285g00084	492.103	1.70165	0.146752	11.5954	4.34855e-31	7.02106e-30
Peaxi162Scf00285g00213	34.2259	1.63198	0.398695	4.0933	4.25269e-05	0.00013149
Peaxi162Scf00285g00214	25.6069	1.36559	0.442227	3.08798	0.00201522	0.00482654
Peaxi162Scf00285g00512	225.013	1.75761	0.278971	6.30034	2.96995e-10	1.57016e-09
Peaxi162Scf00285g00821	330.85	3.04123	0.234784	12.9533	2.24974e-38	4.89001e-37
Peaxi162Scf00285g00823	228.94	2.00481	0.203343	9.85927	6.25015e-23	7.13154e-22
Peaxi162Scf00285g00929	1203.24	1.06817	0.113097	9.44477	3.56171e-21	3.72543e-20
Peaxi162Scf00286g00077	154.174	1.62246	0.225273	7.20217	5.92603e-13	3.80762e-12
Peaxi162Scf00286g00082	3265.91	7.38199	0.205346	35.949	5.2539e-283	7.64609e-280
Peaxi162Scf00286g00440	1966.9	3.00143	0.141115	21.2694	2.18175e-100	2.24608e-98
Peaxi162Scf00286g00444	7564.43	2.433	0.169661	14.3404	1.22417e-46	3.50573e-45
Peaxi162Scf00286g00445	2432.54	1.02895	0.0973633	10.5681	4.18761e-26	5.45019e-25
Peaxi162Scf00286g00449	41.9885	3.83881	0.644555	5.95575	2.58881e-09	1.25243e-08
Peaxi162Scf00286g00530	10.1286	5.03306	1.23333	4.08088	4.48657e-05	0.000138401
Peaxi162Scf00286g00644	545.706	1.08238	0.175062	6.18284	6.29599e-10	3.23043e-09
Peaxi162Scf00286g00648	3496.62	2.58225	0.134486	19.2008	3.64334e-82	2.62723e-80
Peaxi162Scf00286g00650	2071.82	1.24188	0.190624	6.51482	7.27767e-11	4.01256e-10
Peaxi162Scf00286g00729	1671.59	6.9195	0.30385	22.7727	8.54676e-115	1.14976e-112
Peaxi162Scf00286g00820	2782.38	1.50657	0.243598	6.18465	6.22422e-10	3.19514e-09
Peaxi162Scf00286g00824	602.46	1.44805	0.119008	12.1677	4.62042e-34	8.56087e-33
Peaxi162Scf00286g00828	2462.09	2.51198	0.190813	13.1646	1.40263e-39	3.18724e-38
Peaxi162Scf00286g01031	12322.1	1.78797	0.113162	15.8001	3.10855e-56	1.18202e-54
Peaxi162Scf00286g01034	17078	3.6473	0.63013	5.78817	7.11582e-09	3.31337e-08
Peaxi162Scf00286g01035	1127.57	1.34624	0.150814	8.92647	4.39818e-19	4.11985e-18
Peaxi162Scf00286g01047	52.4178	2.6692	0.373955	7.13777	9.48586e-13	6.00452e-12
Peaxi162Scf00287g00115	2738.98	2.65068	0.177152	14.9627	1.28697e-50	4.11227e-49
Peaxi162Scf00287g00136	51.0635	9.23165	1.3209	6.9889	2.77041e-12	1.7012e-11
Peaxi162Scf00287g00193	153.846	2.93284	0.248142	11.8192	3.10713e-32	5.29154e-31
Peaxi162Scf00287g01719	2452.32	1.42902	0.147012	9.72046	2.46656e-22	2.74589e-21
Peaxi162Scf00288g00005	465.796	1.03106	0.148996	6.92009	4.51365e-12	2.73028e-11
Peaxi162Scf00288g00045	7656.66	1.92307	0.101377	18.9695	3.04805e-80	2.10322e-78
Peaxi162Scf00288g00084	25.4808	2.87379	0.573542	5.01059	5.42626e-07	2.09873e-06
Peaxi162Scf00288g00815	1165.74	1.86087	0.159927	11.6357	2.71249e-31	4.40617e-30
Peaxi162Scf00288g00818	1144.66	2.10072	0.155215	13.5342	9.81899e-42	2.41641e-40
Peaxi162Scf00289g00129	14.485	3.22494	0.716447	4.50129	6.75408e-06	2.29975e-05
Peaxi162Scf00290g00065	3511.57	1.76702	0.112245	15.7426	7.72455e-56	2.90278e-54
Peaxi162Scf00290g00811	471.721	5.35387	0.297224	18.0129	1.54305e-72	9.11511e-71
Peaxi162Scf00290g00816	682.483	1.04976	0.124027	8.46395	2.58481e-17	2.19401e-16
Peaxi162Scf00291g00082	3700.69	1.38444	0.129564	10.6854	1.19144e-26	1.59142e-25
Peaxi162Scf00292g00051	13.3086	1.68145	0.738436	2.27704	0.0227838	0.0440654
Peaxi162Scf00293g00512	2.47716	4.87305	2.0922	2.32915	0.0198513	0.0388995
Peaxi162Scf00294g00032	47.2292	4.61652	0.539762	8.55288	1.20055e-17	1.03971e-16
Peaxi162Scf00294g00411	84086.6	3.87845	0.226447	17.1274	9.27155e-66	4.66008e-64
Peaxi162Scf00294g01215	5.22022	4.94627	1.60509	3.08162	0.0020588	0.00492062
Peaxi162Scf00295g00092	11.644	5.2654	1.41515	3.72074	0.00019864	0.000558667
Peaxi162Scf00295g00925	216.688	2.08338	0.317575	6.56027	5.37108e-11	2.99175e-10
Peaxi162Scf00295g01017	18.3551	5.84807	1.28201	4.56166	5.0751e-06	1.75494e-05
Peaxi162Scf00295g01020	183.624	2.72336	0.372608	7.3089	2.69342e-13	1.77329e-12
Peaxi162Scf00295g01023	7.06795	2.7178	1.00703	2.69884	0.00695819	0.0150751
Peaxi162Scf00296g00029	313.922	2.49623	0.212943	11.7225	9.76947e-32	1.61148e-30
Peaxi162Scf00296g00116	1254.99	1.148	0.11155	10.2914	7.70805e-25	9.56916e-24
Peaxi162Scf00296g00910	6338.49	3.00341	0.185992	16.1481	1.17178e-58	4.79144e-57
Peaxi162Scf00297g00033	374.648	1.41374	0.219005	6.45529	1.08012e-10	5.88435e-10
Peaxi162Scf00297g00062	8.33101	4.78848	1.66719	2.87219	0.0040764	0.00924583
Peaxi162Scf00297g00098	710.207	1.93062	0.198918	9.7056	2.85406e-22	3.16626e-21
Peaxi162Scf00297g00107	1772.24	2.20997	0.239114	9.24235	2.41141e-20	2.41647e-19
Peaxi162Scf00297g00109	1.96194	4.52547	1.94972	2.32109	0.0202822	0.0396589
Peaxi162Scf00297g00712	83.3277	1.78927	0.409477	4.36965	1.24446e-05	4.10846e-05
Peaxi162Scf00297g01017	484.161	2.62551	0.228597	11.4854	1.56295e-30	2.46023e-29
Peaxi162Scf00297g01019	523.327	1.32139	0.15215	8.6848	3.79396e-18	3.37983e-17
Peaxi162Scf00297g01024	3171.21	2.79014	0.156229	17.8594	2.44429e-71	1.42289e-69
Peaxi162Scf00299g00345	92.2136	10.0828	1.23002	8.19728	2.4588e-16	1.97997e-15
Peaxi162Scf00299g00347	62.9877	4.36735	0.460036	9.49349	2.2342e-21	2.36549e-20
Peaxi162Scf00300g00015	68.4897	1.84683	0.419277	4.40481	1.05877e-05	3.52195e-05
Peaxi162Scf00300g00117	3528.64	1.21652	0.540494	2.25076	0.0244007	0.0468425
Peaxi162Scf00300g00849	309.787	1.89621	0.177225	10.6994	1.0244e-26	1.37231e-25
Peaxi162Scf00301g00122	37.8564	1.81806	0.432252	4.20603	2.59898e-05	8.25923e-05
Peaxi162Scf00302g00048	607.325	1.71511	0.206054	8.32362	8.53183e-17	7.0512e-16
Peaxi162Scf00302g00113	357.241	1.62553	0.166387	9.76956	1.52112e-22	1.70883e-21
Peaxi162Scf00303g00092	338.191	4.77844	0.295549	16.168	8.47839e-59	3.4936e-57
Peaxi162Scf00303g00513	556.862	1.1142	0.148399	7.50813	5.99789e-14	4.128e-13
Peaxi162Scf00304g00087	556.56	1.70704	0.175993	9.69947	3.03061e-22	3.35631e-21
Peaxi162Scf00304g00107	6.0311	4.1681	1.52797	2.72787	0.00637438	0.0139357
Peaxi162Scf00304g00619	125.752	2.89341	0.915756	3.15959	0.00157994	0.00385379
Peaxi162Scf00304g00714	1266.69	2.31643	0.157599	14.6982	6.61849e-49	2.02006e-47
Peaxi162Scf00304g00833	1676.8	2.68342	0.114881	23.3583	1.13473e-120	1.69769e-118
Peaxi162Scf00304g01028	601.953	1.01545	0.121808	8.33647	7.65418e-17	6.3406e-16
Peaxi162Scf00305g00081	5.25851	3.95331	1.42896	2.76656	0.00566514	0.0125047
Peaxi162Scf00306g00059	1833.42	2.57777	0.161278	15.9834	1.66788e-57	6.61717e-56
Peaxi162Scf00309g00036	303.152	1.9719	0.220444	8.94515	3.71446e-19	3.49707e-18
Peaxi162Scf00309g00414	240.241	1.65999	0.190842	8.69825	3.37035e-18	3.01336e-17
Peaxi162Scf00309g00418	168.849	1.51221	0.276935	5.46053	4.74703e-08	2.04199e-07
Peaxi162Scf00309g01021	667.43	1.12711	0.147797	7.62607	2.42024e-14	1.71284e-13
Peaxi162Scf00309g01023	442.402	1.59358	0.199627	7.9828	1.43054e-15	1.09731e-14
Peaxi162Scf00310g00057	33.8433	2.727	0.459477	5.935	2.93851e-09	1.41562e-08
Peaxi162Scf00310g00211	4168.52	1.30763	0.132886	9.8402	7.55588e-23	8.59689e-22
Peaxi162Scf00310g00419	28.037	2.16263	0.508593	4.25218	2.11704e-05	6.79444e-05
Peaxi162Scf00310g00711	193.198	1.16096	0.172908	6.71435	1.88906e-11	1.08977e-10
Peaxi162Scf00311g00032	171.363	1.62435	0.190652	8.51995	1.59618e-17	1.37268e-16
Peaxi162Scf00311g00131	6328.13	1.17283	0.173136	6.77403	1.25247e-11	7.32826e-11
Peaxi162Scf00311g00133	1829.14	2.26248	0.11297	20.0273	3.18484e-89	2.62807e-87
Peaxi162Scf00312g00024	11.9457	2.50648	0.874456	2.86633	0.00415266	0.00940615
Peaxi162Scf00312g00053	272.049	2.2641	0.271263	8.34652	7.03063e-17	5.83916e-16
Peaxi162Scf00312g00310	278.039	1.6176	0.319339	5.06545	4.07442e-07	1.59573e-06
Peaxi162Scf00312g00610	573.037	1.28425	0.170193	7.54587	4.49285e-14	3.12169e-13
Peaxi162Scf00312g00614	1379.99	5.29145	0.210367	25.1534	1.29682e-139	2.67873e-137
Peaxi162Scf00313g00210	307.071	4.01754	0.239923	16.7451	6.14402e-63	2.81019e-61
Peaxi162Scf00313g00816	14.2151	2.24103	0.660892	3.39091	0.000696603	0.00180505
Peaxi162Scf00314g00041	1613.38	1.10504	0.0987108	11.1947	4.32788e-29	6.3767e-28
Peaxi162Scf00314g00047	1200.28	1.27124	0.147775	8.60256	7.79591e-18	6.81971e-17
Peaxi162Scf00314g00086	36494.3	6.63236	0.152407	43.5175	0	0
Peaxi162Scf00314g00093	464.021	1.58182	0.2241	7.05857	1.68228e-12	1.04789e-11
Peaxi162Scf00314g00115	187.834	1.05547	0.249748	4.22613	2.37742e-05	7.58749e-05
Peaxi162Scf00314g00118	84.9456	6.64154	1.65868	4.00411	6.22514e-05	0.000188491
Peaxi162Scf00314g00429	211.788	2.19818	0.233545	9.41223	4.85737e-21	5.03785e-20
Peaxi162Scf00314g00539	1647.88	1.71837	0.120716	14.2348	5.57468e-46	1.55086e-44
Peaxi162Scf00314g00627	2768.66	1.58808	0.210666	7.53835	4.75951e-14	3.29981e-13
Peaxi162Scf00314g00638	33.3467	3.23967	0.489606	6.61689	3.66846e-11	2.07258e-10
Peaxi162Scf00314g00750	13408.1	1.40414	0.142439	9.85786	6.33854e-23	7.22982e-22
Peaxi162Scf00314g00751	199.009	2.11868	0.245065	8.64539	5.36213e-18	4.74252e-17
Peaxi162Scf00314g00838	1137.02	1.78432	0.207328	8.60627	7.5475e-18	6.60964e-17
Peaxi162Scf00314g00937	881.143	4.19245	0.195404	21.4553	4.07646e-102	4.30746e-100
Peaxi162Scf00314g01029	1210.86	1.76459	0.145601	12.1193	8.3438e-34	1.52479e-32
Peaxi162Scf00314g01032	2537.39	1.46327	0.119174	12.2784	1.18256e-34	2.24567e-33
Peaxi162Scf00314g10019	784.448	3.77317	0.325542	11.5904	4.60829e-31	7.42544e-30
Peaxi162Scf00315g00073	2451.48	1.11271	0.120158	9.26039	2.03683e-20	2.04687e-19
Peaxi162Scf00315g00815	1053.59	1.03415	0.132512	7.8042	5.98785e-15	4.41023e-14
Peaxi162Scf00315g00820	790.643	2.21641	0.31921	6.94342	3.82732e-12	2.32787e-11
Peaxi162Scf00315g01119	25.3218	6.32167	1.25214	5.04869	4.44858e-07	1.73526e-06
Peaxi162Scf00316g00001	80.4055	1.37153	0.324721	4.2237	2.40319e-05	7.66592e-05
[truncated: 1,664 more rows]

## Sheet: Supplemental Data 2b
Supplemental Dataset S2b. Transcriptionally repressed DEGs
gene ID	baseMean	log2FoldChange	lfcSE	stat	pvalue	padj
Peaxi162Scf00000g00284	1311.79	-1.5006	0.162739	-9.22087	2.94698e-20	2.94119e-19
Peaxi162Scf00000g00285	177.997	-3.3239	0.39197	-8.47999	2.25214e-17	1.91977e-16
Peaxi162Scf00000g00335	15271.6	-1.2815	0.110144	-11.6348	2.74321e-31	4.45382e-30
Peaxi162Scf00000g00394	253.262	-2.00856	0.185556	-10.8246	2.63279e-27	3.60231e-26
Peaxi162Scf00000g00522	769.625	-2.1275	0.191686	-11.0988	1.27098e-28	1.83964e-27
Peaxi162Scf00000g00586	668.548	-2.87937	0.155715	-18.4913	2.42782e-76	1.54536e-74
Peaxi162Scf00000g00587	253.068	-2.07939	0.195811	-10.6194	2.42128e-26	3.19021e-25
Peaxi162Scf00000g00676	50.0557	-3.31378	0.432903	-7.65478	1.93636e-14	1.37923e-13
Peaxi162Scf00000g00678	29.8151	-1.62004	0.488325	-3.31755	0.000908102	0.00231028
Peaxi162Scf00000g00682	1074.19	-1.70216	0.128283	-13.2688	3.51151e-40	8.21242e-39
Peaxi162Scf00000g00728	666.817	-2.2546	0.163474	-13.7918	2.85492e-43	7.36551e-42
Peaxi162Scf00000g00744	6.3656	-4.07682	1.30575	-3.1222	0.00179502	0.00433516
Peaxi162Scf00000g00759	8.94781	-2.18913	0.886897	-2.46831	0.0135753	0.0276595
Peaxi162Scf00000g00766	2.0403	-4.37848	1.90776	-2.29509	0.021728	0.0421819
Peaxi162Scf00000g00812	3923.21	-1.20162	0.101748	-11.8097	3.47597e-32	5.89149e-31
Peaxi162Scf00000g00841	21.0458	-3.30246	0.620171	-5.32509	1.00904e-07	4.1978e-07
Peaxi162Scf00000g02517	190.407	-1.1644	0.195989	-5.94116	2.8301e-09	1.36422e-08
Peaxi162Scf00000g04014	989.606	-1.19388	0.12599	-9.47596	2.64329e-21	2.79032e-20
Peaxi162Scf00000g05119	1152.8	-3.11442	0.141295	-22.0421	1.13816e-107	1.32995e-105
Peaxi162Scf00000g06125	17.8926	-3.35966	0.668424	-5.02624	5.00179e-07	1.94206e-06
Peaxi162Scf00000g07410	174.115	-1.51288	0.199087	-7.5991	2.98207e-14	2.09747e-13
Peaxi162Scf00000g08412	76.9617	-1.40568	0.292406	-4.80728	1.52995e-06	5.62973e-06
Peaxi162Scf00000g60665	52.0058	-1.52072	0.421165	-3.61075	0.000305316	0.000836283
Peaxi162Scf00001g00026	6.59229	-2.13565	0.945821	-2.25798	0.0239467	0.046098
Peaxi162Scf00001g00027	21.5504	-1.19921	0.489515	-2.44979	0.0142939	0.0289394
Peaxi162Scf00001g00030	46.8823	-1.57936	0.353533	-4.46735	7.91949e-06	2.67806e-05
Peaxi162Scf00001g00104	153.647	-2.33022	0.287625	-8.1016	5.42426e-16	4.2765e-15
Peaxi162Scf00001g00201	51.9179	-2.64724	0.496575	-5.331	9.76728e-08	4.06762e-07
Peaxi162Scf00001g00212	29.4215	-1.79686	0.476231	-3.77309	0.000161239	0.000460147
Peaxi162Scf00001g00231	21.2387	-2.60332	0.616442	-4.22315	2.40915e-05	7.68417e-05
Peaxi162Scf00001g00283	561.674	-1.03197	0.148032	-6.97128	3.14061e-12	1.92005e-11
Peaxi162Scf00001g00285	28.9324	-7.23598	1.2456	-5.80923	6.27616e-09	2.93735e-08
Peaxi162Scf00001g00294	395.407	-1.37181	0.15726	-8.72316	2.70539e-18	2.43173e-17
Peaxi162Scf00001g00297	26.1568	-3.51172	0.604381	-5.81044	6.23089e-09	2.91744e-08
Peaxi162Scf00001g00311	6046.12	-2.72946	0.23603	-11.564	6.2691e-31	1.00259e-29
Peaxi162Scf00001g00333	2417.91	-2.25087	0.199655	-11.2738	1.76763e-29	2.65202e-28
Peaxi162Scf00001g00371	283.485	-8.64308	0.761983	-11.3429	8.04529e-30	1.22602e-28
Peaxi162Scf00001g00373	19.981	-3.52237	0.714671	-4.92866	8.27968e-07	3.13642e-06
Peaxi162Scf00001g00403	550.165	-4.69465	0.192946	-24.3314	9.11292e-131	1.56865e-128
Peaxi162Scf00001g00429	736.115	-1.23831	0.12024	-10.2986	7.14608e-25	8.87495e-24
Peaxi162Scf00001g00452	808.353	-4.03924	0.180207	-22.4144	2.84991e-111	3.60655e-109
Peaxi162Scf00001g00481	200.443	-1.95467	0.250736	-7.79573	6.40352e-15	4.70557e-14
Peaxi162Scf00001g00542	2.61018	-4.72954	1.96236	-2.41013	0.015947	0.0319289
Peaxi162Scf00001g00565	170.048	-1.60713	0.231733	-6.93526	4.05472e-12	2.46198e-11
Peaxi162Scf00001g00582	50.8283	-4.08398	0.45824	-8.91232	4.99757e-19	4.66765e-18
Peaxi162Scf00001g00912	561.532	-1.59074	0.166782	-9.53787	1.458e-21	1.56018e-20
Peaxi162Scf00001g03324	547.911	-1.45517	0.183965	-7.91006	2.57257e-15	1.94077e-14
Peaxi162Scf00001g04022	772.268	-1.81497	0.150288	-12.0766	1.4034e-33	2.55009e-32
Peaxi162Scf00001g04517	84.6664	-1.2801	0.265206	-4.82684	1.38719e-06	5.13096e-06
Peaxi162Scf00001g04810	8279.86	-1.64477	0.172073	-9.55857	1.1939e-21	1.28315e-20
Peaxi162Scf00001g10028	6.67847	-6.09524	1.4312	-4.25884	2.0549e-05	6.60294e-05
Peaxi162Scf00001g40023	829.163	-1.98325	0.124559	-15.9222	4.44429e-57	1.72895e-55
Peaxi162Scf00002g00075	39.3201	-2.1823	0.397493	-5.49017	4.01555e-08	1.73831e-07
Peaxi162Scf00002g00123	8.86696	-6.50575	1.3857	-4.69494	2.66689e-06	9.54993e-06
Peaxi162Scf00002g00332	501.466	-3.55463	0.161521	-22.0072	2.45869e-107	2.85217e-105
Peaxi162Scf00002g00416	98.3619	-1.85707	0.271244	-6.8465	7.56773e-12	4.50364e-11
Peaxi162Scf00002g00492	103.532	-1.60939	0.2642	-6.09154	1.11828e-09	5.60313e-09
Peaxi162Scf00002g00510	442.323	-2.27652	0.178207	-12.7746	2.27342e-37	4.75739e-36
Peaxi162Scf00002g00542	17.4942	-2.35352	0.772452	-3.04682	0.00231277	0.0054757
Peaxi162Scf00002g00813	481.689	-3.00447	0.801542	-3.74836	0.000177994	0.000504545
Peaxi162Scf00002g00815	154.886	-2.33173	0.27058	-8.61753	6.84166e-18	6.00465e-17
Peaxi162Scf00002g01216	8.60215	-1.77898	0.773901	-2.29872	0.0215209	0.0418078
Peaxi162Scf00002g02718	249.549	-3.44484	0.240957	-14.2965	2.30173e-46	6.51588e-45
Peaxi162Scf00002g02826	105.174	-1.61397	0.260374	-6.19866	5.69462e-10	2.9412e-09
Peaxi162Scf00002g03316	534.668	-1.53719	0.161175	-9.53739	1.46474e-21	1.56688e-20
Peaxi162Scf00002g03611	34.4299	-2.36326	0.614323	-3.84693	0.000119607	0.000347595
Peaxi162Scf00002g03614	838.107	-3.21073	0.19002	-16.8968	4.75359e-64	2.27497e-62
Peaxi162Scf00002g03915	468.249	-2.98235	0.282675	-10.5505	5.05391e-26	6.55902e-25
Peaxi162Scf00002g04712	126.775	-1.06677	0.204206	-5.22397	1.7513e-07	7.13194e-07
Peaxi162Scf00002g05422	36.6685	-2.39542	0.549956	-4.35566	1.32668e-05	4.36775e-05
Peaxi162Scf00002g05425	57.5305	-2.6444	0.35479	-7.45343	9.09421e-14	6.18851e-13
Peaxi162Scf00003g00059	1952.67	-1.24698	0.109634	-11.374	5.6343e-30	8.63127e-29
Peaxi162Scf00003g00183	88.4083	-1.80145	0.326723	-5.51368	3.51412e-08	1.53202e-07
Peaxi162Scf00003g00217	151.078	-1.78352	0.246038	-7.24898	4.19913e-13	2.72815e-12
Peaxi162Scf00003g00288	8.23605	-6.39383	1.50742	-4.24156	2.21968e-05	7.10818e-05
Peaxi162Scf00003g00305	12.2022	-3.65354	0.943782	-3.87117	0.000108313	0.000316323
Peaxi162Scf00003g00362	40.713	-1.28377	0.375099	-3.42249	0.000620496	0.00161963
Peaxi162Scf00003g00394	61.9583	-3.14813	0.473144	-6.65363	2.85942e-11	1.62842e-10
Peaxi162Scf00003g00427	84.5764	-1.22801	0.256983	-4.77857	1.76546e-06	6.44522e-06
Peaxi162Scf00003g00429	48.3527	-3.59836	0.476867	-7.54583	4.49412e-14	3.12189e-13
Peaxi162Scf00003g00510	771.44	-1.29622	0.551492	-2.35039	0.0187539	0.0369164
Peaxi162Scf00003g00514	113.098	-1.22581	0.242433	-5.0563	4.27458e-07	1.67044e-06
Peaxi162Scf00003g00611	95.106	-2.87336	0.347073	-8.27884	1.24378e-16	1.01561e-15
Peaxi162Scf00003g00717	432.37	-1.24552	0.143401	-8.68555	3.76927e-18	3.35878e-17
Peaxi162Scf00003g01121	175.481	-4.26419	0.308308	-13.8309	1.65823e-43	4.31289e-42
Peaxi162Scf00003g01122	238.263	-1.23162	0.206216	-5.97247	2.3369e-09	1.13588e-08
Peaxi162Scf00003g01123	529.585	-1.09698	0.147761	-7.42396	1.13667e-13	7.68918e-13
Peaxi162Scf00003g01226	1565.88	-1.54417	0.170689	-9.04669	1.47364e-19	1.41517e-18
Peaxi162Scf00003g01338	164.696	-1.01688	0.187094	-5.43513	5.47574e-08	2.33974e-07
Peaxi162Scf00003g01433	82.9196	-2.04191	0.27791	-7.34737	2.02142e-13	1.34357e-12
Peaxi162Scf00003g01820	108.055	-1.02167	0.254009	-4.02217	5.76638e-05	0.00017533
Peaxi162Scf00003g01822	65.0073	-4.66404	0.470095	-9.92148	3.35736e-23	3.87221e-22
Peaxi162Scf00003g02548	29.3141	-1.14028	0.413175	-2.75979	0.00578378	0.0127428
Peaxi162Scf00003g02634	4106.66	-3.75125	0.165169	-22.7116	3.44048e-114	4.53308e-112
Peaxi162Scf00003g02638	302.715	-2.99147	0.225674	-13.2557	4.18069e-40	9.71358e-39
Peaxi162Scf00003g02932	253.052	-1.09588	0.238494	-4.59499	4.32776e-06	1.50922e-05
Peaxi162Scf00003g03625	146.384	-1.78008	0.237697	-7.48887	6.94716e-14	4.76698e-13
Peaxi162Scf00003g03636	65.6898	-3.83183	0.503694	-7.60746	2.79545e-14	1.97141e-13
Peaxi162Scf00003g03733	108.591	-2.44513	0.273898	-8.92716	4.37083e-19	4.09543e-18
Peaxi162Scf00003g03748	1521.32	-2.3328	0.151183	-15.4303	1.02468e-53	3.58547e-52
Peaxi162Scf00003g03951	3.0622	-4.9761	1.77789	-2.79889	0.00512792	0.011407
Peaxi162Scf00003g04129	10.3172	-2.6662	0.774676	-3.4417	0.00057807	0.00151581
Peaxi162Scf00003g04241	34.2465	-1.38473	0.464	-2.98434	0.0028419	0.00662173
Peaxi162Scf00003g04242	28.5585	-1.99697	0.536564	-3.72177	0.000197827	0.000556723
Peaxi162Scf00003g04334	130.952	-4.3272	0.343536	-12.5961	2.21913e-36	4.49683e-35
Peaxi162Scf00003g04350	11.3881	-4.36993	1.04901	-4.16577	3.10308e-05	9.77386e-05
Peaxi162Scf00003g04427	145.499	-2.66225	0.295514	-9.00888	2.08166e-19	1.98241e-18
Peaxi162Scf00003g04533	19.9995	-2.20418	0.749729	-2.93997	0.00328247	0.00756731
Peaxi162Scf00003g04538	1024.12	-1.45671	0.215186	-6.76954	1.29189e-11	7.55202e-11
Peaxi162Scf00003g04620	5464.6	-1.05603	0.106864	-9.88198	4.98399e-23	5.70105e-22
Peaxi162Scf00003g04711	507.312	-1.14625	0.166246	-6.89488	5.39094e-12	3.24378e-11
Peaxi162Scf00003g04712	1629.83	-1.87352	0.118788	-15.7719	4.85367e-56	1.83255e-54
Peaxi162Scf00003g04831	542.378	-1.13011	0.149137	-7.5777	3.51731e-14	2.46311e-13
Peaxi162Scf00003g04832	36.2527	-1.2895	0.394713	-3.26693	0.00108722	0.00273165
Peaxi162Scf00003g04840	73.8822	-3.11	0.449735	-6.91519	4.67246e-12	2.82101e-11
Peaxi162Scf00003g04918	244.55	-6.71629	0.4893	-13.7263	7.06291e-43	1.80618e-41
Peaxi162Scf00003g05025	10.847	-1.89421	0.695573	-2.72324	0.00646456	0.0141126
Peaxi162Scf00003g05134	18.1618	-1.42162	0.51927	-2.73772	0.00618667	0.0135633
Peaxi162Scf00003g05246	108.761	-1.59125	0.262814	-6.05466	1.4071e-09	6.97604e-09
Peaxi162Scf00003g05363	30.6976	-1.49651	0.435487	-3.4364	0.000589501	0.00154389
Peaxi162Scf00003g05367	3.30856	-5.08343	1.66529	-3.05258	0.00226884	0.005379
Peaxi162Scf00003g05369	634.872	-1.17228	0.148706	-7.88324	3.18997e-15	2.3902e-14
Peaxi162Scf00003g05370	10.6672	-4.23332	1.07454	-3.93965	8.16007e-05	0.00024283
Peaxi162Scf00004g00009	33.6454	-3.16975	0.499188	-6.34982	2.1557e-10	1.15128e-09
Peaxi162Scf00004g00019	60.3837	-3.99455	0.426691	-9.36169	7.84697e-21	8.06797e-20
Peaxi162Scf00004g00041	36.7298	-1.85804	0.525283	-3.53722	0.000404358	0.00108647
Peaxi162Scf00004g00138	120.862	-1.56038	0.225679	-6.91416	4.70654e-12	2.84105e-11
Peaxi162Scf00004g00263	208.1	-1.4382	0.224889	-6.39517	1.6037e-10	8.63531e-10
Peaxi162Scf00004g00283	91.1071	-2.60751	0.29052	-8.9753	2.82576e-19	2.67829e-18
Peaxi162Scf00004g00351	40.6678	-7.73183	1.22829	-6.29479	3.07811e-10	1.62466e-09
Peaxi162Scf00004g00431	5.59115	-5.83526	1.55631	-3.74942	0.000177246	0.000502513
Peaxi162Scf00004g00465	12.0498	-2.99976	1.05407	-2.84587	0.00442901	0.00996933
Peaxi162Scf00004g01611	562.496	-1.49009	0.140556	-10.6014	2.93554e-26	3.84877e-25
Peaxi162Scf00004g01917	1106.29	-1.19544	0.132345	-9.03279	1.67344e-19	1.6027e-18
Peaxi162Scf00004g02340	164.736	-1.19468	0.189257	-6.3125	2.74567e-10	1.45567e-09
Peaxi162Scf00004g02724	310.536	-1.7289	0.170988	-10.1112	4.92574e-24	5.91995e-23
Peaxi162Scf00004g02916	834.682	-2.39677	0.184682	-12.9778	1.63489e-38	3.58033e-37
Peaxi162Scf00004g03213	899.357	-1.71415	0.152231	-11.2602	2.06406e-29	3.08809e-28
Peaxi162Scf00004g03412	319.598	-1.49428	0.160319	-9.32067	1.15605e-20	1.17689e-19
Peaxi162Scf00004g04116	631.521	-1.01577	0.127232	-7.9836	1.42129e-15	1.09047e-14
Peaxi162Scf00004g04525	613.84	-1.81357	0.142661	-12.7124	5.04639e-37	1.04712e-35
Peaxi162Scf00005g00229	2809.01	-2.21346	0.131077	-16.8867	5.63424e-64	2.6884e-62
Peaxi162Scf00005g00309	16.6528	-4.50074	0.926967	-4.85534	1.20179e-06	4.48407e-06
Peaxi162Scf00005g00322	128.762	-3.32444	0.314675	-10.5647	4.34345e-26	5.65072e-25
Peaxi162Scf00005g00359	55.592	-1.36079	0.363426	-3.74435	0.000180862	0.000512039
Peaxi162Scf00005g00394	3037.27	-2.72106	0.547121	-4.97341	6.57839e-07	2.5227e-06
Peaxi162Scf00005g00455	96.5059	-4.70641	0.397512	-11.8397	2.43436e-32	4.1702e-31
Peaxi162Scf00005g00472	149.565	-1.06743	0.287594	-3.7116	0.000205951	0.000577856
Peaxi162Scf00005g00506	18.9982	-2.4694	0.721484	-3.42267	0.000620103	0.00161887
Peaxi162Scf00005g00618	35.1651	-1.69329	0.578207	-2.92852	0.00340574	0.00782952
Peaxi162Scf00005g01018	46.7694	-1.17814	0.381426	-3.08878	0.00200978	0.00481532
Peaxi162Scf00005g04016	1945.94	-1.86316	0.205396	-9.07107	1.17859e-19	1.13728e-18
Peaxi162Scf00005g04017	390.468	-5.72232	0.278381	-20.5557	6.83744e-94	6.20153e-92
Peaxi162Scf00005g04417	269.18	-1.05099	0.22269	-4.71953	2.36392e-06	8.50593e-06
Peaxi162Scf00005g04610	2546.82	-1.17523	0.13284	-8.84693	8.99617e-19	8.28388e-18
Peaxi162Scf00005g04713	36.8063	-1.57698	0.44971	-3.50667	0.000453751	0.00120833
Peaxi162Scf00005g05112	3785.57	-1.1401	0.0915591	-12.452	1.3636e-35	2.68172e-34
Peaxi162Scf00006g00031	922.195	-6.47252	0.578215	-11.194	4.36428e-29	6.42441e-28
Peaxi162Scf00006g00088	3262.78	-1.23546	0.161851	-7.63334	2.28757e-14	1.62202e-13
Peaxi162Scf00006g00249	145.421	-1.29812	0.238885	-5.43409	5.50767e-08	2.35244e-07
Peaxi162Scf00006g00319	321.805	-1.13262	0.181965	-6.22438	4.83456e-10	2.5071e-09
Peaxi162Scf00006g00329	12.0444	-4.05011	1.05631	-3.8342	0.000125974	0.00036494
Peaxi162Scf00006g00414	844.243	-3.26594	0.185525	-17.6037	2.30692e-69	1.27786e-67
Peaxi162Scf00006g00433	4.65629	-5.58055	1.6275	-3.42891	0.000606018	0.00158404
Peaxi162Scf00006g00511	195.938	-4.4444	0.361305	-12.301	8.94714e-35	1.70715e-33
Peaxi162Scf00006g00522	1035.18	-2.8795	0.140959	-20.4279	9.4497e-93	8.4042e-91
Peaxi162Scf00006g00524	1120.17	-1.44413	0.1318	-10.957	6.15207e-28	8.71938e-27
Peaxi162Scf00006g00529	62.4978	-2.22391	0.325741	-6.82722	8.65741e-12	5.13019e-11
Peaxi162Scf00006g02411	767.102	-1.08565	0.162422	-6.68412	2.3231e-11	1.33076e-10
Peaxi162Scf00006g02613	891.959	-1.53638	0.111812	-13.7407	5.78937e-43	1.48643e-41
Peaxi162Scf00006g02614	844.047	-1.15708	0.149029	-7.76411	8.22177e-15	6.00037e-14
Peaxi162Scf00006g02911	5.96466	-3.97436	1.32997	-2.9883	0.00280533	0.0065427
Peaxi162Scf00006g03411	2523.46	-1.14501	0.132746	-8.62555	6.37866e-18	5.61059e-17
Peaxi162Scf00006g05010	75.7972	-2.40027	0.351577	-6.82715	8.66173e-12	5.1318e-11
Peaxi162Scf00007g00122	750.892	-6.57755	0.262554	-25.0522	1.65173e-138	3.326e-136
Peaxi162Scf00007g00127	1292.29	-1.40601	0.217091	-6.47658	9.38266e-11	5.14039e-10
Peaxi162Scf00007g00223	27.1587	-1.41325	0.509278	-2.77501	0.00552	0.0122113
Peaxi162Scf00007g00224	475.271	-1.02804	0.138742	-7.40974	1.26549e-13	8.53171e-13
Peaxi162Scf00007g00252	345.926	-1.20299	0.17457	-6.89115	5.53414e-12	3.32745e-11
Peaxi162Scf00007g00287	52.6879	-8.10471	1.22374	-6.62293	3.52157e-11	1.9917e-10
Peaxi162Scf00007g00424	39.0964	-2.34586	0.464975	-5.04513	4.5322e-07	1.76702e-06
Peaxi162Scf00007g00638	817.975	-3.09939	0.156126	-19.8519	1.06077e-87	8.4907e-86
Peaxi162Scf00007g00811	98.6352	-1.51828	0.255817	-5.93504	2.93773e-09	1.41546e-08
Peaxi162Scf00007g00828	2786.44	-6.15299	0.169031	-36.4016	4.01696e-290	6.12434e-287
Peaxi162Scf00007g00832	137.512	-1.32409	0.211326	-6.26561	3.71362e-10	1.94534e-09
Peaxi162Scf00007g00935	3.2273	-4.00835	1.62504	-2.46661	0.0136397	0.027773
Peaxi162Scf00007g01118	22.4166	-5.95974	1.11587	-5.3409	9.24865e-08	3.86169e-07
Peaxi162Scf00007g01226	28.251	-4.25445	0.643222	-6.61429	3.73348e-11	2.10783e-10
Peaxi162Scf00007g01310	17.8843	-5.64668	1.15215	-4.90098	9.53591e-07	3.59021e-06
Peaxi162Scf00007g01328	27.3732	-1.08738	0.484773	-2.24308	0.0248918	0.0476651
Peaxi162Scf00007g01333	18.7397	-2.58116	0.661042	-3.90468	9.4349e-05	0.000277721
Peaxi162Scf00007g01343	149.777	-2.4933	0.221326	-11.2653	1.94714e-29	2.91725e-28
Peaxi162Scf00007g01347	5.98417	-5.93149	1.61748	-3.66712	0.000245296	0.000680973
Peaxi162Scf00007g01416	74.5145	-1.35461	0.315443	-4.2943	1.75245e-05	5.69164e-05
Peaxi162Scf00007g02126	8.38245	-2.28418	0.86487	-2.64107	0.00826454	0.0176286
Peaxi162Scf00007g02310	284.209	-1.52339	0.234495	-6.49647	8.22259e-11	4.51953e-10
Peaxi162Scf00007g02536	366.545	-1.33127	0.153902	-8.65007	5.14679e-18	4.55584e-17
Peaxi162Scf00007g02727	82.9003	-2.00046	0.369117	-5.41959	5.97367e-08	2.54571e-07
Peaxi162Scf00007g02853	808.515	-1.97015	0.168079	-11.7216	9.87949e-32	1.62879e-30
Peaxi162Scf00008g00043	14.9137	-6.27175	1.32173	-4.74512	2.08384e-06	7.54818e-06
Peaxi162Scf00008g00097	58.648	-1.81403	0.421645	-4.30227	1.69061e-05	5.50083e-05
Peaxi162Scf00008g00441	930.317	-3.13198	0.235547	-13.2966	2.42092e-40	5.69094e-39
Peaxi162Scf00008g00817	621.055	-7.52341	0.373118	-20.1636	2.0437e-90	1.73562e-88
Peaxi162Scf00008g01716	157.881	-1.72798	0.243058	-7.10933	1.16607e-12	7.34201e-12
Peaxi162Scf00008g02420	1952.83	-2.63433	0.215518	-12.2232	2.3357e-34	4.38605e-33
Peaxi162Scf00008g02424	1286.84	-2.42989	0.197811	-12.2839	1.10543e-34	2.10419e-33
Peaxi162Scf00008g02916	2.61987	-4.74215	1.8317	-2.58893	0.00962743	0.0202524
Peaxi162Scf00008g04614	279.196	-1.46562	0.196089	-7.47422	7.76632e-14	5.31085e-13
Peaxi162Scf00009g00023	64.3894	-2.12599	0.344464	-6.17189	6.74789e-10	3.45289e-09
Peaxi162Scf00009g00025	3965.24	-1.2185	0.0887107	-13.7357	6.2079e-43	1.5888e-41
Peaxi162Scf00009g00047	104.162	-6.01671	0.534937	-11.2475	2.38266e-29	3.55148e-28
Peaxi162Scf00009g00061	407.323	-1.81002	0.146299	-12.372	3.70449e-35	7.16656e-34
Peaxi162Scf00009g00102	14.4629	-3.46158	0.886193	-3.90613	9.37873e-05	0.000276195
Peaxi162Scf00009g00162	454.36	-1.77976	0.328605	-5.41612	6.09078e-08	2.59251e-07
Peaxi162Scf00009g00245	744.274	-1.44804	0.161683	-8.95603	3.3659e-19	3.17707e-18
Peaxi162Scf00009g00321	78.7717	-3.70067	0.361061	-10.2494	1.19058e-24	1.46724e-23
Peaxi162Scf00009g00337	28.0446	-1.7619	0.471122	-3.73979	0.000184173	0.000520953
Peaxi162Scf00009g00348	17.4031	-3.12926	0.675929	-4.62956	3.66435e-06	1.29109e-05
Peaxi162Scf00009g00421	3.16633	-3.96474	1.62671	-2.43727	0.0147985	0.0298684
Peaxi162Scf00009g00526	608.605	-3.09489	0.141891	-21.8117	1.79613e-105	2.01072e-103
Peaxi162Scf00009g00529	139.331	-2.43715	0.244703	-9.95962	2.28925e-23	2.65657e-22
Peaxi162Scf00009g01010	36.4782	-1.24126	0.38911	-3.19001	0.0014227	0.00349986
Peaxi162Scf00009g01233	122.504	-2.44021	0.308191	-7.91784	2.41676e-15	1.82709e-14
Peaxi162Scf00009g01415	902.623	-1.19793	0.122097	-9.81135	1.00612e-22	1.13706e-21
Peaxi162Scf00009g01526	40.5964	-1.40825	0.348806	-4.03734	5.40609e-05	0.000165018
Peaxi162Scf00009g01530	68.1867	-2.53659	0.365378	-6.94237	3.85562e-12	2.3442e-11
Peaxi162Scf00009g01533	17.1268	-2.70073	0.644958	-4.18745	2.82111e-05	8.91932e-05
Peaxi162Scf00009g01535	151.855	-1.1637	0.223953	-5.19621	2.0339e-07	8.22318e-07
Peaxi162Scf00009g01919	2.27513	-4.54157	1.841	-2.4669	0.0136289	0.0277615
Peaxi162Scf00009g01927	166.499	-2.42584	0.310333	-7.81687	5.41548e-15	3.99971e-14
Peaxi162Scf00009g02419	39.5796	-2.14611	0.39725	-5.40242	6.57489e-08	2.7893e-07
Peaxi162Scf00009g02527	3364.51	-1.01694	0.142222	-7.15035	8.65585e-13	5.49434e-12
Peaxi162Scf00009g02613	93.0213	-1.41926	0.248513	-5.71099	1.12319e-08	5.13512e-08
Peaxi162Scf00009g03319	26.5227	-2.67365	0.588991	-4.53936	5.64244e-06	1.94061e-05
Peaxi162Scf00010g00018	32.1067	-1.59969	0.50341	-3.1777	0.00148447	0.0036395
Peaxi162Scf00010g00022	68.8359	-3.72854	0.427935	-8.71286	2.9629e-18	2.65797e-17
Peaxi162Scf00010g00269	9.30551	-3.54699	1.17384	-3.0217	0.00251362	0.0059129
Peaxi162Scf00010g00342	872.145	-2.90801	0.173452	-16.7655	4.36447e-63	2.00484e-61
Peaxi162Scf00010g00344	62.166	-4.07903	0.563949	-7.23297	4.72541e-13	3.05828e-12
Peaxi162Scf00010g00512	5.84614	-5.90523	1.48965	-3.96418	7.36485e-05	0.000220539
Peaxi162Scf00010g02017	14.7142	-2.34889	0.816262	-2.87762	0.00400683	0.00910093
Peaxi162Scf00010g03410	317.113	-1.64491	0.177335	-9.27574	1.76398e-20	1.77825e-19
Peaxi162Scf00011g00014	62.1231	-1.10322	0.300349	-3.67314	0.000239591	0.000666174
Peaxi162Scf00011g00031	37.2888	-1.03123	0.364013	-2.83296	0.00461196	0.0103426
Peaxi162Scf00011g00085	15.6076	-2.52587	0.65801	-3.83865	0.000123711	0.000358774
Peaxi162Scf00011g00216	35.2308	-1.28132	0.428631	-2.98934	0.00279584	0.00652246
Peaxi162Scf00011g00239	9.78482	-2.01692	0.76373	-2.64088	0.00826909	0.0176372
Peaxi162Scf00011g00321	262.896	-1.44249	0.177718	-8.11675	4.78818e-16	3.78433e-15
Peaxi162Scf00011g00526	883.208	-1.55793	0.143661	-10.8445	2.11768e-27	2.91871e-26
Peaxi162Scf00011g00533	167.295	-3.158	0.243501	-12.9691	1.83071e-38	4.00095e-37
Peaxi162Scf00011g01325	67.8492	-1.65128	0.33973	-4.86057	1.1705e-06	4.37292e-06
Peaxi162Scf00011g01423	2212.65	-1.0506	0.115351	-9.10788	8.4009e-20	8.17046e-19
Peaxi162Scf00011g01437	1380.37	-1.85251	0.108764	-17.0325	4.71823e-65	2.30984e-63
Peaxi162Scf00011g01522	25.8424	-1.19996	0.529484	-2.26628	0.0234343	0.0452012
Peaxi162Scf00011g01540	246.243	-1.2486	0.181204	-6.89057	5.5569e-12	3.33925e-11
Peaxi162Scf00011g02118	136.079	-2.11451	0.232471	-9.09582	9.38723e-20	9.09658e-19
Peaxi162Scf00011g02814	4.07095	-4.35623	1.63696	-2.66117	0.0077869	0.0167061
Peaxi162Scf00012g00036	28.4391	-6.2988	1.11237	-5.6625	1.49181e-08	6.72156e-08
Peaxi162Scf00012g00153	76.5343	-1.21477	0.277047	-4.38472	1.16137e-05	3.84684e-05
Peaxi162Scf00012g00179	589.8	-2.90719	0.153145	-18.9833	2.34624e-80	1.62596e-78
Peaxi162Scf00012g00206	66.349	-1.04128	0.302229	-3.44532	0.000570381	0.00149737
Peaxi162Scf00012g00308	52.4688	-1.65912	0.363383	-4.56575	4.97707e-06	1.72364e-05
Peaxi162Scf00012g00347	3.23902	-4.00147	1.6947	-2.36117	0.0182173	0.0359884
Peaxi162Scf00012g01813	108.729	-1.92746	0.309274	-6.23219	4.59962e-10	2.39185e-09
Peaxi162Scf00012g01814	40.5577	-3.42705	0.54113	-6.33314	2.40226e-10	1.27932e-09
Peaxi162Scf00012g01926	46.39	-1.45846	0.376105	-3.87779	0.00010541	0.000308325
Peaxi162Scf00012g01927	51.2319	-1.38533	0.420601	-3.2937	0.000988796	0.00250144
Peaxi162Scf00012g02112	631.531	-2.10935	0.150329	-14.0316	9.99081e-45	2.67231e-43
Peaxi162Scf00013g00047	5.31823	-5.76215	1.58786	-3.62887	0.000284666	0.000783407
Peaxi162Scf00013g00051	258.08	-2.87473	0.241898	-11.884	1.43312e-32	2.4883e-31
Peaxi162Scf00013g00124	2914.9	-1.29239	0.106508	-12.1342	6.95774e-34	1.2744e-32
Peaxi162Scf00013g00288	7.88481	-2.43153	0.974725	-2.49458	0.0126107	0.0258536
Peaxi162Scf00013g00321	145.893	-2.86938	0.257017	-11.1642	6.10493e-29	8.93743e-28
Peaxi162Scf00013g00332	148.376	-6.20667	1.80022	-3.44774	0.000565307	0.0014849
Peaxi162Scf00013g00441	93.7583	-1.61768	0.284129	-5.69347	1.24482e-08	5.65648e-08
Peaxi162Scf00013g00511	75.8454	-1.74148	0.445641	-3.90782	9.3132e-05	0.000274542
Peaxi162Scf00013g00533	750.136	-1.34813	0.128634	-10.4804	1.06309e-25	1.36421e-24
Peaxi162Scf00013g00538	5.06442	-3.72903	1.47995	-2.51971	0.0117452	0.0242516
Peaxi162Scf00013g00635	407.269	-1.45233	0.25286	-5.74362	9.2672e-09	4.27102e-08
Peaxi162Scf00013g00645	568.852	-1.75798	0.146382	-12.0096	3.16523e-33	5.65836e-32
Peaxi162Scf00013g00734	574.87	-1.26203	0.174405	-7.23619	4.61473e-13	2.98968e-12
Peaxi162Scf00013g00838	157.484	-1.83796	0.221596	-8.29416	1.09356e-16	8.97294e-16
Peaxi162Scf00013g00843	14.4615	-4.70967	1.05711	-4.45522	8.38085e-06	2.82333e-05
Peaxi162Scf00013g01119	36.9811	-4.75486	1.50305	-3.16348	0.00155894	0.00380779
Peaxi162Scf00013g02410	36.173	-1.28436	0.475775	-2.69952	0.00694392	0.0150503
Peaxi162Scf00013g02614	10.646	-2.21428	0.892829	-2.48007	0.0131358	0.0268545
Peaxi162Scf00013g02922	29.3008	-6.3631	1.09474	-5.81245	6.15633e-09	2.88464e-08
Peaxi162Scf00013g03227	1501.64	-1.23874	0.130294	-9.50723	1.95798e-21	2.08476e-20
Peaxi162Scf00013g03331	482.657	-5.42636	0.244431	-22.2	3.4365e-109	4.18351e-107
Peaxi162Scf00013g03437	77.9331	-1.07164	0.286831	-3.73614	0.000186867	0.000527873
Peaxi162Scf00014g00041	239.29	-5.33093	0.312553	-17.0561	3.14979e-65	1.54436e-63
Peaxi162Scf00014g00156	76.8691	-1.5912	0.327375	-4.86046	1.17113e-06	4.37475e-06
Peaxi162Scf00014g00165	983.871	-4.29403	0.145203	-29.5726	3.3679e-192	1.7392e-189
Peaxi162Scf00014g00412	40.9447	-4.80779	0.619888	-7.75591	8.77149e-15	6.39137e-14
Peaxi162Scf00014g00715	106.636	-3.5341	0.2955	-11.9597	5.77514e-33	1.01819e-31
Peaxi162Scf00014g00924	3522.74	-2.24086	0.252271	-8.88276	6.52229e-19	6.04587e-18
Peaxi162Scf00014g01410	9.86848	-2.56327	0.868025	-2.953	0.00314706	0.00727663
Peaxi162Scf00014g01418	155.524	-3.09162	0.345461	-8.94924	3.57929e-19	3.37351e-18
Peaxi162Scf00014g01622	178.19	-2.77829	0.242293	-11.4667	1.94018e-30	3.0361e-29
Peaxi162Scf00014g01720	993.354	-2.61209	0.148102	-17.6371	1.27793e-69	7.11573e-68
Peaxi162Scf00014g01816	396.048	-1.67218	0.167034	-10.011	1.36334e-23	1.60184e-22
Peaxi162Scf00014g02116	33.422	-1.20489	0.38608	-3.12083	0.00180345	0.0043542
Peaxi162Scf00015g00005	132.482	-1.09349	0.228611	-4.78317	1.72551e-06	6.31162e-06
Peaxi162Scf00015g00013	268.883	-1.8165	0.212664	-8.54166	1.32307e-17	1.14273e-16
Peaxi162Scf00015g00014	38.4403	-3.04226	0.557452	-5.45744	4.83045e-08	2.07593e-07
Peaxi162Scf00015g00025	792.112	-1.28025	0.133221	-9.60992	7.26028e-22	7.8958e-21
Peaxi162Scf00015g00032	285.813	-1.72915	0.171452	-10.0853	6.41504e-24	7.6524e-23
Peaxi162Scf00015g00036	45.1961	-2.12418	0.455036	-4.66815	3.03923e-06	1.08165e-05
Peaxi162Scf00015g00038	534.684	-2.2027	0.20341	-10.8289	2.51274e-27	3.44689e-26
Peaxi162Scf00015g00040	204.5	-1.04088	0.199822	-5.20904	1.89825e-07	7.69904e-07
Peaxi162Scf00015g00109	1472.89	-1.11399	0.128409	-8.6753	4.12459e-18	3.66723e-17
Peaxi162Scf00015g00135	293.361	-1.84423	0.26273	-7.01949	2.22685e-12	1.37506e-11
Peaxi162Scf00015g00141	555.513	-1.07523	0.240441	-4.47192	7.75217e-06	2.6248e-05
Peaxi162Scf00015g00142	365.482	-3.82252	0.302429	-12.6394	1.28052e-36	2.60805e-35
Peaxi162Scf00015g00226	34.7358	-2.45598	0.431563	-5.69091	1.26363e-08	5.73218e-08
Peaxi162Scf00015g00228	17.442	-3.67587	0.773312	-4.75342	2.00008e-06	7.25874e-06
Peaxi162Scf00015g00234	121.984	-2.89819	0.282918	-10.2439	1.26003e-24	1.55163e-23
Peaxi162Scf00015g00237	2369.87	-3.04896	0.161481	-18.8812	1.6294e-79	1.09598e-77
Peaxi162Scf00015g00248	1257.36	-1.18249	0.113712	-10.3991	2.50411e-25	3.16238e-24
Peaxi162Scf00015g00330	336.006	-1.36444	0.16198	-8.42351	3.65381e-17	3.08177e-16
Peaxi162Scf00015g00335	165.784	-1.14859	0.232592	-4.93823	7.88332e-07	2.99585e-06
Peaxi162Scf00015g00840	71.532	-1.69201	0.288929	-5.85614	4.73755e-09	2.23786e-08
Peaxi162Scf00015g01043	104.629	-2.12697	0.336398	-6.32277	2.5691e-10	1.36568e-09
Peaxi162Scf00015g01118	849.199	-1.7536	0.280734	-6.24649	4.19788e-10	2.19077e-09
Peaxi162Scf00015g01122	1821.89	-1.01589	0.103276	-9.83668	7.82528e-23	8.89392e-22
Peaxi162Scf00015g01517	395.252	-1.52345	0.138868	-10.9705	5.29991e-28	7.53496e-27
Peaxi162Scf00015g01914	384.79	-1.12773	0.218457	-5.16225	2.44005e-07	9.78005e-07
Peaxi162Scf00015g01919	1710.38	-1.35857	0.120512	-11.2733	1.77741e-29	2.66545e-28
Peaxi162Scf00015g02219	2910.64	-1.04271	0.12692	-8.21544	2.11395e-16	1.70613e-15
Peaxi162Scf00015g02411	100.303	-2.6229	0.286178	-9.16528	4.94168e-20	4.87574e-19
Peaxi162Scf00016g00036	736.154	-1.04368	0.142962	-7.30039	2.86942e-13	1.88452e-12
Peaxi162Scf00016g00102	327.027	-2.10138	0.184564	-11.3856	4.93184e-30	7.57691e-29
Peaxi162Scf00016g00106	60.9512	-1.59415	0.348437	-4.57514	4.75906e-06	1.65189e-05
Peaxi162Scf00016g00114	9.69345	-2.0178	0.813224	-2.48123	0.013093	0.0267722
Peaxi162Scf00016g00147	141.115	-1.04764	0.246491	-4.2502	2.13577e-05	6.85179e-05
Peaxi162Scf00016g00148	239.457	-3.55466	0.231944	-15.3255	5.16383e-53	1.77775e-51
Peaxi162Scf00016g00149	25.9443	-3.38207	0.695119	-4.86546	1.1419e-06	4.26805e-06
Peaxi162Scf00016g00150	229.114	-1.19711	0.172062	-6.95745	3.46499e-12	2.11231e-11
Peaxi162Scf00016g00152	511.671	-1.06965	0.149518	-7.15403	8.42686e-13	5.35111e-12
Peaxi162Scf00016g00231	168.74	-3.03888	0.25582	-11.879	1.52182e-32	2.63516e-31
Peaxi162Scf00016g00234	762.278	-3.96893	0.18205	-21.8014	2.25186e-105	2.49473e-103
Peaxi162Scf00016g00349	55.9375	-1.59642	0.37032	-4.31093	1.62566e-05	5.30029e-05
Peaxi162Scf00016g00355	192.621	-3.76651	0.874276	-4.30815	1.64628e-05	5.36422e-05
Peaxi162Scf00016g00623	99.013	-2.76248	0.358446	-7.70683	1.28978e-14	9.29853e-14
Peaxi162Scf00016g00734	499.292	-1.22758	0.146107	-8.40193	4.39214e-17	3.68606e-16
Peaxi162Scf00016g00739	747.805	-1.28097	0.150354	-8.51972	1.5994e-17	1.37508e-16
Peaxi162Scf00016g00825	50.4333	-2.51351	0.426344	-5.8955	3.73548e-09	1.78373e-08
Peaxi162Scf00016g00826	31.4621	-2.23477	0.556933	-4.01264	6.00424e-05	0.000182216
Peaxi162Scf00016g00836	189.554	-1.71813	0.279809	-6.14037	8.23307e-10	4.18012e-09
Peaxi162Scf00016g00932	23.6212	-1.91943	0.492769	-3.8952	9.81183e-05	0.000288392
Peaxi162Scf00016g00944	350.056	-1.12139	0.151759	-7.38924	1.47668e-13	9.89925e-13
Peaxi162Scf00016g01142	684.764	-7.3871	0.393009	-18.7963	8.10329e-79	5.36039e-77
Peaxi162Scf00016g01335	56.0237	-2.29742	0.52021	-4.41633	1.00392e-05	3.34924e-05
Peaxi162Scf00016g01338	38.0455	-2.31799	0.441167	-5.25422	1.48656e-07	6.0871e-07
Peaxi162Scf00016g01734	190.737	-1.62917	0.227973	-7.14633	8.91315e-13	5.65317e-12
Peaxi162Scf00016g01737	568.512	-3.11871	0.145755	-21.397	1.42605e-101	1.49698e-99
Peaxi162Scf00016g01744	726.396	-1.3191	0.116316	-11.3407	8.24774e-30	1.25388e-28
Peaxi162Scf00016g01745	29.0883	-1.06267	0.43989	-2.41577	0.0157021	0.0314839
Peaxi162Scf00016g01824	28.8548	-4.09642	0.62888	-6.51384	7.32532e-11	4.03813e-10
Peaxi162Scf00016g01945	29.4379	-1.39523	0.54105	-2.57874	0.00991627	0.0207971
Peaxi162Scf00016g01946	230.468	-1.40607	0.188437	-7.46174	8.53888e-14	5.82175e-13
Peaxi162Scf00016g02029	22.1144	-2.69848	0.595636	-4.53042	5.88674e-06	2.01945e-05
Peaxi162Scf00016g02128	22.0934	-2.88615	0.611715	-4.71814	2.38015e-06	8.55854e-06
Peaxi162Scf00016g02216	307.736	-7.95055	0.592813	-13.4116	5.17309e-41	1.24251e-39
Peaxi162Scf00016g02435	9.08642	-3.21858	0.955927	-3.36697	0.00075998	0.00195707
Peaxi162Scf00016g02512	102.028	-1.23513	0.244846	-5.04451	4.54682e-07	1.77207e-06
Peaxi162Scf00016g02623	260.909	-4.07911	0.281223	-14.5049	1.12838e-47	3.3297e-46
Peaxi162Scf00016g02734	12.7627	-1.78322	0.698077	-2.55447	0.0106349	0.022152
Peaxi162Scf00016g02743	240.037	-2.3675	0.248295	-9.53503	1.49843e-21	1.60184e-20
Peaxi162Scf00016g02839	7.61966	-2.89013	0.986328	-2.93019	0.00338757	0.00779052
Peaxi162Scf00016g02931	12.2526	-3.43054	0.846039	-4.05482	5.01722e-05	0.000153675
Peaxi162Scf00016g03211	48.1064	-1.14923	0.331705	-3.46463	0.000530958	0.00140009
Peaxi162Scf00016g03253	146.434	-1.2871	0.21238	-6.06037	1.35809e-09	6.74555e-09
Peaxi162Scf00016g03350	219.495	-2.62287	0.22344	-11.7386	8.08329e-32	1.34095e-30
Peaxi162Scf00016g03464	436.54	-1.43991	0.139527	-10.32	5.72499e-25	7.13496e-24
Peaxi162Scf00016g10154	13.1504	-1.9565	0.720392	-2.71589	0.00660989	0.0143965
Peaxi162Scf00016g10236	20.8234	-3.41253	0.649819	-5.2515	1.50864e-07	6.17439e-07
Peaxi162Scf00017g00184	95.1182	-1.49803	0.264803	-5.65716	1.53898e-08	6.92337e-08
Peaxi162Scf00017g00209	2.1535	-4.4599	1.84856	-2.41263	0.0158379	0.0317329
Peaxi162Scf00017g00238	31.2583	-2.44396	0.569209	-4.2936	1.75797e-05	5.70785e-05
Peaxi162Scf00017g00288	7.41751	-3.66245	1.15784	-3.16317	0.0015606	0.00381083
Peaxi162Scf00017g00411	22.2999	-1.20415	0.524056	-2.29775	0.0215761	0.0419049
Peaxi162Scf00017g00614	506.933	-5.60841	0.327454	-17.1273	9.28681e-66	4.66044e-64
Peaxi162Scf00017g02016	322.78	-1.14485	0.166503	-6.87585	6.16197e-12	3.69453e-11
Peaxi162Scf00017g02017	5.08252	-3.72391	1.39618	-2.66721	0.00764847	0.0164449
Peaxi162Scf00017g02019	8.16038	-3.05259	0.975781	-3.12836	0.00175784	0.00425649
Peaxi162Scf00017g02115	3497.19	-3.97743	0.138344	-28.7503	8.99167e-182	3.89036e-179
Peaxi162Scf00017g02219	42.8987	-2.0591	0.380745	-5.40809	6.36987e-08	2.70699e-07
Peaxi162Scf00017g02231	200.599	-2.19794	0.24137	-9.10609	8.54031e-20	8.29849e-19
Peaxi162Scf00017g02337	378.209	-3.14198	0.18877	-16.6445	3.31926e-62	1.48426e-60
Peaxi162Scf00017g02338	26.6849	-2.98244	0.557522	-5.34945	8.82229e-08	3.69137e-07
Peaxi162Scf00017g02339	978.168	-5.58153	0.249157	-22.4017	3.79178e-111	4.76083e-109
Peaxi162Scf00017g02427	1848.52	-1.44492	0.200163	-7.21873	5.24762e-13	3.38736e-12
Peaxi162Scf00017g02521	295.738	-1.15054	0.195499	-5.88513	3.97737e-09	1.89359e-08
Peaxi162Scf00017g02640	131.674	-1.1609	0.225589	-5.14609	2.65976e-07	1.06168e-06
Peaxi162Scf00017g02830	7.13186	-6.18268	1.45616	-4.24588	2.17737e-05	6.97825e-05
Peaxi162Scf00017g02836	533.123	-4.66258	0.201602	-23.1277	2.43869e-118	3.53302e-116
Peaxi162Scf00017g02838	86.1806	-2.00838	0.295613	-6.79394	1.09114e-11	6.416e-11
Peaxi162Scf00017g02912	1242.97	-1.42842	0.189888	-7.52244	5.37617e-14	3.71287e-13
Peaxi162Scf00017g03010	73.5011	-4.46003	0.428096	-10.4183	2.04583e-25	2.59001e-24
Peaxi162Scf00017g03028	31.9059	-1.28827	0.399536	-3.22442	0.00126228	0.00313195
Peaxi162Scf00017g03030	381.289	-2.76616	0.215204	-12.8536	8.20612e-38	1.74459e-36
Peaxi162Scf00017g03131	584.688	-2.34246	0.158802	-14.7509	3.03723e-49	9.34131e-48
Peaxi162Scf00017g03137	56.3715	-2.57623	0.348424	-7.39393	1.42548e-13	9.56402e-13
Peaxi162Scf00017g03268	844.44	-4.5062	0.18199	-24.7606	2.3814e-135	4.45879e-133
Peaxi162Scf00017g03280	26.038	-3.63688	0.61002	-5.96191	2.49313e-09	1.20889e-08
Peaxi162Scf00017g03286	507.337	-1.42439	0.127193	-11.1987	4.1396e-29	6.10773e-28
Peaxi162Scf00019g00012	128.721	-4.29571	0.430152	-9.98649	1.74665e-23	2.04097e-22
Peaxi162Scf00019g00016	1449.82	-3.33674	0.137447	-24.2766	3.46614e-130	5.87171e-128
Peaxi162Scf00019g00154	60.8104	-2.06105	0.3554	-5.79923	6.66219e-09	3.11037e-08
Peaxi162Scf00019g00159	28.3207	-8.17418	1.27175	-6.4275	1.2972e-10	7.02511e-10
Peaxi162Scf00019g00184	54.3081	-4.75546	0.51997	-9.14564	5.92778e-20	5.82534e-19
Peaxi162Scf00019g00201	157.209	-3.37256	0.329746	-10.2278	1.48899e-24	1.82655e-23
Peaxi162Scf00019g00219	194.437	-1.05704	0.236214	-4.47493	7.64369e-06	2.58944e-05
Peaxi162Scf00019g00315	456.069	-1.79004	0.149284	-11.9909	3.9663e-33	7.05102e-32
Peaxi162Scf00019g01111	358.681	-1.36385	0.181008	-7.53477	4.89197e-14	3.38797e-13
Peaxi162Scf00019g02116	686.608	-1.61863	0.261919	-6.17991	6.41365e-10	3.28869e-09
Peaxi162Scf00020g00076	173.677	-2.15138	0.35953	-5.98386	2.17905e-09	1.06158e-08
Peaxi162Scf00020g00184	53.3107	-3.32731	0.448134	-7.42482	1.12935e-13	7.64123e-13
Peaxi162Scf00020g00211	354.21	-1.06341	0.142371	-7.4693	8.06255e-14	5.50519e-13
Peaxi162Scf00020g00516	828.266	-3.58639	0.162441	-22.0781	5.13422e-108	6.08824e-106
Peaxi162Scf00020g00718	1189.59	-6.91762	0.301743	-22.9255	2.58447e-116	3.59769e-114
Peaxi162Scf00020g00728	4.96649	-3.08359	1.2033	-2.5626	0.0103891	0.0216935
Peaxi162Scf00020g02024	501.62	-1.92857	0.166521	-11.5815	5.1149e-31	8.22521e-30
Peaxi162Scf00020g02134	3080.78	-6.60154	0.234119	-28.1974	6.2952e-175	2.37122e-172
Peaxi162Scf00020g02136	186.678	-1.71412	0.221837	-7.72695	1.10152e-14	7.96643e-14
Peaxi162Scf00020g02234	173.957	-1.03699	0.185652	-5.58568	2.32785e-08	1.03157e-07
Peaxi162Scf00020g02335	2133.85	-7.84429	0.245053	-32.0105	7.78281e-225	6.22956e-222
Peaxi162Scf00020g02338	233.99	-1.04465	0.203413	-5.13563	2.81206e-07	1.12066e-06
Peaxi162Scf00021g00132	1726.59	-4.23862	0.216151	-19.6095	1.28279e-85	9.89663e-84
Peaxi162Scf00021g00192	24.6371	-2.58158	0.55776	-4.62848	3.68361e-06	1.29731e-05
Peaxi162Scf00021g00218	73.062	-5.47651	0.63845	-8.57782	9.66869e-18	8.40974e-17
Peaxi162Scf00021g00235	104.388	-2.16868	0.287229	-7.55033	4.34172e-14	3.018e-13
Peaxi162Scf00021g00314	592.623	-1.44685	0.122719	-11.7899	4.3981e-32	7.40736e-31
Peaxi162Scf00021g00626	112.979	-1.98602	0.250022	-7.94337	1.96768e-15	1.49606e-14
Peaxi162Scf00021g00718	1514.85	-2.56527	0.189573	-13.5318	1.01495e-41	2.49584e-40
Peaxi162Scf00021g00721	280.974	-1.62215	0.210607	-7.70227	1.33669e-14	9.63026e-14
Peaxi162Scf00021g01111	14.8601	-1.56547	0.697803	-2.24343	0.0248694	0.0476336
Peaxi162Scf00021g01519	70.3352	-2.67883	0.346784	-7.7248	1.12033e-14	8.09878e-14
Peaxi162Scf00021g01720	199.165	-6.8027	0.493541	-13.7835	3.20572e-43	8.26389e-42
Peaxi162Scf00021g01817	86.3506	-3.98212	0.481404	-8.27189	1.31854e-16	1.07446e-15
Peaxi162Scf00021g02526	125.719	-1.72189	0.241613	-7.12666	1.02831e-12	6.50148e-12
Peaxi162Scf00022g00015	21.1553	-2.16843	0.601901	-3.60264	0.000315004	0.000860829
Peaxi162Scf00022g00113	25.0502	-1.77256	0.526759	-3.36503	0.000765367	0.00196889
Peaxi162Scf00022g00157	5.93367	-2.89374	1.1623	-2.48966	0.0127866	0.0261842
Peaxi162Scf00022g00217	475.218	-3.15444	0.210929	-14.955	1.44414e-50	4.6007e-49
Peaxi162Scf00022g00277	181.246	-4.54814	0.319946	-14.2153	7.35896e-46	2.0417e-44
Peaxi162Scf00023g00112	2524.2	-4.37771	0.15874	-27.5778	2.05219e-167	6.9163e-165
Peaxi162Scf00023g00239	346.217	-2.97666	0.769589	-3.86785	0.000109799	0.000320371
Peaxi162Scf00023g00417	10.535	-6.74973	1.42365	-4.74115	2.12513e-06	7.68905e-06
Peaxi162Scf00023g00418	16.2249	-6.39345	1.30439	-4.90149	9.51128e-07	3.58136e-06
Peaxi162Scf00023g01023	54.6231	-1.58101	0.403787	-3.91546	9.02315e-05	0.000266655
Peaxi162Scf00023g01214	1662.66	-1.02501	0.120951	-8.47459	2.35916e-17	2.0078e-16
Peaxi162Scf00023g02224	107.555	-1.09149	0.244751	-4.4596	8.21108e-06	2.76935e-05
Peaxi162Scf00023g02310	36.869	-1.48167	0.37062	-3.99781	6.39309e-05	0.000193211
Peaxi162Scf00024g00105	36.6126	-3.5568	0.517756	-6.86964	6.4363e-12	3.85036e-11
Peaxi162Scf00024g00157	7.71372	-3.28062	1.0747	-3.05258	0.00226883	0.005379
Peaxi162Scf00024g00251	13.2978	-3.10267	0.814467	-3.80945	0.000139278	0.000400976
Peaxi162Scf00024g01815	2763.1	-1.65754	0.13292	-12.4702	1.08596e-35	2.13964e-34
Peaxi162Scf00024g03216	857.52	-1.33784	0.139936	-9.56041	1.17286e-21	1.26223e-20
Peaxi162Scf00025g00138	2.18519	-4.47822	1.84836	-2.4228	0.0154012	0.0309542
Peaxi162Scf00025g00283	1236.21	-5.51654	0.186278	-29.6146	9.70272e-193	5.17753e-190
Peaxi162Scf00025g00291	746.458	-5.6519	0.556269	-10.1604	2.97934e-24	3.61323e-23
Peaxi162Scf00025g00327	12.0229	-1.93883	0.664532	-2.91759	0.00352751	0.00809318
Peaxi162Scf00025g02112	7407.93	-1.20558	0.116154	-10.3792	3.0836e-25	3.88233e-24
Peaxi162Scf00025g02430	301.302	-1.04407	0.168817	-6.18467	6.22341e-10	3.19514e-09
Peaxi162Scf00025g02433	275.637	-1.40021	0.198481	-7.05465	1.73031e-12	1.07655e-11
Peaxi162Scf00025g03227	42.6183	-1.54178	0.433373	-3.55763	0.000374213	0.00101047
Peaxi162Scf00025g03317	260.465	-1.46699	0.182698	-8.0296	9.77887e-16	7.57354e-15
Peaxi162Scf00026g00187	656.492	-3.62946	0.320506	-11.3242	9.96271e-30	1.51102e-28
Peaxi162Scf00026g00203	6.09521	-3.97665	1.49278	-2.66393	0.0077234	0.0165893
Peaxi162Scf00026g00288	436.36	-1.13052	0.18098	-6.24664	4.19371e-10	2.18895e-09
Peaxi162Scf00026g01510	746.909	-1.73465	0.150614	-11.5172	1.08068e-30	1.7095e-29
Peaxi162Scf00026g01511	168.911	-7.89249	0.747626	-10.5567	4.72813e-26	6.14369e-25
Peaxi162Scf00026g02316	22.8384	-1.41656	0.533777	-2.65384	0.00795806	0.0170384
Peaxi162Scf00026g02513	602.518	-2.46303	0.230405	-10.69	1.13366e-26	1.51614e-25
Peaxi162Scf00026g02810	89.9615	-1.03153	0.250898	-4.11135	3.93352e-05	0.000122082
Peaxi162Scf00026g03218	909.497	-1.47941	0.121646	-12.1616	4.97732e-34	9.19555e-33
Peaxi162Scf00027g00016	1095.36	-3.16094	0.158069	-19.9972	5.82012e-89	4.75364e-87
Peaxi162Scf00027g00165	948.603	-2.47513	0.147736	-16.7537	5.31821e-63	2.43595e-61
Peaxi162Scf00027g00176	170.448	-1.55553	0.254083	-6.12213	9.23343e-10	4.66509e-09
Peaxi162Scf00027g00214	558.134	-5.21479	0.21165	-24.6388	4.85433e-134	8.83074e-132
Peaxi162Scf00028g00063	8.59983	-4.53742	1.30882	-3.46679	0.000526706	0.00138989
Peaxi162Scf00028g00273	263.467	-2.07878	0.168651	-12.3259	6.57185e-35	1.25995e-33
Peaxi162Scf00028g00421	556.369	-9.29668	0.660706	-14.0708	5.73903e-45	1.54799e-43
Peaxi162Scf00028g00422	156.395	-7.19399	0.621069	-11.5832	5.01257e-31	8.06875e-30
Peaxi162Scf00029g00142	176.276	-1.265	0.187344	-6.75228	1.45535e-11	8.47664e-11
Peaxi162Scf00029g00164	3.03626	-3.89925	1.6818	-2.3185	0.0204224	0.0399013
Peaxi162Scf00029g01515	2.28153	-4.54538	1.83581	-2.47596	0.0132878	0.0271254
Peaxi162Scf00029g02411	164.731	-1.50403	0.212724	-7.0703	1.54595e-12	9.66166e-12
Peaxi162Scf00029g02618	168.845	-2.96969	0.268122	-11.0759	1.64249e-28	2.37202e-27
Peaxi162Scf00029g02813	12141.4	-1.02072	0.120426	-8.47588	2.33318e-17	1.98727e-16
Peaxi162Scf00029g02912	65.8623	-2.29256	0.359767	-6.37234	1.86171e-10	9.98766e-10
Peaxi162Scf00029g03217	758.219	-2.08981	0.172831	-12.0917	1.1691e-33	2.12677e-32
Peaxi162Scf00030g00043	24.4472	-1.31323	0.50133	-2.6195	0.00880582	0.0186675
Peaxi162Scf00030g00052	94.609	-3.92834	0.412344	-9.52686	1.62105e-21	1.73062e-20
Peaxi162Scf00030g00252	9317.82	-4.89546	0.280935	-17.4256	5.27616e-68	2.78757e-66
Peaxi162Scf00030g00277	19.6817	-3.53671	0.719196	-4.91758	8.76194e-07	3.31049e-06
Peaxi162Scf00030g00611	3432.05	-2.85701	0.206606	-13.8283	1.72044e-43	4.46818e-42
Peaxi162Scf00030g00817	120.884	-1.07469	0.229461	-4.68355	2.81953e-06	1.00717e-05
Peaxi162Scf00030g01820	5236.1	-1.21669	0.124609	-9.76402	1.60655e-22	1.80417e-21
Peaxi162Scf00030g02011	1774.74	-2.10418	0.264992	-7.94056	2.01277e-15	1.52926e-14
Peaxi162Scf00030g02222	207.238	-1.09213	0.191941	-5.6899	1.27112e-08	5.76531e-08
Peaxi162Scf00030g02415	168.94	-1.64197	0.202398	-8.11255	4.95664e-16	3.91554e-15
Peaxi162Scf00030g10015	2771.13	-3.27169	0.148019	-22.1032	2.94417e-108	3.50422e-106
Peaxi162Scf00031g00054	89.8484	-9.84147	1.2062	-8.1591	3.37531e-16	2.68958e-15
Peaxi162Scf00031g00071	882.09	-1.43002	0.114336	-12.5073	6.81408e-36	1.35591e-34
Peaxi162Scf00031g00823	55.5642	-1.18965	0.319102	-3.72811	0.000192918	0.000543721
Peaxi162Scf00032g00191	272.936	-1.6367	0.306788	-5.33494	9.55747e-08	3.98523e-07
Peaxi162Scf00032g00919	28.5161	-1.15684	0.516448	-2.24	0.0250912	0.0480239
Peaxi162Scf00032g00921	106.911	-7.22574	0.768636	-9.40072	5.41899e-21	5.61307e-20
Peaxi162Scf00032g03114	142.348	-2.04468	0.218081	-9.3758	6.86541e-21	7.07922e-20
Peaxi162Scf00033g00218	169.095	-1.78217	0.243138	-7.32988	2.30363e-13	1.52481e-12
Peaxi162Scf00033g00275	1997.78	-4.22456	0.121371	-34.8069	1.91018e-265	2.18422e-262
Peaxi162Scf00033g01322	381.589	-1.65881	0.200192	-8.2861	1.17019e-16	9.57232e-16
Peaxi162Scf00033g01411	1140.14	-1.26125	0.151653	-8.31668	9.04648e-17	7.4669e-16
Peaxi162Scf00033g01724	7.12002	-2.01504	0.89383	-2.25439	0.0241715	0.0464692
Peaxi162Scf00033g02611	6.15888	-2.62205	1.11985	-2.34143	0.0192098	0.0377487
Peaxi162Scf00033g02833	14.1245	-1.67548	0.659879	-2.53907	0.0111148	0.0230691
Peaxi162Scf00033g03015	549.084	-6.18699	0.275881	-22.4263	2.18022e-111	2.77e-109
Peaxi162Scf00033g03018	1439.76	-3.6316	0.160626	-22.609	3.53176e-113	4.5966e-111
Peaxi162Scf00034g00049	622.047	-9.7748	0.750319	-13.0275	8.53408e-39	1.88699e-37
Peaxi162Scf00034g00052	61.0583	-1.96108	0.344001	-5.7008	1.19247e-08	5.43712e-08
Peaxi162Scf00034g00110	27.0487	-2.01071	0.513049	-3.91915	8.88633e-05	0.000262903
Peaxi162Scf00034g00123	3.37834	-5.10987	1.63855	-3.11853	0.00181754	0.00438525
Peaxi162Scf00034g00315	1346.67	-4.19765	0.22139	-18.9604	3.6237e-80	2.4897e-78
Peaxi162Scf00034g00512	113.485	-3.99053	0.347079	-11.4975	1.35819e-30	2.14002e-29
Peaxi162Scf00034g01012	24.5065	-2.49307	0.599616	-4.15777	3.21372e-05	0.000100995
Peaxi162Scf00034g01013	55.157	-8.17406	1.23782	-6.60361	4.01267e-11	2.26066e-10
Peaxi162Scf00034g01311	626.801	-2.46317	0.226294	-10.8849	1.36114e-27	1.89477e-26
Peaxi162Scf00034g01613	37.1793	-1.12469	0.410614	-2.73906	0.0061616	0.0135111
Peaxi162Scf00035g00018	3796.43	-1.10663	0.196	-5.64607	1.64159e-08	7.36223e-08
Peaxi162Scf00035g00021	62.1623	-2.93431	0.390848	-7.50755	6.02438e-14	4.14534e-13
Peaxi162Scf00035g00243	14.8311	-3.45387	0.760878	-4.53932	5.64357e-06	1.94061e-05
Peaxi162Scf00035g00292	1060.33	-2.59259	0.228641	-11.3391	8.39644e-30	1.27528e-28
Peaxi162Scf00035g00414	924.676	-1.45728	0.194832	-7.47968	7.45049e-14	5.09815e-13
Peaxi162Scf00035g01717	226.261	-2.45553	0.201027	-12.215	2.58654e-34	4.84854e-33
Peaxi162Scf00035g03125	43.9327	-2.58577	0.453691	-5.69941	1.20224e-08	5.47542e-08
Peaxi162Scf00036g00059	69.9664	-7.61455	1.05765	-7.19949	6.04365e-13	3.8793e-12
Peaxi162Scf00036g00133	133.375	-1.09258	0.262506	-4.16212	3.15302e-05	9.92337e-05
Peaxi162Scf00036g00414	523.883	-1.56116	0.135616	-11.5116	1.15301e-30	1.82121e-29
Peaxi162Scf00036g01811	214.537	-2.97889	0.222629	-13.3805	7.86298e-41	1.87592e-39
Peaxi162Scf00036g02018	2584.43	-1.23082	0.106174	-11.5925	4.50021e-31	7.25861e-30
Peaxi162Scf00036g02124	2.72899	-4.80418	1.81398	-2.64843	0.00808677	0.0172874
Peaxi162Scf00036g02214	509.164	-1.31296	0.177156	-7.41131	1.25058e-13	8.43652e-13
Peaxi162Scf00037g00014	5.04504	-5.68407	1.56623	-3.62913	0.000284373	0.000782668
Peaxi162Scf00037g00018	910.63	-4.11782	0.685925	-6.00331	1.93332e-09	9.45892e-09
Peaxi162Scf00037g00325	640.648	-1.35295	0.137894	-9.81152	1.00441e-22	1.13553e-21
Peaxi162Scf00037g00328	93.862	-1.53508	0.308289	-4.97934	6.38029e-07	2.45114e-06
Peaxi162Scf00037g00333	74.2596	-6.11446	0.709253	-8.62099	6.63756e-18	5.82871e-17
Peaxi162Scf00037g00423	835.626	-1.60431	0.145463	-11.029	2.77056e-28	3.9778e-27
Peaxi162Scf00037g00425	796.223	-4.34616	0.174084	-24.9659	1.43636e-137	2.82135e-135
Peaxi162Scf00037g00517	486.783	-1.73537	0.183339	-9.46534	2.92613e-21	3.08076e-20
Peaxi162Scf00037g00932	292.749	-1.32646	0.173171	-7.65984	1.8616e-14	1.32746e-13
Peaxi162Scf00037g01024	2758.3	-1.06587	0.146838	-7.25881	3.90518e-13	2.54182e-12
Peaxi162Scf00037g01026	338.798	-5.17482	0.649003	-7.97349	1.5425e-15	1.18149e-14
Peaxi162Scf00037g01033	33.3957	-2.40546	0.45287	-5.3116	1.08668e-07	4.50561e-07
Peaxi162Scf00037g01115	267.544	-5.41169	0.345825	-15.6486	3.39354e-55	1.23889e-53
Peaxi162Scf00037g01227	35750.6	-2.04299	0.101618	-20.1046	6.72588e-90	5.63121e-88
Peaxi162Scf00037g01327	2900.01	-2.64734	0.146194	-18.1085	2.73194e-73	1.6566e-71
Peaxi162Scf00037g01418	493.852	-5.77734	0.358264	-16.1259	1.6772e-58	6.79733e-57
Peaxi162Scf00038g00063	536.106	-1.12476	0.139827	-8.04391	8.70143e-16	6.76362e-15
Peaxi162Scf00038g00120	631.934	-2.03021	0.171818	-11.8161	3.22348e-32	5.47513e-31
Peaxi162Scf00038g00149	44.0448	-1.61544	0.346264	-4.66535	3.08092e-06	1.0959e-05
Peaxi162Scf00038g00169	107.956	-1.50383	0.257097	-5.84928	4.93699e-09	2.32829e-08
Peaxi162Scf00038g00265	5.50054	-3.82784	1.37126	-2.79148	0.00524669	0.0116429
Peaxi162Scf00038g00714	1881.28	-2.61064	0.182163	-14.3314	1.39359e-46	3.97669e-45
Peaxi162Scf00038g00727	572.094	-2.43497	0.195634	-12.4465	1.4603e-35	2.86485e-34
Peaxi162Scf00038g00731	439.055	-1.37311	0.252783	-5.43197	5.57351e-08	2.37961e-07
Peaxi162Scf00038g00733	904.87	-1.95384	0.14738	-13.2572	4.10174e-40	9.54399e-39
Peaxi162Scf00038g00838	648.94	-1.34409	0.147321	-9.12351	7.27284e-20	7.09274e-19
Peaxi162Scf00038g00843	10.3378	-2.12566	0.730819	-2.9086	0.00363053	0.00830692
Peaxi162Scf00038g00845	275.042	-5.76561	0.31915	-18.0655	5.95559e-73	3.57004e-71
Peaxi162Scf00038g00918	42.9561	-2.5769	0.4165	-6.18704	6.13054e-10	3.15109e-09
Peaxi162Scf00038g01033	456.582	-1.21475	0.169739	-7.15659	8.27059e-13	5.25396e-12
Peaxi162Scf00038g01135	10124.4	-7.44261	0.26228	-28.3766	3.93286e-177	1.53559e-174
Peaxi162Scf00038g01227	612.815	-1.85589	0.190294	-9.75279	1.79468e-22	2.01051e-21
Peaxi162Scf00038g01242	3064.89	-1.58353	0.106938	-14.8079	1.30269e-49	4.04148e-48
Peaxi162Scf00038g01442	123.33	-3.35159	0.296867	-11.2899	1.47236e-29	2.21629e-28
Peaxi162Scf00038g01448	27.6348	-1.8202	0.479622	-3.79508	0.000147596	0.000423592
Peaxi162Scf00038g01522	46.5062	-5.16608	1.7353	-2.97705	0.00291033	0.00676639
Peaxi162Scf00038g01525	307.616	-1.47266	0.1796	-8.19968	2.41018e-16	1.9413e-15
Peaxi162Scf00038g01529	125.155	-1.71332	0.298425	-5.7412	9.40066e-09	4.33066e-08
Peaxi162Scf00038g01535	245.546	-3.06049	0.227032	-13.4804	2.03995e-41	4.95548e-40
Peaxi162Scf00038g01634	917.908	-1.25116	0.156	-8.02022	1.05556e-15	8.15339e-15
Peaxi162Scf00038g01643	41.7787	-3.41672	0.508137	-6.724	1.76801e-11	1.02307e-10
Peaxi162Scf00038g01645	167.256	-1.86351	0.19204	-9.70375	2.90609e-22	3.22287e-21
Peaxi162Scf00038g01729	10.0338	-4.80334	1.24935	-3.84466	0.000120721	0.000350643
Peaxi162Scf00038g01742	21.6354	-3.05353	0.594025	-5.1404	2.7415e-07	1.09335e-06
Peaxi162Scf00038g01818	3.57285	-5.18636	2.10271	-2.46651	0.0136436	0.0277791
Peaxi162Scf00038g01940	100.253	-2.64788	0.35384	-7.48328	7.24921e-14	4.96998e-13
Peaxi162Scf00038g01949	1918.74	-2.48074	0.143729	-17.2598	9.4431e-67	4.822e-65
Peaxi162Scf00038g01961	1316.41	-1.73084	0.141152	-12.2622	1.44517e-34	2.73303e-33
Peaxi162Scf00038g02025	203.899	-3.82739	0.274949	-13.9204	4.76424e-44	1.25441e-42
Peaxi162Scf00038g02121	474.196	-3.64916	0.549627	-6.63934	3.151e-11	1.78812e-10
Peaxi162Scf00038g02213	2.25187	-4.52831	1.8881	-2.39834	0.0164696	0.0328663
Peaxi162Scf00038g02329	335.166	-2.55942	0.221218	-11.5697	5.87031e-31	9.39749e-30
Peaxi162Scf00038g02434	86.709	-1.48313	0.285049	-5.20306	1.96035e-07	7.93683e-07
Peaxi162Scf00038g02444	6521.58	-1.21895	0.117968	-10.3329	5.00102e-25	6.24727e-24
Peaxi162Scf00038g02520	6489.2	-2.73569	0.428348	-6.3866	1.69615e-10	9.1178e-10
Peaxi162Scf00038g02533	252.956	-1.4464	0.207774	-6.9614	3.36916e-12	2.05585e-11
Peaxi162Scf00038g02537	7.4741	-2.66051	1.0982	-2.4226	0.0154098	0.0309696
Peaxi162Scf00038g02640	19.0742	-2.10666	0.570954	-3.68972	0.000224498	0.000626055
Peaxi162Scf00039g00025	14.0269	-2.92846	0.825875	-3.54589	0.00039129	0.00105339
Peaxi162Scf00039g00141	83.835	-1.05964	0.269675	-3.92932	8.5188e-05	0.000252918
Peaxi162Scf00039g00159	11.8977	-2.85509	0.919427	-3.1053	0.00190089	0.00456912
Peaxi162Scf00039g00298	96.0442	-3.56889	0.366279	-9.74365	1.96375e-22	2.19377e-21
Peaxi162Scf00039g00614	169.773	-1.13584	0.217183	-5.2299	1.69604e-07	6.92013e-07
Peaxi162Scf00039g00617	2566.17	-1.06358	0.127903	-8.31552	9.13533e-17	7.5383e-16
Peaxi162Scf00039g00814	6127.48	-2.22436	0.161908	-13.7384	5.97444e-43	1.53272e-41
Peaxi162Scf00039g00816	25.313	-2.88036	0.555303	-5.187	2.13709e-07	8.6186e-07
Peaxi162Scf00039g00913	5521.5	-1.11514	0.110656	-10.0776	6.94153e-24	8.2712e-23
Peaxi162Scf00039g01234	736.969	-1.47644	0.181387	-8.13974	3.96128e-16	3.14866e-15
Peaxi162Scf00039g01625	934.017	-8.106	0.389573	-20.8074	3.71102e-96	3.52569e-94
Peaxi162Scf00040g00081	1.97052	-4.33441	1.90984	-2.26952	0.023237	0.0448423
Peaxi162Scf00040g00138	4267.18	-6.61691	0.254321	-26.0179	3.1042e-149	7.70442e-147
Peaxi162Scf00040g00245	725.793	-2.13414	0.159156	-13.4091	5.34691e-41	1.28234e-39
Peaxi162Scf00040g00420	27.7408	-5.24214	0.831915	-6.30129	2.95176e-10	1.56106e-09
Peaxi162Scf00040g00620	918.854	-2.33714	0.181932	-12.8463	9.02519e-38	1.91491e-36
Peaxi162Scf00040g01117	195.649	-1.28935	0.192296	-6.70504	2.01355e-11	1.15908e-10
Peaxi162Scf00040g03127	25.6027	-3.6279	0.638395	-5.68286	1.32464e-08	6.00043e-08
Peaxi162Scf00041g00016	885.366	-1.3372	0.158134	-8.45614	2.76363e-17	2.34021e-16
Peaxi162Scf00041g00054	347.881	-2.36817	0.189595	-12.4907	8.39289e-36	1.66387e-34
Peaxi162Scf00041g00103	192.832	-1.251	0.190255	-6.57537	4.85332e-11	2.71564e-10
Peaxi162Scf00041g00165	419.111	-6.65934	0.413812	-16.0927	2.87159e-58	1.15068e-56
Peaxi162Scf00041g00264	35.1315	-1.08844	0.387613	-2.80806	0.00498411	0.0111118
Peaxi162Scf00041g00314	4900.13	-1.28076	0.135769	-9.43339	3.97043e-21	4.13672e-20
Peaxi162Scf00041g00319	8.27052	-2.71827	1.04691	-2.59647	0.00941863	0.0198471
Peaxi162Scf00041g00431	4.29157	-3.46585	1.466	-2.36415	0.0180714	0.0357331
Peaxi162Scf00041g00432	7.49268	-6.25595	1.4112	-4.43306	9.29039e-06	3.11011e-05
Peaxi162Scf00041g00433	10.818	-3.85222	0.964905	-3.99234	6.54258e-05	0.000197337
Peaxi162Scf00041g00434	327.698	-3.05571	0.18166	-16.821	1.71126e-63	7.96355e-62
Peaxi162Scf00041g01015	338.065	-2.13518	0.19812	-10.7772	4.40878e-27	5.98371e-26
Peaxi162Scf00041g01511	2.25701	-4.52007	1.92356	-2.34984	0.0187814	0.0369635
Peaxi162Scf00041g01724	624.55	-1.6752	0.25398	-6.5958	4.22958e-11	2.37994e-10
Peaxi162Scf00041g01735	475.776	-2.32786	0.288957	-8.05607	7.87855e-16	6.14189e-15
Peaxi162Scf00041g01736	186.355	-1.86524	0.19335	-9.64694	5.06424e-22	5.55852e-21
Peaxi162Scf00041g01737	241.02	-1.58387	0.166667	-9.5032	2.0353e-21	2.16277e-20
Peaxi162Scf00041g02619	7843.89	-1.48863	0.183657	-8.10545	5.25497e-16	4.14405e-15
Peaxi162Scf00042g00083	59.7133	-1.5224	0.382363	-3.98156	6.84658e-05	0.00020577
Peaxi162Scf00042g01217	17.3901	-1.97071	0.588778	-3.34713	0.000816543	0.0020923
Peaxi162Scf00042g01312	13.224	-5.16867	1.16673	-4.43004	9.42171e-06	3.15308e-05
Peaxi162Scf00042g02314	26598.3	-1.0937	0.160948	-6.79536	1.08042e-11	6.35647e-11
Peaxi162Scf00042g02726	19.6878	-2.22082	0.619571	-3.58445	0.00033779	0.000918552
Peaxi162Scf00043g00098	59.8569	-2.08289	0.341887	-6.09234	1.11274e-09	5.57711e-09
Peaxi162Scf00043g00215	3459.99	-1.07916	0.110609	-9.75652	1.72998e-22	1.94006e-21
Peaxi162Scf00043g00247	924.207	-1.10224	0.171386	-6.43136	1.26464e-10	6.85575e-10
Peaxi162Scf00043g00252	371.888	-1.40467	0.233881	-6.00592	1.90245e-09	9.31926e-09
Peaxi162Scf00043g02712	462.233	-8.76604	0.608206	-14.413	4.2897e-47	1.25199e-45
Peaxi162Scf00043g02929	500.91	-3.69331	0.158349	-23.3239	2.53868e-120	3.74566e-118
Peaxi162Scf00044g01821	305.366	-3.27102	0.214047	-15.2818	1.01106e-52	3.45845e-51
Peaxi162Scf00045g00009	5.11771	-3.71371	1.43377	-2.59017	0.00959293	0.0201865
Peaxi162Scf00045g00047	351.81	-2.40354	0.181498	-13.2428	4.96806e-40	1.15013e-38
Peaxi162Scf00045g00142	286.962	-1.68748	0.307013	-5.49646	3.87485e-08	1.68127e-07
Peaxi162Scf00045g00143	355.79	-1.61516	0.209937	-7.69355	1.4311e-14	1.02942e-13
Peaxi162Scf00045g00226	99.5022	-2.25611	0.300452	-7.50905	5.95599e-14	4.10004e-13
Peaxi162Scf00045g00321	72.806	-1.92881	0.307556	-6.27142	3.5777e-10	1.87721e-09
Peaxi162Scf00045g00444	79.5768	-2.62586	0.332737	-7.8917	2.98104e-15	2.23784e-14
Peaxi162Scf00045g00821	175.346	-4.99794	0.379926	-13.1551	1.59172e-39	3.60921e-38
Peaxi162Scf00045g01233	1976.91	-2.55273	0.227801	-11.2059	3.81322e-29	5.63657e-28
Peaxi162Scf00045g01238	74.067	-6.10566	0.642746	-9.49934	2.11234e-21	2.2424e-20
Peaxi162Scf00045g01323	57.4051	-1.77497	0.445311	-3.98592	6.72184e-05	0.000202287
Peaxi162Scf00045g01340	335.605	-3.19981	0.216973	-14.7475	3.19067e-49	9.78503e-48
Peaxi162Scf00045g01447	57.437	-1.4408	0.329977	-4.36636	1.26333e-05	4.16817e-05
Peaxi162Scf00045g01455	785.331	-1.20404	0.158368	-7.60282	2.89752e-14	2.04114e-13
Peaxi162Scf00045g01642	506.46	-1.08806	0.184742	-5.88964	3.8704e-09	1.84513e-08
Peaxi162Scf00045g01645	1089.64	-4.11633	0.29366	-14.0173	1.22089e-44	3.25202e-43
Peaxi162Scf00045g01928	18.0597	-4.26771	0.802527	-5.31783	1.0501e-07	4.36015e-07
Peaxi162Scf00045g01946	6.43599	-6.03572	1.45538	-4.14717	3.36613e-05	0.000105453
Peaxi162Scf00045g01947	1093.64	-1.03904	0.113861	-9.12547	7.14224e-20	6.96749e-19
Peaxi162Scf00045g02114	728.517	-1.01617	0.150906	-6.73384	1.65245e-11	9.5793e-11
Peaxi162Scf00045g02121	811.881	-3.85509	0.233001	-16.5454	1.72878e-61	7.57187e-60
Peaxi162Scf00045g02130	749.492	-2.62721	0.168283	-15.6119	6.04531e-55	2.19447e-53
Peaxi162Scf00045g02238	17932	-1.96601	0.144907	-13.5674	6.25364e-42	1.55452e-40
Peaxi162Scf00045g02241	682.161	-1.74706	0.156797	-11.1421	7.82188e-29	1.13937e-27
Peaxi162Scf00045g02321	63.8041	-1.43773	0.316854	-4.5375	5.69243e-06	1.95636e-05
Peaxi162Scf00045g02427	463.967	-2.79777	0.190446	-14.6906	7.40193e-49	2.25273e-47
Peaxi162Scf00045g02525	745.337	-4.60686	0.212013	-21.7292	1.08757e-104	1.19249e-102
Peaxi162Scf00045g02527	69.9073	-2.58295	0.348797	-7.40532	1.30831e-13	8.80555e-13
Peaxi162Scf00046g00226	99.024	-2.15367	0.444982	-4.8399	1.29903e-06	4.82382e-06
Peaxi162Scf00046g00227	70.8508	-1.11414	0.328089	-3.39585	0.000684157	0.00177495
Peaxi162Scf00046g00248	85.1797	-3.85718	0.400261	-9.63665	5.59856e-22	6.12398e-21
Peaxi162Scf00046g00418	2533.12	-1.33153	0.0931842	-14.2892	2.55485e-46	7.21965e-45
Peaxi162Scf00046g00524	79.9352	-4.42941	0.464182	-9.54239	1.39577e-21	1.4946e-20
Peaxi162Scf00046g00527	32.2332	-1.1802	0.506193	-2.33153	0.0197254	0.0386789
Peaxi162Scf00046g02624	69.6074	-1.05826	0.343818	-3.07797	0.00208414	0.00497486
Peaxi162Scf00047g00013	38.2916	-3.13453	0.462281	-6.78057	1.19702e-11	7.01797e-11
Peaxi162Scf00047g00103	785.075	-3.27035	0.170043	-19.2325	1.97823e-82	1.43621e-80
Peaxi162Scf00047g00128	5453.99	-8.05536	0.260082	-30.9724	1.26996e-210	8.47089e-208
Peaxi162Scf00047g00132	1365.59	-2.70198	0.160752	-16.8084	2.11747e-63	9.82536e-62
Peaxi162Scf00047g00153	508.833	-1.73689	0.18998	-9.14247	6.10403e-20	5.99487e-19
Peaxi162Scf00047g00174	624.457	-1.46096	0.170092	-8.58925	8.75357e-18	7.63868e-17
Peaxi162Scf00047g00217	430.096	-1.92337	0.153988	-12.4903	8.43014e-36	1.66919e-34
Peaxi162Scf00047g00225	9.41366	-2.97173	0.859791	-3.45634	0.00054757	0.00144162
Peaxi162Scf00047g00230	300.34	-2.23068	0.166695	-13.3818	7.72623e-41	1.84605e-39
Peaxi162Scf00047g00239	158.413	-6.45894	0.527643	-12.2411	1.87439e-34	3.53429e-33
Peaxi162Scf00047g00334	173.117	-2.61332	0.253625	-10.3039	6.76839e-25	8.41895e-24
Peaxi162Scf00047g00336	1080.2	-1.24096	0.272023	-4.56195	5.06804e-06	1.75287e-05
Peaxi162Scf00047g00438	20.6502	-1.34842	0.490808	-2.74735	0.00600799	0.013196
Peaxi162Scf00047g00522	56.6509	-3.32614	0.467184	-7.11954	1.08291e-12	6.8372e-12
Peaxi162Scf00047g00725	22.417	-1.7079	0.676532	-2.52449	0.0115865	0.0239456
Peaxi162Scf00047g01039	584.272	-1.5402	0.171209	-8.99603	2.34019e-19	2.22398e-18
Peaxi162Scf00047g01225	4327.56	-7.86694	0.451022	-17.4425	3.92667e-68	2.09185e-66
Peaxi162Scf00047g01322	142.443	-4.95466	0.453635	-10.9221	9.03527e-28	1.26934e-26
Peaxi162Scf00047g01611	48.8097	-1.05523	0.33648	-3.13608	0.00171221	0.00415459
Peaxi162Scf00047g01821	1254.22	-2.66931	0.132204	-20.1909	1.17754e-90	1.00537e-88
Peaxi162Scf00047g01920	881.643	-1.21228	0.131865	-9.19337	3.80721e-20	3.77619e-19
Peaxi162Scf00047g01927	3028.96	-1.25814	0.470677	-2.67305	0.00751652	0.0161864
Peaxi162Scf00047g02034	236.065	-1.02315	0.36362	-2.81379	0.00489607	0.01093
Peaxi162Scf00047g02223	772.398	-1.35076	0.140465	-9.61632	6.82314e-22	7.43302e-21
Peaxi162Scf00047g02325	105.736	-3.96323	0.323859	-12.2375	1.95905e-34	3.68958e-33
Peaxi162Scf00047g02333	147.774	-4.55605	0.33102	-13.7637	4.21572e-43	1.08413e-41
Peaxi162Scf00047g02460	19.323	-2.54803	0.568866	-4.47913	7.49465e-06	2.5411e-05
Peaxi162Scf00047g10011	14212.4	-1.62252	0.247956	-6.54357	6.00691e-11	3.33547e-10
Peaxi162Scf00047g10224	5041.95	-3.35994	0.090496	-37.128	9.9193e-302	1.98491e-298
Peaxi162Scf00048g00055	121.83	-1.01102	0.302462	-3.34264	0.000829859	0.00212441
Peaxi162Scf00048g00136	4093.87	-1.94692	0.205898	-9.45575	3.20706e-21	3.36437e-20
Peaxi162Scf00048g00207	520.324	-1.55949	0.244719	-6.37258	1.85874e-10	9.97507e-10
Peaxi162Scf00048g01819	47.2841	-1.23924	0.391044	-3.16905	0.00152938	0.00374101
Peaxi162Scf00049g00042	7.59627	-3.30776	1.04322	-3.17073	0.00152057	0.00372118
Peaxi162Scf00049g00149	81.9462	-2.98389	0.325141	-9.17722	4.4237e-20	4.37682e-19
Peaxi162Scf00049g01719	12.2951	-1.67036	0.686473	-2.43324	0.0149642	0.030162
Peaxi162Scf00049g02229	534.074	-1.02377	0.131066	-7.81111	5.66878e-15	4.18389e-14
Peaxi162Scf00049g02410	2459.75	-5.49388	0.559915	-9.81199	9.99797e-23	1.13071e-21
Peaxi162Scf00049g02514	3.98774	-3.34102	1.48419	-2.25106	0.0243815	0.046814
Peaxi162Scf00050g00052	28.0744	-1.22178	0.545672	-2.23905	0.0251529	0.0481363
Peaxi162Scf00050g00169	577.173	-1.44577	0.183119	-7.89526	2.89716e-15	2.17692e-14
Peaxi162Scf00050g00205	5.84451	-2.85977	1.09188	-2.61913	0.00881534	0.018684
Peaxi162Scf00051g00107	351.953	-2.57704	0.163029	-15.8073	2.77094e-56	1.05741e-54
Peaxi162Scf00051g00198	86.8539	-2.32599	0.287129	-8.10086	5.45721e-16	4.30142e-15
Peaxi162Scf00051g00721	1500.48	-1.84984	0.107553	-17.1994	2.68362e-66	1.36383e-64
Peaxi162Scf00051g00910	1740.92	-2.02166	0.13852	-14.5947	3.03721e-48	9.11362e-47
Peaxi162Scf00051g01011	28.8295	-1.12765	0.497073	-2.26857	0.0232943	0.0449501
Peaxi162Scf00052g00119	67.0124	-1.36562	0.301529	-4.52898	5.92692e-06	2.03245e-05
Peaxi162Scf00052g01011	5013.53	-7.9998	0.443821	-18.0248	1.24371e-72	7.38773e-71
Peaxi162Scf00052g01012	108.394	-2.02603	0.327394	-6.18835	6.07956e-10	3.1274e-09
Peaxi162Scf00052g01013	782.007	-9.10682	0.526825	-17.2862	5.97238e-67	3.07424e-65
Peaxi162Scf00052g01815	889.234	-8.364	0.671029	-12.4644	1.16688e-35	2.29766e-34
Peaxi162Scf00053g00203	609.128	-2.49005	0.181867	-13.6916	1.13981e-42	2.89629e-41
Peaxi162Scf00053g00715	92.6635	-1.03052	0.283335	-3.63711	0.000275712	0.000759743
Peaxi162Scf00053g01517	824.472	-1.78019	0.211932	-8.39983	4.47133e-17	3.75055e-16
Peaxi162Scf00054g00025	252.299	-1.50312	0.212837	-7.06232	1.6374e-12	1.02033e-11
Peaxi162Scf00054g00142	48.3598	-2.61893	0.402759	-6.50247	7.90111e-11	4.34731e-10
Peaxi162Scf00054g00197	52.4267	-3.50991	0.482265	-7.27796	3.38904e-13	2.21578e-12
Peaxi162Scf00054g00234	1233.86	-5.62915	0.254091	-22.1541	9.52842e-109	1.15121e-106
Peaxi162Scf00054g01111	1360.07	-1.28472	0.136442	-9.41588	4.69128e-21	4.8719e-20
Peaxi162Scf00054g01713	278.044	-1.88768	0.165666	-11.3945	4.45378e-30	6.84903e-29
Peaxi162Scf00054g02213	73.0905	-2.92064	0.380184	-7.68218	1.56408e-14	1.12155e-13
Peaxi162Scf00054g02318	668.89	-4.64852	0.210717	-22.0604	7.58583e-108	8.89654e-106
Peaxi162Scf00055g00018	960.856	-1.02867	0.116493	-8.83031	1.04384e-18	9.57883e-18
Peaxi162Scf00055g00161	7.40174	-2.5887	0.972613	-2.66159	0.00777724	0.0166904
Peaxi162Scf00055g02411	153.566	-2.48867	0.244121	-10.1944	2.09963e-24	2.56481e-23
Peaxi162Scf00056g00014	89.5718	-2.63385	0.316685	-8.31693	9.02699e-17	7.45274e-16
Peaxi162Scf00056g00026	10.0568	-6.68511	1.35007	-4.95169	7.35728e-07	2.80694e-06
Peaxi162Scf00056g00201	18.1391	-3.74576	0.782369	-4.78771	1.68692e-06	6.17399e-06
Peaxi162Scf00057g00011	215.688	-8.24583	0.741883	-11.1147	1.06356e-28	1.5429e-27
Peaxi162Scf00057g00012	41.9827	-1.27035	0.450331	-2.82093	0.00478842	0.0107061
Peaxi162Scf00057g00020	170.027	-1.93833	0.252539	-7.67539	1.64914e-14	1.18043e-13
Peaxi162Scf00057g00024	985.778	-1.86097	0.113739	-16.3617	3.58803e-60	1.51554e-58
Peaxi162Scf00057g00051	68.4298	-1.33331	0.320213	-4.16381	3.12975e-05	9.85205e-05
Peaxi162Scf00057g00074	197.821	-2.00216	0.223895	-8.94239	3.80847e-19	3.58214e-18
Peaxi162Scf00057g00095	162.962	-2.89361	0.325593	-8.88722	6.26561e-19	5.81804e-18
Peaxi162Scf00057g00112	7.55981	-2.11032	0.8474	-2.49034	0.012762	0.0261371
Peaxi162Scf00057g00212	19.2469	-2.85871	0.612724	-4.66558	3.07753e-06	1.09482e-05
Peaxi162Scf00057g00224	29.5678	-1.86797	0.420192	-4.44551	8.76842e-06	2.94707e-05
Peaxi162Scf00057g00225	14.0867	-3.55884	0.966508	-3.68216	0.000231265	0.000643918
Peaxi162Scf00057g00227	3.62267	-5.20701	1.70929	-3.0463	0.00231676	0.00548354
Peaxi162Scf00057g00323	438.566	-3.63161	0.2291	-15.8516	1.36943e-56	5.26983e-55
Peaxi162Scf00057g00620	61.4788	-1.81985	0.367244	-4.95541	7.21773e-07	2.75731e-06
Peaxi162Scf00057g00623	567.432	-1.72462	0.162408	-10.619	2.43104e-26	3.20043e-25
Peaxi162Scf00057g00723	39.4371	-2.14777	0.382033	-5.62195	1.88819e-08	8.42331e-08
Peaxi162Scf00057g02317	731.29	-1.2696	0.125501	-10.1163	4.67943e-24	5.62815e-23
Peaxi162Scf00057g02525	253.214	-1.79541	0.195099	-9.20256	3.49531e-20	3.47113e-19
Peaxi162Scf00057g10141	69.2428	-1.78063	0.33466	-5.3207	1.03371e-07	4.29374e-07
Peaxi162Scf00058g00010	27.5136	-2.42552	0.541652	-4.47801	7.53406e-06	2.55392e-05
Peaxi162Scf00058g00102	12.5924	-2.99352	0.73927	-4.04929	5.13733e-05	0.000157143
Peaxi162Scf00058g00138	452.282	-7.32869	0.795739	-9.20992	3.26365e-20	3.24712e-19
Peaxi162Scf00058g00139	368.452	-1.17365	0.180254	-6.51107	7.46187e-11	4.11058e-10
Peaxi162Scf00058g00218	733.851	-1.7331	0.150236	-11.5358	8.70243e-31	1.38276e-29
Peaxi162Scf00058g00236	86.4086	-6.58869	0.693398	-9.50204	2.05823e-21	2.1864e-20
Peaxi162Scf00058g00294	32.6689	-4.32112	0.754842	-5.72453	1.03718e-08	4.75886e-08
Peaxi162Scf00058g00612	47.1837	-2.60324	0.398005	-6.54074	6.12149e-11	3.39733e-10
Peaxi162Scf00058g01114	27.088	-2.17255	0.503181	-4.31764	1.57709e-05	5.14928e-05
Peaxi162Scf00058g01218	203.646	-2.40656	0.232061	-10.3704	3.38255e-25	4.25537e-24
Peaxi162Scf00058g01717	510.269	-3.52182	0.172344	-20.4349	8.19432e-93	7.30801e-91
Peaxi162Scf00058g02017	2098.94	-1.20444	0.100017	-12.0424	2.12727e-33	3.83712e-32
Peaxi162Scf00058g02110	700.85	-1.1229	0.111626	-10.0594	8.34668e-24	9.89762e-23
Peaxi162Scf00058g02710	4.44799	-3.51477	1.49076	-2.35769	0.0183889	0.0362736
Peaxi162Scf00058g03010	88.1025	-1.59848	0.337467	-4.7367	2.17223e-06	7.85059e-06
Peaxi162Scf00059g00192	4.28502	-3.51919	1.46804	-2.39721	0.0165206	0.0329558
Peaxi162Scf00059g00212	62.5924	-3.8652	0.545241	-7.08898	1.35106e-12	8.47344e-12
Peaxi162Scf00059g00716	20.6893	-5.25533	0.956894	-5.49207	3.97245e-08	1.72106e-07
Peaxi162Scf00059g00920	21.0212	-1.74697	0.645008	-2.70845	0.0067598	0.0146841
Peaxi162Scf00059g01813	504.027	-2.48887	0.169416	-14.6909	7.3767e-49	2.24719e-47
Peaxi162Scf00060g00023	161.575	-1.39953	0.21781	-6.42548	1.31452e-10	7.1141e-10
Peaxi162Scf00060g00027	6.34915	-2.3027	1.01137	-2.27681	0.0227973	0.0440868
Peaxi162Scf00060g00061	2084.93	-1.46656	0.12456	-11.7739	5.31909e-32	8.89767e-31
Peaxi162Scf00060g01215	1545.32	-1.13288	0.104073	-10.8854	1.35286e-27	1.88406e-26
Peaxi162Scf00060g02117	21.004	-2.70983	0.793833	-3.4136	0.000641114	0.00166963
Peaxi162Scf00061g00092	408.657	-2.79575	0.197182	-14.1785	1.244e-45	3.41295e-44
Peaxi162Scf00061g00093	489.937	-2.35687	0.163937	-14.3767	7.24813e-47	2.09066e-45
Peaxi162Scf00061g00119	252.741	-1.32053	0.181136	-7.29028	3.09317e-13	2.02731e-12
Peaxi162Scf00061g00155	385.169	-1.14206	0.15015	-7.6061	2.82491e-14	1.99131e-13
Peaxi162Scf00061g00281	4.68572	-4.56583	1.50281	-3.03819	0.00238007	0.00562256
Peaxi162Scf00061g02912	10.3141	-2.27489	0.795797	-2.85863	0.00425473	0.00961149
Peaxi162Scf00062g00002	4.1823	-3.48412	1.53255	-2.27341	0.0230014	0.0444332
Peaxi162Scf00062g00013	442.839	-2.39844	0.164622	-14.5693	4.4008e-48	1.31683e-46
Peaxi162Scf00062g00064	43.2702	-1.63178	0.403473	-4.04434	5.2471e-05	0.000160363
Peaxi162Scf00062g00099	62.7174	-1.2479	0.338449	-3.68711	0.000226819	0.000632145
Peaxi162Scf00062g00107	106.794	-1.12556	0.33404	-3.36952	0.000752989	0.00194047
Peaxi162Scf00062g00110	4.79455	-4.58847	1.54965	-2.96098	0.00306667	0.00710357
Peaxi162Scf00062g00420	458.107	-1.10969	0.163508	-6.78678	1.14665e-11	6.73372e-11
Peaxi162Scf00062g00919	422.884	-1.50539	0.192458	-7.82189	5.20351e-15	3.84582e-14
Peaxi162Scf00062g01418	583.229	-1.07167	0.167129	-6.41223	1.43406e-10	7.74401e-10
Peaxi162Scf00062g01917	260.338	-1.18415	0.198426	-5.9677	2.40616e-09	1.1678e-08
Peaxi162Scf00062g01919	212.466	-1.16303	0.184028	-6.31985	2.61819e-10	1.39085e-09
Peaxi162Scf00062g01920	552.146	-1.10503	0.164567	-6.71479	1.88343e-11	1.08691e-10
Peaxi162Scf00062g02012	162.545	-1.20358	0.215625	-5.58179	2.38052e-08	1.05345e-07
Peaxi162Scf00062g10014	2.56288	-4.71471	1.76992	-2.66379	0.0077265	0.0165948
Peaxi162Scf00062g10131	86.3965	-2.16752	0.265855	-8.15303	3.54919e-16	2.82392e-15
Peaxi162Scf00063g00310	206.529	-1.00224	0.285359	-3.5122	0.000444406	0.00118571
Peaxi162Scf00063g00311	805.185	-4.71354	0.218805	-21.5423	6.2579e-103	6.65645e-101
Peaxi162Scf00063g00616	3406.03	-1.19531	0.117566	-10.1672	2.77791e-24	3.37663e-23
Peaxi162Scf00064g00017	7.95108	-2.17699	0.914867	-2.37957	0.0173329	0.0344218
Peaxi162Scf00064g00021	1086.15	-2.09871	0.117904	-17.8001	7.04983e-71	4.01627e-69
Peaxi162Scf00064g00220	513.088	-2.22862	0.145847	-15.2805	1.03152e-52	3.52466e-51
Peaxi162Scf00064g00332	99.0551	-1.13658	0.306043	-3.71378	0.000204188	0.000573263
Peaxi162Scf00064g00434	4.96732	-3.74595	1.37959	-2.71526	0.00662228	0.0144176
Peaxi162Scf00064g00436	213.575	-2.26072	0.205022	-11.0267	2.84017e-28	4.0741e-27
Peaxi162Scf00064g00824	19.4857	-1.4903	0.505776	-2.94656	0.00321334	0.00742237
Peaxi162Scf00064g00827	79.4782	-1.18175	0.269457	-4.38568	1.15624e-05	3.83026e-05
Peaxi162Scf00064g00911	317.809	-11.6647	1.19144	-9.79048	1.23711e-22	1.39418e-21
Peaxi162Scf00064g01132	106.704	-1.44333	0.296223	-4.87246	1.10217e-06	4.12726e-06
Peaxi162Scf00064g01318	305.556	-4.72411	0.250877	-18.8304	4.25727e-79	2.83378e-77
Peaxi162Scf00064g01324	126.898	-3.43295	0.275702	-12.4516	1.36992e-35	2.69249e-34
Peaxi162Scf00064g01427	633.457	-2.94329	0.222236	-13.244	4.88777e-40	1.13236e-38
Peaxi162Scf00064g01526	3376.68	-1.29788	0.0993975	-13.0575	5.75762e-39	1.28015e-37
Peaxi162Scf00064g01636	131.511	-3.23523	0.295383	-10.9527	6.4525e-28	9.13709e-27
Peaxi162Scf00064g01818	651.144	-1.05409	0.121103	-8.70407	3.20186e-18	2.86752e-17
Peaxi162Scf00065g00015	14.9322	-4.35685	0.926112	-4.70445	2.54546e-06	9.12939e-06
Peaxi162Scf00065g00138	27.8357	-4.65929	0.790714	-5.89251	3.80381e-09	1.81473e-08
Peaxi162Scf00065g01020	297.635	-3.3007	0.234498	-14.0756	5.3633e-45	1.44909e-43
Peaxi162Scf00065g01429	175.032	-8.94573	1.04985	-8.52096	1.58241e-17	1.3612e-16
Peaxi162Scf00065g01511	2648.38	-1.80661	0.225289	-8.01908	1.06543e-15	8.22767e-15
Peaxi162Scf00066g00042	19.0728	-2.4788	0.731407	-3.38908	0.000701274	0.00181583
Peaxi162Scf00066g00082	7621.3	-1.91763	0.206607	-9.28154	1.6705e-20	1.68774e-19
Peaxi162Scf00066g00133	8.21428	-2.26838	0.973943	-2.32907	0.0198554	0.0389052
Peaxi162Scf00066g00314	1298.1	-1.11737	0.154971	-7.21019	5.58756e-13	3.59736e-12
Peaxi162Scf00066g00423	1261.35	-1.02517	0.113399	-9.04039	1.56114e-19	1.49695e-18
Peaxi162Scf00066g00424	393.993	-1.87021	0.180098	-10.3844	2.91926e-25	3.67832e-24
Peaxi162Scf00066g00613	381.694	-2.72055	0.19046	-14.2841	2.74973e-46	7.74984e-45
Peaxi162Scf00066g00912	27.2261	-3.03045	0.544936	-5.56112	2.6805e-08	1.18049e-07
Peaxi162Scf00066g01127	4757.83	-1.39518	0.105924	-13.1715	1.28113e-39	2.9218e-38
Peaxi162Scf00066g01315	233.085	-1.10102	0.222791	-4.94196	7.73422e-07	2.94478e-06
Peaxi162Scf00067g00103	3.07063	-4.97917	1.80545	-2.75785	0.00581835	0.0128076
Peaxi162Scf00067g00193	705.441	-1.12521	0.171607	-6.55691	5.49356e-11	3.05732e-10
Peaxi162Scf00067g00620	887.354	-1.35885	0.13204	-10.2912	7.71763e-25	9.57734e-24
Peaxi162Scf00067g00626	9.36594	-3.29018	0.93489	-3.51932	0.000432654	0.0011558
Peaxi162Scf00067g01120	31.1226	-4.61555	0.739071	-6.24508	4.23591e-10	2.20953e-09
Peaxi162Scf00067g01814	205.003	-1.16803	0.221787	-5.26644	1.39093e-07	5.71162e-07
Peaxi162Scf00067g01819	384.512	-1.21737	0.142195	-8.56131	1.11588e-17	9.67954e-17
Peaxi162Scf00067g02114	377.584	-1.95312	0.172207	-11.3417	8.1545e-30	1.24148e-28
Peaxi162Scf00068g00019	1521.39	-1.52666	0.176106	-8.66901	4.35904e-18	3.87031e-17
Peaxi162Scf00068g00085	150.991	-2.51749	0.315307	-7.98425	1.41383e-15	1.08501e-14
Peaxi162Scf00068g02117	1817.92	-1.26558	0.127158	-9.9528	2.45176e-23	2.84105e-22
Peaxi162Scf00068g02511	40.3339	-1.36497	0.409402	-3.33406	0.000855868	0.00218676
Peaxi162Scf00068g02521	6.24709	-6.00182	1.49831	-4.00572	6.18276e-05	0.000187314
Peaxi162Scf00069g00105	34.6725	-1.0819	0.396805	-2.72653	0.00640044	0.0139831
Peaxi162Scf00069g00143	421.417	-1.92539	0.17839	-10.7931	3.70894e-27	5.04456e-26
Peaxi162Scf00069g00151	2115.73	-2.79393	0.183118	-15.2575	1.46721e-52	4.9921e-51
Peaxi162Scf00069g00197	1138.32	-3.4685	0.178758	-19.4034	7.22824e-84	5.39456e-82
Peaxi162Scf00069g00202	7214.41	-1.88406	0.259751	-7.25334	4.06617e-13	2.64371e-12
Peaxi162Scf00069g00219	126.193	-1.3752	0.227104	-6.05535	1.40112e-09	6.94744e-09
Peaxi162Scf00069g01338	48.1448	-1.06802	0.377335	-2.83043	0.00464857	0.0104137
Peaxi162Scf00069g01624	580.158	-2.70851	0.140115	-19.3306	2.97108e-83	2.18177e-81
Peaxi162Scf00069g01737	424.061	-1.24928	0.171093	-7.30175	2.84057e-13	1.86672e-12
Peaxi162Scf00069g01835	202.631	-3.89318	0.241245	-16.1379	1.38233e-58	5.62365e-57
Peaxi162Scf00069g01925	640.681	-3.15894	0.332953	-9.48765	2.36311e-21	2.50032e-20
Peaxi162Scf00069g01927	1760.87	-9.37238	0.407751	-22.9856	6.50056e-117	9.20922e-115
Peaxi162Scf00069g01928	3757.67	-2.06361	0.115415	-17.8799	1.69114e-71	9.88051e-70
Peaxi162Scf00069g01932	972.424	-1.63306	0.127231	-12.8354	1.03892e-37	2.19848e-36
Peaxi162Scf00069g01933	120.874	-1.72802	0.266835	-6.47599	9.41903e-11	5.15944e-10
Peaxi162Scf00069g02130	1004.2	-1.32442	0.219692	-6.0285	1.65484e-09	8.16757e-09
Peaxi162Scf00069g02134	1096.03	-1.17514	0.1248	-9.41619	4.67768e-21	4.86093e-20
Peaxi162Scf00069g02232	43.0791	-2.10219	0.49234	-4.2698	1.95652e-05	6.30581e-05
Peaxi162Scf00069g02244	2206.4	-1.88063	0.109761	-17.1339	8.28863e-66	4.1726e-64
Peaxi162Scf00070g00020	386.633	-2.69732	0.219867	-12.2679	1.34624e-34	2.55347e-33
Peaxi162Scf00071g00002	673.442	-1.42226	0.169078	-8.41184	4.03618e-17	3.39533e-16
Peaxi162Scf00071g00022	143.424	-1.64994	0.207922	-7.93536	2.09892e-15	1.59245e-14
Peaxi162Scf00071g00031	1486.84	-1.75467	0.22692	-7.73257	1.05395e-14	7.63793e-14
Peaxi162Scf00071g00074	132.611	-1.75127	0.332224	-5.27134	1.35431e-07	5.56623e-07
Peaxi162Scf00071g00082	15.9041	-3.32925	0.801848	-4.15198	3.29612e-05	0.000103422
Peaxi162Scf00071g00135	172.06	-4.05323	0.314406	-12.8917	5.01093e-38	1.07028e-36
Peaxi162Scf00071g00139	10.5636	-2.70308	0.779021	-3.46984	0.00052076	0.00137499
Peaxi162Scf00071g00210	93.1763	-9.89489	1.20146	-8.23575	1.78441e-16	1.44527e-15
Peaxi162Scf00071g00212	146.405	-8.1037	0.858835	-9.43569	3.88428e-21	4.05092e-20
Peaxi162Scf00071g00313	397.212	-1.06166	0.206993	-5.12899	2.91306e-07	1.15903e-06
Peaxi162Scf00071g00529	2557.58	-1.17415	0.0927476	-12.6597	9.89286e-37	2.03429e-35
Peaxi162Scf00071g00532	1941.13	-1.40002	0.118977	-11.7672	5.76315e-32	9.61035e-31
Peaxi162Scf00071g00533	2794.21	-1.00106	0.0979409	-10.221	1.59623e-24	1.9566e-23
Peaxi162Scf00071g00649	234.209	-4.03028	0.28313	-14.2348	5.5753e-46	1.55086e-44
Peaxi162Scf00071g00712	177.262	-1.03302	0.200373	-5.15549	2.52962e-07	1.01238e-06
Peaxi162Scf00071g00728	67.4107	-1.16137	0.275028	-4.22274	2.41355e-05	7.69635e-05
Peaxi162Scf00071g00729	104.979	-1.31022	0.258895	-5.06083	4.17441e-07	1.63269e-06
Peaxi162Scf00071g00827	405.789	-1.121	0.196674	-5.69977	1.19972e-08	5.46471e-08
Peaxi162Scf00071g00829	2005.24	-1.6096	0.141277	-11.3932	4.52167e-30	6.95009e-29
Peaxi162Scf00071g00830	1209.11	-5.08464	0.300434	-16.9243	2.97731e-64	1.43561e-62
Peaxi162Scf00071g00918	2814.19	-1.20918	0.11232	-10.7655	5.01036e-27	6.79156e-26
Peaxi162Scf00071g00942	217.954	-2.58028	0.204522	-12.6162	1.7202e-36	3.49908e-35
Peaxi162Scf00071g00943	1357.69	-1.17181	0.117177	-10.0003	1.51955e-23	1.7808e-22
Peaxi162Scf00071g01054	37.3523	-1.6198	0.386425	-4.19177	2.7679e-05	8.76815e-05
Peaxi162Scf00071g01137	5.71686	-5.8675	1.46631	-4.00153	6.29348e-05	0.00019038
Peaxi162Scf00071g01911	802.414	-9.33404	0.600196	-15.5516	1.55065e-54	5.58461e-53
Peaxi162Scf00071g02411	81.9022	-1.90338	0.30492	-6.24222	4.314e-10	2.24843e-09
Peaxi162Scf00072g00021	371.806	-3.02078	0.231942	-13.0238	8.95479e-39	1.97864e-37
Peaxi162Scf00072g00089	881.344	-1.72113	0.645468	-2.66649	0.00766478	0.0164733
Peaxi162Scf00072g00619	99.0233	-1.26379	0.265701	-4.75645	1.97029e-06	7.16037e-06
Peaxi162Scf00073g00028	7.20935	-2.85774	1.00713	-2.8375	0.00454679	0.0102057
Peaxi162Scf00073g00224	26.1479	-1.86393	0.491691	-3.79087	0.000150121	0.000430376
Peaxi162Scf00073g01119	1570.05	-1.85458	0.152381	-12.1707	4.45284e-34	8.25995e-33
Peaxi162Scf00073g01421	3.12433	-4.99421	1.78843	-2.79251	0.00523005	0.01161
Peaxi162Scf00073g01424	457.592	-8.52576	0.578028	-14.7498	3.0879e-49	9.48803e-48
Peaxi162Scf00073g01923	137.206	-3.32683	0.268227	-12.403	2.5171e-35	4.89611e-34
Peaxi162Scf00073g01929	27.3043	-3.12035	0.542414	-5.75271	8.78221e-09	4.05626e-08
Peaxi162Scf00073g02026	38.1657	-1.33094	0.369482	-3.60216	0.000315581	0.000862261
Peaxi162Scf00073g02029	49.9481	-1.50286	0.355543	-4.22694	2.3689e-05	7.56333e-05
Peaxi162Scf00073g02032	1052.71	-1.41457	0.18932	-7.47184	7.90825e-14	5.40445e-13
Peaxi162Scf00074g00020	136.583	-2.36423	0.314071	-7.5277	5.16401e-14	3.57097e-13
Peaxi162Scf00074g00026	199.781	-1.09521	0.217131	-5.04403	4.55829e-07	1.77603e-06
Peaxi162Scf00074g00097	47.9804	-1.77964	0.394956	-4.50593	6.60843e-06	2.25279e-05
Peaxi162Scf00074g00113	86.2825	-1.49691	0.421867	-3.54829	0.000387742	0.00104454
Peaxi162Scf00074g00117	305.634	-3.57568	0.25155	-14.2146	7.43923e-46	2.0604e-44
Peaxi162Scf00074g00120	4.52681	-5.52579	1.70268	-3.24536	0.00117304	0.00292957
Peaxi162Scf00074g00125	20.9651	-3.00612	0.643208	-4.67363	2.95922e-06	1.0546e-05
Peaxi162Scf00074g00227	86.7595	-9.79046	1.25245	-7.81704	5.40788e-15	3.99502e-14
Peaxi162Scf00074g00231	139.498	-1.18091	0.208107	-5.67453	1.39068e-08	6.28179e-08
Peaxi162Scf00074g00356	21.985	-2.25171	0.565354	-3.98284	6.80979e-05	0.00020478
Peaxi162Scf00074g00430	1903.73	-1.77522	0.147193	-12.0605	1.70769e-33	3.09073e-32
Peaxi162Scf00074g00434	28.5913	-3.4457	0.715379	-4.81661	1.46014e-06	5.38773e-06
Peaxi162Scf00074g00624	58.1982	-2.90789	0.416841	-6.976	3.03696e-12	1.85952e-11
Peaxi162Scf00074g00633	65.9459	-1.33738	0.403864	-3.31145	0.000928125	0.00235634
Peaxi162Scf00074g00737	2140.36	-1.85434	0.157439	-11.7782	5.05862e-32	8.48857e-31
Peaxi162Scf00074g00926	17.0442	-5.54506	1.1386	-4.87007	1.1156e-06	4.17415e-06
Peaxi162Scf00074g01144	406.207	-1.42938	0.177078	-8.07206	6.91247e-16	5.41911e-15
Peaxi162Scf00074g01321	529.237	-4.79754	0.21067	-22.7728	8.5318e-115	1.14976e-112
Peaxi162Scf00074g01330	19.7507	-4.41305	0.790997	-5.5791	2.41761e-08	1.06942e-07
Peaxi162Scf00074g01418	51.0499	-1.07722	0.420601	-2.56113	0.0104331	0.0217727
Peaxi162Scf00074g01514	12.405	-2.55987	0.737786	-3.46966	0.000521117	0.00137582
Peaxi162Scf00074g01625	4.14728	-5.40562	1.55992	-3.46532	0.000529604	0.00139688
Peaxi162Scf00074g01630	13.2698	-1.78913	0.682813	-2.62023	0.00878703	0.0186326
Peaxi162Scf00074g01725	103.085	-1.85251	0.266906	-6.9407	3.9015e-12	2.37119e-11
Peaxi162Scf00074g01913	910.72	-1.13227	0.152865	-7.40703	1.29162e-13	8.70057e-13
Peaxi162Scf00074g01923	129.13	-1.7494	0.219869	-7.95654	1.76913e-15	1.34959e-14
Peaxi162Scf00074g02011	170.123	-1.84091	0.276984	-6.64629	3.00572e-11	1.7081e-10
Peaxi162Scf00074g10153	35.3694	-2.08028	0.647514	-3.21272	0.00131485	0.00325218
Peaxi162Scf00075g00120	9.4694	-2.97567	0.893348	-3.33092	0.000865603	0.00220987
Peaxi162Scf00075g00159	88.334	-1.50675	0.290316	-5.19002	2.1027e-07	8.4842e-07
Peaxi162Scf00075g01235	184.133	-5.91435	0.437891	-13.5065	1.43263e-41	3.50677e-40
Peaxi162Scf00075g01237	13.0932	-7.06359	1.31756	-5.3611	8.27164e-08	3.47185e-07
Peaxi162Scf00075g01420	202.511	-1.06407	0.332583	-3.19941	0.00137708	0.00339571
Peaxi162Scf00075g01421	59.1188	-8.27139	1.21959	-6.78208	1.18456e-11	6.94897e-11
Peaxi162Scf00075g01527	21.6259	-1.33803	0.496496	-2.69493	0.00704024	0.0152395
Peaxi162Scf00075g01538	190.055	-1.26943	0.194494	-6.52682	6.7179e-11	3.7148e-10
Peaxi162Scf00075g01548	49.2349	-6.53033	0.912069	-7.15991	8.07325e-13	5.13471e-12
Peaxi162Scf00075g01553	53.2434	-1.107	0.318167	-3.4793	0.00050273	0.00132989
Peaxi162Scf00075g01627	57.3487	-1.67973	0.337581	-4.97578	6.49861e-07	2.4942e-06
Peaxi162Scf00075g01628	316.007	-1.6912	0.239455	-7.06268	1.63316e-12	1.01789e-11
Peaxi162Scf00075g01925	15631	-2.92934	0.194836	-15.0349	4.33811e-51	1.40865e-49
Peaxi162Scf00075g01928	1330.07	-1.27764	0.122032	-10.4697	1.19022e-25	1.52307e-24
Peaxi162Scf00075g02124	114.323	-1.12158	0.250517	-4.47707	7.56735e-06	2.56494e-05
Peaxi162Scf00076g00031	234.794	-1.5928	0.195344	-8.15382	3.52606e-16	2.80621e-15
Peaxi162Scf00076g00331	366.058	-1.53192	0.233949	-6.54812	5.82669e-11	3.2382e-10
Peaxi162Scf00076g00422	1624.26	-3.19749	0.127826	-25.0145	4.25081e-138	8.50613e-136
Peaxi162Scf00076g00524	59.2018	-1.24837	0.379716	-3.28765	0.00101027	0.00255106
Peaxi162Scf00076g00811	17.9916	-2.95875	0.780152	-3.79253	0.00014912	0.000427697
Peaxi162Scf00076g00824	927.624	-1.24856	0.119811	-10.4211	1.98666e-25	2.51709e-24
Peaxi162Scf00076g00929	62.0389	-2.42793	0.326389	-7.43876	1.01632e-13	6.89833e-13
Peaxi162Scf00076g01039	25.35	-2.91896	0.646685	-4.51373	6.36981e-06	2.17701e-05
Peaxi162Scf00077g00077	142.601	-7.65876	0.784894	-9.75771	1.7098e-22	1.91878e-21
Peaxi162Scf00077g01710	2538.63	-1.87423	0.155774	-12.0317	2.42025e-33	4.35088e-32
Peaxi162Scf00078g00022	18.9419	-6.62392	1.28284	-5.16349	2.42386e-07	9.72004e-07
Peaxi162Scf00078g00023	41.2485	-3.77677	0.494712	-7.63428	2.27079e-14	1.61098e-13
Peaxi162Scf00078g00078	999.4	-2.22696	0.214885	-10.3635	3.63445e-25	4.5633e-24
Peaxi162Scf00078g00339	500.642	-1.35002	0.14295	-9.44399	3.58841e-21	3.7509e-20
Peaxi162Scf00078g00341	415.566	-3.052	0.169006	-18.0585	6.7597e-73	4.03779e-71
Peaxi162Scf00078g00351	481.222	-1.21535	0.1385	-8.77507	1.7079e-18	1.54819e-17
Peaxi162Scf00078g00422	578.042	-1.0431	0.132042	-7.89979	2.79365e-15	2.10062e-14
Peaxi162Scf00078g00533	297.975	-1.92266	0.169315	-11.3555	6.96259e-30	1.06406e-28
Peaxi162Scf00078g00534	95.6894	-1.65943	0.246254	-6.73871	1.59803e-11	9.27724e-11
Peaxi162Scf00078g00541	1675.77	-1.29252	0.109775	-11.7742	5.30146e-32	8.87282e-31
Peaxi162Scf00078g00710	4703.03	-2.42692	0.175931	-13.7948	2.74089e-43	7.07702e-42
Peaxi162Scf00078g00835	5.19312	-2.66672	1.19093	-2.23918	0.0251442	0.0481225
Peaxi162Scf00078g01013	1448.85	-1.86431	0.120991	-15.4087	1.43161e-53	4.99301e-52
Peaxi162Scf00078g01422	886.863	-1.60296	0.15449	-10.3758	3.19608e-25	4.02237e-24
Peaxi162Scf00079g00614	1623.45	-2.48185	0.519949	-4.77326	1.81267e-06	6.60703e-06
Peaxi162Scf00079g01614	464.622	-1.1873	0.152209	-7.80047	6.16786e-15	4.53865e-14
Peaxi162Scf00079g01915	2.19363	-4.48302	1.85582	-2.41565	0.015707	0.0314897
Peaxi162Scf00079g01916	1493.59	-1.14418	0.0938936	-12.1859	3.69592e-34	6.89582e-33
Peaxi162Scf00079g02322	59.6282	-1.26782	0.351171	-3.61026	0.00030589	0.000837567
Peaxi162Scf00079g02330	35.5314	-1.2768	0.500847	-2.54927	0.0107948	0.0224528
Peaxi162Scf00080g00522	11.1921	-2.56279	0.795992	-3.21962	0.0012836	0.0031794
Peaxi162Scf00080g01215	221.786	-3.21196	0.311827	-10.3005	7.01185e-25	8.71162e-24
Peaxi162Scf00080g01411	273.81	-1.12783	0.181407	-6.21712	5.06347e-10	2.62198e-09
Peaxi162Scf00080g01515	192.661	-3.14953	0.227944	-13.8171	2.00888e-43	5.20374e-42
Peaxi162Scf00080g01518	174.576	-1.4399	0.284291	-5.06487	4.08671e-07	1.60015e-06
Peaxi162Scf00080g01715	82.0662	-1.21648	0.317283	-3.83405	0.00012605	0.000365092
Peaxi162Scf00080g01719	21.8251	-2.89044	0.681243	-4.24289	2.20661e-05	7.06772e-05
Peaxi162Scf00081g00024	286.476	-2.39192	0.190063	-12.5849	2.55609e-36	5.1731e-35
Peaxi162Scf00081g00064	73.7267	-3.69911	0.410128	-9.0194	1.8912e-19	1.80586e-18
Peaxi162Scf00081g00088	1010.2	-2.42844	0.193779	-12.532	4.98743e-36	9.9864e-35
Peaxi162Scf00081g00189	488.793	-1.34259	0.203595	-6.59441	4.26948e-11	2.4007e-10
Peaxi162Scf00081g00716	330.669	-3.13922	0.625391	-5.01961	5.1776e-07	2.00619e-06
Peaxi162Scf00081g00917	172.849	-2.2302	0.213749	-10.4338	1.73867e-25	2.21165e-24
Peaxi162Scf00081g01011	147.072	-1.76145	0.22656	-7.77479	7.55735e-15	5.52933e-14
Peaxi162Scf00081g01223	774.718	-6.43254	0.270367	-23.7918	4.05613e-125	6.55884e-123
Peaxi162Scf00081g01322	10.11	-1.63928	0.722973	-2.26742	0.0233646	0.0450722
Peaxi162Scf00081g02735	725	-1.39323	0.140001	-9.95154	2.48307e-23	2.87628e-22
Peaxi162Scf00082g00107	167.734	-1.05302	0.326393	-3.22623	0.00125434	0.00311464
Peaxi162Scf00082g01114	83.388	-1.25447	0.291637	-4.30147	1.69671e-05	5.51956e-05
Peaxi162Scf00082g01214	11.1845	-3.54088	0.869183	-4.07381	4.62511e-05	0.000142455
Peaxi162Scf00082g01216	152.873	-1.08593	0.216297	-5.02056	5.15207e-07	1.99799e-06
Peaxi162Scf00082g02211	680.714	-3.30874	0.294393	-11.2392	2.61775e-29	3.89282e-28
Peaxi162Scf00083g00022	403.135	-1.18305	0.146683	-8.06533	7.30383e-16	5.70915e-15
Peaxi162Scf00083g00023	119.722	-2.40241	0.317073	-7.57683	3.54105e-14	2.47866e-13
Peaxi162Scf00083g00033	219.707	-1.56662	0.386604	-4.05225	5.07264e-05	0.000155268
Peaxi162Scf00083g00052	20.2641	-2.17421	0.728232	-2.9856	0.00283024	0.00659696
Peaxi162Scf00083g00118	692.54	-1.81847	0.159046	-11.4336	2.84022e-30	4.40792e-29
Peaxi162Scf00083g00176	192.603	-2.93243	0.373261	-7.85626	3.9578e-15	2.94827e-14
Peaxi162Scf00083g00191	441.083	-1.20176	0.230461	-5.2146	1.84214e-07	7.48311e-07
Peaxi162Scf00083g01124	1362.29	-2.21518	0.206028	-10.7519	5.80825e-27	7.86644e-26
Peaxi162Scf00083g01219	85.6198	-3.81406	0.559253	-6.81992	9.1092e-12	5.38794e-11
Peaxi162Scf00083g01223	308.221	-2.18244	0.173896	-12.5503	3.96232e-36	7.96369e-35
Peaxi162Scf00083g01720	3.91189	-3.38958	1.49263	-2.27088	0.023154	0.0446982
Peaxi162Scf00083g02015	594.257	-3.285	0.193614	-16.9668	1.44617e-64	7.00485e-63
Peaxi162Scf00084g00920	2857.03	-1.41874	0.159106	-8.9169	4.79504e-19	4.4798e-18
Peaxi162Scf00084g00921	1561.72	-1.24415	0.186191	-6.6821	2.35537e-11	1.34833e-10
Peaxi162Scf00084g00922	438.39	-1.02887	0.143716	-7.15906	8.12345e-13	5.16356e-12
Peaxi162Scf00084g01118	698.889	-3.94837	0.250988	-15.7313	9.22644e-56	3.44694e-54
Peaxi162Scf00085g00166	7.20207	-5.19851	1.40177	-3.70854	0.000208455	0.00058432
Peaxi162Scf00085g01215	6780.42	-2.40524	0.176395	-13.6356	2.46083e-42	6.18919e-41
Peaxi162Scf00086g00615	31.9265	-1.41918	0.418547	-3.39072	0.000697092	0.00180602
Peaxi162Scf00086g01511	195.627	-2.20962	0.1964	-11.2506	2.29925e-29	3.43354e-28
Peaxi162Scf00087g00012	114.831	-2.08998	0.239045	-8.74305	2.26892e-18	2.04574e-17
Peaxi162Scf00087g00014	629.675	-4.15094	0.184059	-22.5523	1.27469e-112	1.64564e-110
Peaxi162Scf00087g00015	78.3818	-1.83994	0.299215	-6.1492	7.78741e-10	3.96139e-09
Peaxi162Scf00087g00018	6.99995	-6.16249	1.42123	-4.33602	1.45088e-05	4.75657e-05
Peaxi162Scf00087g00221	273.738	-1.20846	0.190078	-6.35772	2.04771e-10	1.09488e-09
Peaxi162Scf00087g02228	99.0239	-1.03041	0.370843	-2.77855	0.00546023	0.0120857
Peaxi162Scf00088g00017	71.3879	-2.64427	0.390356	-6.77399	1.25274e-11	7.32852e-11
Peaxi162Scf00088g00143	116.656	-2.03231	0.279827	-7.26272	3.79387e-13	2.47189e-12
Peaxi162Scf00088g00214	1322.07	-1.40815	0.115622	-12.179	4.02406e-34	7.4819e-33
Peaxi162Scf00088g00817	3194.55	-2.72289	0.124327	-21.901	2.54347e-106	2.88774e-104
Peaxi162Scf00088g00818	111.115	-3.68661	0.334849	-11.0098	3.42911e-28	4.90791e-27
Peaxi162Scf00088g00912	98.5434	-1.60231	0.281719	-5.68761	1.28833e-08	5.84089e-08
Peaxi162Scf00088g01025	229.926	-1.17272	0.180937	-6.48138	9.08876e-11	4.98621e-10
Peaxi162Scf00088g01026	3473.09	-1.62378	0.149099	-10.8906	1.27762e-27	1.7816e-26
Peaxi162Scf00088g01218	776.587	-2.10095	0.177004	-11.8695	1.70445e-32	2.93709e-31
Peaxi162Scf00088g01321	27.2621	-2.91525	0.665872	-4.3781	1.19719e-05	3.96058e-05
Peaxi162Scf00089g00045	423.743	-1.88803	0.566537	-3.33258	0.000860446	0.00219758
Peaxi162Scf00089g00084	8.28692	-6.40111	1.40362	-4.56044	5.10456e-06	1.76436e-05
Peaxi162Scf00089g00121	13.9023	-1.36142	0.606238	-2.24569	0.0247238	0.0474011
Peaxi162Scf00089g00126	647.219	-7.66614	0.378133	-20.2737	2.19584e-91	1.90526e-89
Peaxi162Scf00089g00130	2.6347	-4.7493	1.76217	-2.69515	0.00703575	0.0152318
Peaxi162Scf00089g00131	90.1013	-1.16464	0.264684	-4.40014	1.08183e-05	3.59567e-05
Peaxi162Scf00089g00145	4825.89	-1.28213	0.118433	-10.8258	2.59878e-27	3.5573e-26
Peaxi162Scf00089g00163	92.3043	-1.59399	0.257182	-6.19792	5.7214e-10	2.95359e-09
Peaxi162Scf00089g00311	245.985	-2.24735	0.214944	-10.4555	1.38297e-25	1.7669e-24
Peaxi162Scf00089g00319	7.65365	-6.29031	1.39946	-4.49481	6.96313e-06	2.3669e-05
Peaxi162Scf00089g00423	9.27681	-2.09519	0.759493	-2.75867	0.0058037	0.0127797
Peaxi162Scf00089g00515	8.34952	-6.4139	1.38081	-4.64504	3.40011e-06	1.20289e-05
Peaxi162Scf00089g00638	107.99	-1.62701	0.231493	-7.02835	2.08989e-12	1.29398e-11
Peaxi162Scf00089g00639	136.173	-1.54165	0.256033	-6.0213	1.73025e-09	8.51877e-09
Peaxi162Scf00089g00720	106.786	-5.12732	0.580366	-8.83464	1.00422e-18	9.2232e-18
Peaxi162Scf00089g00723	78.254	-1.68993	0.33016	-5.1185	3.07971e-07	1.22079e-06
Peaxi162Scf00089g00833	99.7735	-2.21782	0.3389	-6.54418	5.98242e-11	3.32245e-10
Peaxi162Scf00089g00838	494.389	-5.36527	0.248185	-21.618	1.21637e-103	1.31127e-101
Peaxi162Scf00089g00842	618.62	-1.25702	0.178243	-7.05227	1.7602e-12	1.09429e-11
Peaxi162Scf00089g00933	381.885	-3.24487	0.202353	-16.0357	7.20047e-58	2.87095e-56
Peaxi162Scf00089g00938	64.0241	-3.14437	0.413822	-7.59836	2.99903e-14	2.10894e-13
Peaxi162Scf00089g01019	142.448	-4.28823	0.394498	-10.8701	1.60006e-27	2.21963e-26
Peaxi162Scf00089g01021	404.257	-1.61691	0.253261	-6.38435	1.72132e-10	9.25153e-10
Peaxi162Scf00089g01022	211.772	-1.65532	0.298643	-5.5428	2.97669e-08	1.30608e-07
Peaxi162Scf00089g01026	969.158	-3.34526	0.213616	-15.6601	2.83269e-55	1.04007e-53
Peaxi162Scf00089g01126	56.8614	-3.56525	0.50798	-7.01849	2.24285e-12	1.38468e-11
Peaxi162Scf00089g01210	230.498	-1.96123	0.269188	-7.28575	3.19877e-13	2.09438e-12
Peaxi162Scf00089g01230	2.90558	-4.89322	1.71884	-2.84681	0.00441599	0.00994141
Peaxi162Scf00089g01325	173.683	-8.93302	1.04017	-8.58804	8.84643e-18	7.7176e-17
Peaxi162Scf00089g01338	38.2541	-1.44596	0.410992	-3.51821	0.000434464	0.00116015
Peaxi162Scf00089g01341	337.831	-1.90181	0.149177	-12.7487	3.17052e-37	6.61307e-36
Peaxi162Scf00089g01344	79.2697	-2.99118	0.357548	-8.36581	5.97019e-17	4.97469e-16
Peaxi162Scf00089g01411	23.4632	-1.82866	0.49515	-3.69315	0.000221492	0.000618051
Peaxi162Scf00089g01427	170.304	-1.76657	0.196065	-9.01015	2.05772e-19	1.96023e-18
Peaxi162Scf00089g01521	25.6824	-4.3253	0.697901	-6.19759	5.73354e-10	2.95891e-09
Peaxi162Scf00089g01625	2362.76	-1.29475	0.151656	-8.53739	1.37285e-17	1.18444e-16
Peaxi162Scf00089g01636	268.015	-1.07109	0.276293	-3.87664	0.000105909	0.000309643
Peaxi162Scf00089g01737	79.362	-1.4924	0.279741	-5.33493	9.55823e-08	3.98523e-07
Peaxi162Scf00089g01847	11.6277	-2.65294	0.787014	-3.37089	0.000749269	0.00193197
Peaxi162Scf00090g00046	54.3619	-1.61339	0.3325	-4.8523	1.22036e-06	4.5468e-06
Peaxi162Scf00090g00194	939.544	-1.47008	0.112186	-13.104	3.12529e-39	7.00227e-38
Peaxi162Scf00091g00013	224.274	-1.24033	0.182599	-6.79263	1.10105e-11	6.47307e-11
Peaxi162Scf00091g00063	277.009	-1.32184	0.179204	-7.37619	1.62885e-13	1.08874e-12
Peaxi162Scf00091g00074	133.783	-3.28286	0.281506	-11.6618	1.99751e-31	3.26131e-30
Peaxi162Scf00091g00615	3621.36	-1.01977	0.106109	-9.61063	7.21039e-22	7.84421e-21
Peaxi162Scf00091g00622	1776.73	-4.38054	0.255536	-17.1425	7.14585e-66	3.60297e-64
Peaxi162Scf00091g01310	10516.4	-2.19253	0.153484	-14.2851	2.71201e-46	7.65026e-45
Peaxi162Scf00091g01816	2447.29	-1.31291	0.126996	-10.3382	4.73157e-25	5.9176e-24
Peaxi162Scf00092g00043	11.8764	-3.35392	0.941053	-3.56401	0.000365233	0.000988467
Peaxi162Scf00092g00082	27.6229	-7.16696	1.25092	-5.72935	1.00818e-08	4.63243e-08
Peaxi162Scf00092g00115	69.6448	-4.30844	0.46629	-9.23982	2.46911e-20	2.47042e-19
Peaxi162Scf00092g00152	287.595	-2.41502	0.200382	-12.0521	1.89179e-33	3.42007e-32
Peaxi162Scf00092g01012	103.776	-3.28503	0.313169	-10.4896	9.64064e-26	1.23862e-24
Peaxi162Scf00092g01211	8.30814	-6.40439	1.39784	-4.58162	4.61382e-06	1.60357e-05
Peaxi162Scf00092g01415	8.30736	-6.40773	1.40338	-4.56592	4.97297e-06	1.72241e-05
Peaxi162Scf00092g01519	173.149	-1.7448	0.189263	-9.21891	3.00149e-20	2.99373e-19
Peaxi162Scf00092g01520	24.0762	-3.02851	0.568454	-5.32763	9.9503e-08	4.14169e-07
Peaxi162Scf00093g00026	26.0853	-3.03854	0.562105	-5.40565	6.4574e-08	2.74163e-07
Peaxi162Scf00093g00056	12.4042	-2.26059	0.685396	-3.29823	0.000972981	0.00246436
Peaxi162Scf00094g00141	46.2544	-3.5976	0.442258	-8.13462	4.13242e-16	3.28226e-15
Peaxi162Scf00094g00211	66.4458	-1.10457	0.302913	-3.64651	0.00026583	0.00073403
Peaxi162Scf00094g00912	678.003	-6.256	0.272973	-22.918	3.0755e-116	4.24432e-114
Peaxi162Scf00094g01013	369.426	-3.8295	0.200801	-19.0712	4.38332e-81	3.10489e-79
Peaxi162Scf00095g00032	87.225	-2.59418	0.305975	-8.47841	2.28291e-17	1.94548e-16
Peaxi162Scf00095g00088	184.396	-2.17139	0.24905	-8.7187	2.81409e-18	2.5266e-17
Peaxi162Scf00095g00125	414.975	-1.24039	0.169059	-7.33704	2.18374e-13	1.44755e-12
Peaxi162Scf00095g00719	43.5193	-5.06763	0.728027	-6.96077	3.38422e-12	2.06464e-11
Peaxi162Scf00095g00720	400.554	-2.98273	0.185756	-16.0572	5.08981e-58	2.03193e-56
Peaxi162Scf00095g01213	12.0216	-3.99942	0.943803	-4.23755	2.25967e-05	7.23045e-05
Peaxi162Scf00095g01216	1292.63	-1.3153	0.112478	-11.6939	1.37026e-31	2.24638e-30
Peaxi162Scf00096g00005	323.103	-1.55348	0.32925	-4.71823	2.37906e-06	8.55655e-06
Peaxi162Scf00096g00714	4288.46	-1.11983	0.0918965	-12.1857	3.70257e-34	6.90171e-33
Peaxi162Scf00096g00715	69.5913	-1.01442	0.364388	-2.78391	0.00537082	0.011901
Peaxi162Scf00096g01114	808.152	-1.64531	0.189217	-8.69535	3.45756e-18	3.09047e-17
Peaxi162Scf00096g01311	1194.34	-1.13659	0.158427	-7.1742	7.27318e-13	4.63875e-12
Peaxi162Scf00096g01721	578.068	-1.36727	0.168204	-8.12862	4.34213e-16	3.44113e-15
Peaxi162Scf00096g01837	924.995	-3.08543	0.534048	-5.77743	7.58487e-09	3.52358e-08
Peaxi162Scf00096g01844	4.06521	-3.44786	1.46706	-2.35018	0.0187642	0.0369344
Peaxi162Scf00096g01849	46.1278	-2.44167	0.403658	-6.04886	1.45876e-09	7.22711e-09
Peaxi162Scf00097g00139	4030.16	-2.51671	0.139707	-18.0142	1.50816e-72	8.92544e-71
Peaxi162Scf00097g00610	2215.86	-1.60843	0.14306	-11.2431	2.50465e-29	3.7281e-28
Peaxi162Scf00098g00024	99.9779	-1.81222	0.242906	-7.46057	8.61488e-14	5.87193e-13
Peaxi162Scf00098g00096	551.571	-1.31968	0.145933	-9.04305	1.52363e-19	1.46229e-18
Peaxi162Scf00098g00115	2.39987	-4.60992	1.87795	-2.45476	0.0140977	0.0285783
Peaxi162Scf00099g00033	137.769	-1.22983	0.226881	-5.4206	5.94004e-08	2.53171e-07
Peaxi162Scf00099g00061	399.916	-3.49649	0.247801	-14.1101	3.29083e-45	8.92146e-44
Peaxi162Scf00099g00168	1783.27	-1.93472	0.136361	-14.1882	1.08471e-45	2.98359e-44
Peaxi162Scf00099g00191	24.037	-6.0774	1.11443	-5.45338	4.94224e-08	2.12197e-07
Peaxi162Scf00099g00207	44.4111	-2.56724	0.412243	-6.22749	4.73965e-10	2.46067e-09
Peaxi162Scf00099g01816	1433.62	-1.48782	0.182918	-8.13382	4.15977e-16	3.30079e-15
Peaxi162Scf00099g01818	709.639	-1.14175	0.119437	-9.55944	1.18395e-21	1.27331e-20
Peaxi162Scf00100g00081	394.73	-6.72596	0.40732	-16.5127	2.97285e-61	1.29499e-59
Peaxi162Scf00100g00091	7.89468	-6.33068	1.46569	-4.31925	1.56561e-05	5.11441e-05
Peaxi162Scf00100g00147	419.618	-2.45624	0.153379	-16.0142	1.01753e-57	4.04197e-56
Peaxi162Scf00100g00323	22.5587	-5.95654	1.12837	-5.27889	1.29968e-07	5.34582e-07
Peaxi162Scf00101g00079	52.1289	-2.05977	0.457911	-4.49819	6.85333e-06	2.33131e-05
Peaxi162Scf00101g00171	109.953	-1.02552	0.33074	-3.1007	0.00193064	0.00463646
Peaxi162Scf00101g00212	154.208	-1.55399	0.277513	-5.5997	2.14728e-08	9.54854e-08
Peaxi162Scf00102g00088	224.043	-1.61048	0.193608	-8.31827	8.9258e-17	7.37109e-16
Peaxi162Scf00102g00108	66.9626	-1.4819	0.421127	-3.51889	0.000433357	0.00115749
Peaxi162Scf00102g00110	62.6244	-2.50808	0.434486	-5.77252	7.8094e-09	3.6242e-08
Peaxi162Scf00102g00111	120.393	-1.21356	0.222245	-5.46048	4.74857e-08	2.04238e-07
Peaxi162Scf00102g00627	488.691	-2.46294	0.190152	-12.9525	2.27469e-38	4.9409e-37
Peaxi162Scf00102g00731	137.06	-1.36849	0.227538	-6.01434	1.80616e-09	8.87336e-09
Peaxi162Scf00102g00839	1765.73	-1.68849	0.115935	-14.5641	4.7537e-48	1.42109e-46
Peaxi162Scf00102g00850	136.492	-1.12714	0.248765	-4.53095	5.87194e-06	2.01459e-05
Peaxi162Scf00102g01055	17.2825	-2.25411	0.616264	-3.6577	0.000254491	0.00070442
Peaxi162Scf00102g01130	357.806	-1.16739	0.163023	-7.16091	8.01455e-13	5.09839e-12
Peaxi162Scf00102g01136	197.983	-1.17047	0.263393	-4.44381	8.83798e-06	2.96828e-05
Peaxi162Scf00102g01144	440.416	-1.25767	0.1933	-6.50633	7.70115e-11	4.2402e-10
Peaxi162Scf00102g01151	180.285	-2.56543	0.22983	-11.1623	6.23465e-29	9.12316e-28
Peaxi162Scf00102g01226	6.39304	-6.03138	1.55345	-3.88256	0.000103362	0.000302664
Peaxi162Scf00102g01235	549.57	-1.42011	0.199244	-7.12748	1.02223e-12	6.46557e-12
Peaxi162Scf00102g01436	98.3378	-3.05475	0.360599	-8.47131	2.4265e-17	2.06292e-16
Peaxi162Scf00102g01631	6.47572	-4.08245	1.30424	-3.13015	0.0017472	0.00423307
Peaxi162Scf00102g01738	17.4583	-3.94585	0.76398	-5.16486	2.40618e-07	9.65036e-07
Peaxi162Scf00102g01864	6.58266	-3.12716	1.31131	-2.38476	0.0170903	0.0339906
Peaxi162Scf00102g01865	3.81427	-5.29229	1.66339	-3.18163	0.0014645	0.0035944
Peaxi162Scf00102g01878	12.2075	-2.59947	0.795152	-3.26915	0.0010787	0.00271238
Peaxi162Scf00103g00035	41.4364	-1.0333	0.38521	-2.68245	0.00730854	0.0157808
Peaxi162Scf00103g00204	24.589	-4.02459	0.650144	-6.19031	6.0045e-10	3.09028e-09
Peaxi162Scf00103g01216	584.397	-1.12913	0.167386	-6.74564	1.52357e-11	8.86429e-11
Peaxi162Scf00103g02126	872.77	-4.31938	0.17575	-24.5769	2.23309e-133	3.99423e-131
Peaxi162Scf00103g02127	2521.96	-4.31866	0.219943	-19.6354	7.70741e-86	5.96058e-84
Peaxi162Scf00104g00022	981.239	-1.56246	0.202928	-7.69959	1.36501e-14	9.82986e-14
Peaxi162Scf00104g00322	144.151	-1.48448	0.235542	-6.30237	2.93125e-10	1.55047e-09
Peaxi162Scf00104g00816	3360.63	-4.74666	0.181465	-26.1574	8.11596e-151	2.07879e-148
Peaxi162Scf00104g01410	160.614	-4.46023	0.424184	-10.5148	7.381e-26	9.51742e-25
Peaxi162Scf00105g00026	1068.09	-1.14715	0.268882	-4.26637	1.98681e-05	6.39572e-05
Peaxi162Scf00105g00113	270.11	-1.65333	0.208433	-7.93222	2.1527e-15	1.63209e-14
Peaxi162Scf00105g01116	95.9274	-6.45847	1.5369	-4.20228	2.64236e-05	8.38542e-05
Peaxi162Scf00105g01417	195.626	-1.18538	0.204063	-5.80891	6.28814e-09	2.94252e-08
Peaxi162Scf00106g00016	26.8371	-1.77469	0.5537	-3.20515	0.00134992	0.00333387
Peaxi162Scf00106g00037	19.5848	-1.55831	0.513651	-3.0338	0.00241494	0.00569717
Peaxi162Scf00106g00514	9.13658	-6.54677	1.36521	-4.79543	1.62324e-06	5.95182e-06
Peaxi162Scf00106g00517	367.676	-1.68133	0.158266	-10.6234	2.31915e-26	3.0569e-25
Peaxi162Scf00106g01119	397.872	-1.25579	0.166188	-7.55647	4.1415e-14	2.88132e-13
Peaxi162Scf00106g01317	6.56702	-2.76474	1.18201	-2.33901	0.0193349	0.0379735
Peaxi162Scf00106g01615	364.154	-1.02889	0.149768	-6.86986	6.42635e-12	3.84512e-11
Peaxi162Scf00106g02319	931.77	-2.16744	0.149325	-14.5149	9.75099e-48	2.88271e-46
Peaxi162Scf00107g01114	2.93088	-4.90388	1.70262	-2.88019	0.00397433	0.00903095
Peaxi162Scf00107g01115	307.591	-1.04581	0.360076	-2.90442	0.00367935	0.0084102
Peaxi162Scf00107g02022	26.4819	-3.83732	0.696292	-5.51108	3.56632e-08	1.55372e-07
Peaxi162Scf00108g00089	108.497	-1.31607	0.318258	-4.13523	3.54593e-05	0.000110837
Peaxi162Scf00108g00316	16.5238	-2.30902	0.750029	-3.07857	0.00207994	0.00496522
Peaxi162Scf00108g00417	44.3423	-3.52046	0.460464	-7.64545	2.08213e-14	1.48042e-13
Peaxi162Scf00108g00714	606.139	-2.31032	0.139151	-16.603	6.63479e-62	2.92196e-60
Peaxi162Scf00109g00411	56.7649	-1.80596	0.334567	-5.39791	6.74234e-08	2.85768e-07
Peaxi162Scf00109g01520	113.841	-10.1845	1.19692	-8.50891	1.75582e-17	1.50754e-16
Peaxi162Scf00110g00123	84.6707	-1.8635	0.27148	-6.86422	6.68549e-12	3.99569e-11
Peaxi162Scf00110g00183	16.5206	-5.52864	1.14397	-4.83283	1.34605e-06	4.98801e-06
Peaxi162Scf00110g00818	6.46361	-6.04199	1.49409	-4.04393	5.25625e-05	0.000160612
Peaxi162Scf00111g00009	101.498	-8.16546	1.08692	-7.51249	5.80119e-14	3.9952e-13
Peaxi162Scf00111g00058	1103.31	-1.59541	0.156734	-10.1791	2.45834e-24	2.99614e-23
Peaxi162Scf00111g00086	755.207	-5.5954	0.280565	-19.9433	1.71345e-88	1.38534e-86
Peaxi162Scf00111g00122	20.3273	-1.59621	0.660419	-2.41696	0.0156507	0.0313906
Peaxi162Scf00111g00321	4.04835	-3.44367	1.48707	-2.31574	0.0205722	0.0401573
Peaxi162Scf00111g00412	598.549	-1.5675	0.190667	-8.22112	2.01617e-16	1.62927e-15
Peaxi162Scf00111g00526	476.968	-5.53621	0.246413	-22.4672	8.69749e-112	1.10943e-109
Peaxi162Scf00111g00528	67.1513	-1.19432	0.319586	-3.73707	0.000186176	0.0005262
Peaxi162Scf00111g00633	214.613	-2.67788	0.309341	-8.65672	4.85522e-18	4.3037e-17
Peaxi162Scf00111g00715	692.453	-1.48706	0.160246	-9.27983	1.69751e-20	1.71287e-19
Peaxi162Scf00111g00716	18.7058	-2.94456	0.645011	-4.56513	4.99184e-06	1.72857e-05
Peaxi162Scf00111g01139	556.511	-3.40533	0.154773	-22.0021	2.75242e-107	3.18138e-105
Peaxi162Scf00111g01140	54.6056	-1.53228	0.437302	-3.50394	0.000458421	0.00121975
Peaxi162Scf00111g01220	110.56	-4.15126	0.391492	-10.6037	2.8643e-26	3.76e-25
Peaxi162Scf00111g01224	444.577	-2.74871	0.228974	-12.0045	3.36506e-33	6.01223e-32
Peaxi162Scf00111g01321	63.2707	-1.46929	0.310599	-4.73051	2.23956e-06	8.08387e-06
Peaxi162Scf00111g01331	126.138	-1.44629	0.235951	-6.12962	8.80879e-10	4.45899e-09
Peaxi162Scf00111g01452	8.79109	-4.60509	1.26753	-3.63311	0.000280022	0.000771089
Peaxi162Scf00111g01465	469.028	-1.87502	0.200056	-9.37247	7.08575e-21	7.29937e-20
Peaxi162Scf00111g01467	216.996	-1.61069	0.215274	-7.48206	7.31645e-14	5.01285e-13
Peaxi162Scf00111g01478	105.998	-5.60919	0.532285	-10.5379	5.77461e-26	7.47919e-25
Peaxi162Scf00112g00048	633.829	-2.47588	0.187041	-13.2371	5.35778e-40	1.23856e-38
Peaxi162Scf00112g00110	142.209	-1.96235	0.339915	-5.77304	7.78519e-09	3.61349e-08
Peaxi162Scf00112g00113	123.585	-1.62076	0.222446	-7.2861	3.19044e-13	2.08935e-12
Peaxi162Scf00112g01720	103.78	-1.221	0.247585	-4.93161	8.15531e-07	3.09261e-06
Peaxi162Scf00112g02222	714.644	-2.13928	0.128608	-16.6341	3.94698e-62	1.75271e-60
Peaxi162Scf00113g00316	45.515	-1.21711	0.425172	-2.86263	0.00420144	0.00950519
Peaxi162Scf00113g01817	4.73056	-2.95491	1.22123	-2.41963	0.0155364	0.0311966
Peaxi162Scf00114g00035	153.755	-4.4018	0.383863	-11.4671	1.92992e-30	3.02301e-29
Peaxi162Scf00114g00310	216.336	-1.76234	0.236017	-7.46703	8.2023e-14	5.59704e-13
Peaxi162Scf00114g00810	37868.2	-2.36332	0.209362	-11.2882	1.50111e-29	2.25851e-28
Peaxi162Scf00114g01014	8.35739	-4.53101	1.25741	-3.60346	0.000314011	0.000858264
Peaxi162Scf00114g01016	145.807	-2.61205	0.30436	-8.58211	9.31483e-18	8.10635e-17
Peaxi162Scf00114g01019	14.1838	-3.00969	0.734647	-4.09678	4.18939e-05	0.000129621
Peaxi162Scf00115g00115	76.5648	-1.63371	0.319343	-5.11585	3.12324e-07	1.23758e-06
Peaxi162Scf00115g00122	48.5573	-2.31618	0.385617	-6.00643	1.89649e-09	9.29294e-09
Peaxi162Scf00115g01116	121.073	-1.28768	0.245433	-5.24655	1.54973e-07	6.33767e-07
Peaxi162Scf00115g01228	42.8834	-1.7689	0.358803	-4.93	8.22291e-07	3.11639e-06
Peaxi162Scf00115g01229	622.21	-1.26028	0.132034	-9.54517	1.35879e-21	1.45646e-20
Peaxi162Scf00116g00108	8.36524	-2.30407	0.836474	-2.7545	0.0058781	0.0129311
Peaxi162Scf00116g00109	131.934	-1.66608	0.274082	-6.07877	1.21108e-09	6.0454e-09
Peaxi162Scf00116g00117	1522.18	-1.92427	0.220556	-8.7246	2.67115e-18	2.40163e-17
Peaxi162Scf00116g00214	138.873	-1.07175	0.26696	-4.01466	5.9531e-05	0.000180732
Peaxi162Scf00116g00311	257.1	-3.41257	0.285194	-11.9658	5.36968e-33	9.4984e-32
Peaxi162Scf00116g00313	1181.84	-1.18406	0.146783	-8.06673	7.2206e-16	5.64562e-15
Peaxi162Scf00116g01612	233.255	-1.72613	0.18582	-9.28924	1.55394e-20	1.57246e-19
Peaxi162Scf00117g00007	165.714	-3.15833	0.33187	-9.51675	1.78676e-21	1.90435e-20
Peaxi162Scf00117g00118	188.137	-1.2049	0.178357	-6.75555	1.42291e-11	8.29068e-11
Peaxi162Scf00117g00129	24.7183	-1.91974	0.602949	-3.18392	0.00145294	0.00356821
Peaxi162Scf00117g00314	1707.2	-2.91183	0.265243	-10.9779	4.87898e-28	6.94576e-27
Peaxi162Scf00117g00315	821.726	-1.76909	0.138936	-12.7332	3.86692e-37	8.05512e-36
Peaxi162Scf00117g00321	503.282	-3.2682	0.160648	-20.3439	5.26089e-92	4.60213e-90
Peaxi162Scf00117g00912	129.118	-2.16038	0.256379	-8.42651	3.56133e-17	3.00535e-16
Peaxi162Scf00117g00919	486.94	-1.02076	0.144902	-7.0445	1.86123e-12	1.15464e-11
Peaxi162Scf00117g01015	610.178	-2.08905	0.259756	-8.04237	8.81183e-16	6.84279e-15
Peaxi162Scf00117g01016	553.121	-3.84814	0.187734	-20.4978	2.25094e-93	2.02439e-91
Peaxi162Scf00117g01123	366.132	-3.42924	0.226242	-15.1574	6.76915e-52	2.25289e-50
Peaxi162Scf00117g01130	178.035	-1.31779	0.1846	-7.13862	9.42757e-13	5.96881e-12
Peaxi162Scf00117g01132	6098.85	-9.60688	0.263581	-36.4475	7.52645e-291	1.20487e-287
Peaxi162Scf00117g01411	2991.14	-2.31081	0.155797	-14.8322	9.07304e-50	2.82579e-48
Peaxi162Scf00117g01517	11.1858	-2.43793	0.754458	-3.23137	0.00123198	0.00306267
Peaxi162Scf00117g01731	2889.35	-1.02812	0.0989912	-10.3859	2.87315e-25	3.62307e-24
Peaxi162Scf00118g00016	9.39016	-5.59822	1.35901	-4.11934	3.79958e-05	0.0001182
Peaxi162Scf00118g00042	776.757	-6.91805	0.272129	-25.422	1.44178e-142	3.09808e-140
Peaxi162Scf00118g00310	6086.5	-7.69945	0.157759	-48.805	0	0
Peaxi162Scf00118g01311	22.3624	-2.02177	0.494551	-4.0881	4.34926e-05	0.000134386
Peaxi162Scf00118g01412	167.82	-1.2254	0.230326	-5.32026	1.03618e-07	4.30347e-07
Peaxi162Scf00118g02017	28.611	-1.73098	0.748955	-2.3112	0.020822	0.0405905
Peaxi162Scf00119g00015	711.883	-1.34927	0.173975	-7.75552	8.7984e-15	6.40952e-14
Peaxi162Scf00119g00830	538.785	-2.09046	0.184781	-11.3132	1.12892e-29	1.70573e-28
Peaxi162Scf00119g00946	579.969	-3.44792	0.171168	-20.1435	3.0717e-90	2.5949e-88
Peaxi162Scf00119g01214	23122.1	-1.74126	0.16659	-10.4524	1.42912e-25	1.8244e-24
Peaxi162Scf00119g01220	47.9264	-1.13804	0.332071	-3.42708	0.000610099	0.00159419
Peaxi162Scf00119g10131	2069.39	-4.36041	0.166226	-26.2318	1.15413e-151	3.02883e-149
Peaxi162Scf00120g00018	552.373	-4.05655	0.242099	-16.7557	5.14251e-63	2.35885e-61
Peaxi162Scf00120g00019	200.809	-1.53212	0.267691	-5.72346	1.04375e-08	4.78626e-08
Peaxi162Scf00120g00020	265.588	-1.43392	0.20068	-7.14533	8.97768e-13	5.69072e-12
Peaxi162Scf00120g00814	10600.5	-2.67379	0.449699	-5.94574	2.75206e-09	1.328e-08
Peaxi162Scf00120g01317	516.237	-1.90973	0.131735	-14.4968	1.27005e-47	3.74086e-46
Peaxi162Scf00120g10023	691.985	-1.00516	0.198171	-5.07221	3.93224e-07	1.54269e-06
Peaxi162Scf00121g00048	69.3774	-3.27323	0.366324	-8.93534	4.05932e-19	3.81248e-18
Peaxi162Scf00121g00224	77.9604	-1.77275	0.321687	-5.51077	3.5726e-08	1.55624e-07
Peaxi162Scf00121g00315	346.776	-4.58348	0.247902	-18.4891	2.52877e-76	1.60642e-74
Peaxi162Scf00121g00417	3082.89	-3.2428	0.156259	-20.7527	1.15839e-95	1.09083e-93
Peaxi162Scf00122g02417	87.6427	-1.4394	0.426261	-3.3768	0.000733335	0.00189425
Peaxi162Scf00122g02518	1668.49	-2.33851	0.155839	-15.0059	6.71451e-51	2.1715e-49
Peaxi162Scf00123g00035	6.44568	-6.04193	1.43324	-4.21558	2.49137e-05	7.93142e-05
Peaxi162Scf00123g00069	602.263	-1.40078	0.177662	-7.88451	3.15761e-15	2.36706e-14
Peaxi162Scf00123g00101	16.68	-5.52126	1.15741	-4.77035	1.83909e-06	6.70031e-06
Peaxi162Scf00123g00910	1657.41	-1.18079	0.160008	-7.3796	1.58771e-13	1.06191e-12
Peaxi162Scf00123g01013	153.013	-1.14163	0.276569	-4.12785	3.66177e-05	0.000114201
Peaxi162Scf00123g01015	29.8646	-3.72273	0.629246	-5.91618	3.29503e-09	1.58119e-08
Peaxi162Scf00123g01118	1119.69	-1.72742	0.172179	-10.0327	1.09456e-23	1.2903e-22
Peaxi162Scf00124g00044	35.3471	-1.87053	0.421643	-4.43629	9.15207e-06	3.06701e-05
Peaxi162Scf00124g00613	17.5886	-2.37317	0.690091	-3.43892	0.000584048	0.00153061
Peaxi162Scf00124g00615	208.099	-1.15368	0.190741	-6.04839	1.46299e-09	7.24637e-09
Peaxi162Scf00124g00616	96.2628	-2.5498	0.35412	-7.20038	6.00467e-13	3.85575e-12
Peaxi162Scf00125g00038	95.6015	-3.66851	0.396595	-9.25001	2.24473e-20	2.25297e-19
Peaxi162Scf00125g00039	38.0456	-4.22882	0.558824	-7.56736	3.8088e-14	2.66142e-13
Peaxi162Scf00125g00042	296.162	-7.0033	0.43928	-15.9427	3.20317e-57	1.25528e-55
Peaxi162Scf00125g01022	920.365	-4.32383	0.245683	-17.5992	2.49786e-69	1.38124e-67
Peaxi162Scf00125g01314	159.563	-1.48787	0.331687	-4.48576	7.26539e-06	2.46624e-05
Peaxi162Scf00125g01318	494.716	-1.10106	0.13561	-8.11934	4.68723e-16	3.70729e-15
Peaxi162Scf00125g01319	19.0621	-4.36677	0.843001	-5.18004	2.21843e-07	8.93427e-07
Peaxi162Scf00126g00115	28.1931	-8.1688	1.26219	-6.47194	9.67549e-11	5.2926e-10
Peaxi162Scf00126g00626	196.904	-5.18393	0.366047	-14.1619	1.57617e-45	4.31317e-44
Peaxi162Scf00126g01020	182.989	-1.02671	0.21914	-4.68517	2.79722e-06	9.9976e-06
Peaxi162Scf00126g01021	318.847	-1.15636	0.166598	-6.94102	3.89271e-12	2.3663e-11
Peaxi162Scf00126g01128	451.86	-1.06267	0.200669	-5.29564	1.18603e-07	4.90164e-07
Peaxi162Scf00126g01130	371.347	-1.51026	0.176414	-8.56086	1.12031e-17	9.71532e-17
Peaxi162Scf00126g01136	97.8527	-1.92696	0.293216	-6.57183	4.97014e-11	2.77761e-10
Peaxi162Scf00126g01324	217.47	-1.58331	0.687186	-2.30405	0.0212197	0.0412753
Peaxi162Scf00126g01616	6.5175	-6.05579	1.4391	-4.20805	2.57589e-05	8.19153e-05
Peaxi162Scf00127g00057	2.71931	-4.79064	1.83866	-2.6055	0.00917403	0.0193673
Peaxi162Scf00127g00193	4.17898	-5.41514	1.55938	-3.47262	0.000515409	0.00136187
Peaxi162Scf00128g00012	40.2681	-1.24828	0.377675	-3.30516	0.000949208	0.00240796
Peaxi162Scf00128g00107	3.87127	-5.3109	1.67445	-3.17172	0.0015154	0.0037105
Peaxi162Scf00128g00133	170.229	-3.80245	0.292444	-13.0023	1.1867e-38	2.60593e-37
Peaxi162Scf00128g00135	120.296	-2.16714	0.25178	-8.60728	7.48167e-18	6.55378e-17
Peaxi162Scf00128g00168	103.705	-6.3682	0.605892	-10.5104	7.73238e-26	9.96649e-25
Peaxi162Scf00128g00175	184.424	-4.64343	0.338678	-13.7105	8.79014e-43	2.23893e-41
Peaxi162Scf00128g00176	40.8932	-1.06385	0.469971	-2.26365	0.0235956	0.0454822
Peaxi162Scf00128g00436	16.4254	-3.07012	0.734094	-4.18218	2.88722e-05	9.11817e-05
Peaxi162Scf00128g00443	539.342	-1.22129	0.13888	-8.79385	1.44525e-18	1.31605e-17
Peaxi162Scf00128g00544	166.622	-4.94461	0.420023	-11.7722	5.42667e-32	9.06814e-31
Peaxi162Scf00128g00624	364.293	-2.9504	0.232559	-12.6866	7.01292e-37	1.45235e-35
Peaxi162Scf00128g00628	89.4087	-1.2779	0.296336	-4.31235	1.61529e-05	5.26754e-05
Peaxi162Scf00128g00642	4967.55	-7.92583	0.249093	-31.8188	3.55767e-222	2.71205e-219
Peaxi162Scf00128g00724	44.112	-1.83136	0.370758	-4.9395	7.8323e-07	2.97894e-06
Peaxi162Scf00128g00729	394.584	-1.28009	0.158237	-8.08968	5.98207e-16	4.707e-15
Peaxi162Scf00128g00834	181.562	-1.19917	0.298153	-4.022	5.77071e-05	0.000175445
Peaxi162Scf00128g00929	63.1184	-3.46044	0.389473	-8.88494	6.3956e-19	5.93358e-18
Peaxi162Scf00128g01137	20.7614	-3.04009	0.680194	-4.46945	7.84207e-06	2.65356e-05
Peaxi162Scf00128g01142	551.55	-1.04569	0.137551	-7.60219	2.91158e-14	2.0506e-13
Peaxi162Scf00128g01228	53.893	-1.32353	0.340292	-3.88939	0.000100497	0.000294749
Peaxi162Scf00128g01230	65.854	-1.95107	0.330152	-5.90961	3.42923e-09	1.64362e-08
Peaxi162Scf00128g01330	44.4822	-2.22247	0.447198	-4.96976	6.70354e-07	2.56793e-06
Peaxi162Scf00128g01331	1064.84	-1.92885	0.165574	-11.6494	2.30964e-31	3.76132e-30
Peaxi162Scf00128g01523	100.641	-1.75	0.293605	-5.96037	2.51675e-09	1.21923e-08
Peaxi162Scf00128g01525	136.782	-6.99497	0.654113	-10.6938	1.08787e-26	1.45611e-25
Peaxi162Scf00128g01744	393.581	-2.49499	0.185139	-13.4763	2.15725e-41	5.23249e-40
Peaxi162Scf00128g01745	12.9919	-3.05276	0.814888	-3.74624	0.000179508	0.000508476
Peaxi162Scf00128g01759	497.227	-1.21889	0.23662	-5.15125	2.58761e-07	1.03391e-06
Peaxi162Scf00128g01763	48.6121	-1.39701	0.439629	-3.17771	0.00148444	0.0036395
Peaxi162Scf00128g01770	22.1419	-3.38705	0.613155	-5.52397	3.31422e-08	1.44684e-07
Peaxi162Scf00128g01773	877.264	-2.81485	0.167182	-16.8371	1.30477e-63	6.11431e-62
Peaxi162Scf00129g00003	3364.8	-5.10563	0.253787	-20.1178	5.15327e-90	4.3419e-88
Peaxi162Scf00129g00014	1365.96	-1.55082	0.10574	-14.6663	1.05934e-48	3.21791e-47
Peaxi162Scf00129g00022	3.13198	-5.00582	1.69907	-2.94621	0.00321696	0.00742912
Peaxi162Scf00129g00129	328.218	-1.11736	0.172851	-6.46428	1.01779e-10	5.55896e-10
Peaxi162Scf00129g00132	127.948	-1.20881	0.26795	-4.51134	6.44195e-06	2.20049e-05
Peaxi162Scf00129g00143	20.2438	-6.71582	1.27101	-5.28386	1.26493e-07	5.2089e-07
Peaxi162Scf00129g00156	25.1138	-2.00417	0.543387	-3.68829	0.000225768	0.000629379
Peaxi162Scf00129g00228	7.79854	-6.31754	1.39305	-4.53504	5.75919e-06	1.97803e-05
Peaxi162Scf00129g00314	826.051	-5.76239	0.224157	-25.707	9.76388e-146	2.18608e-143
Peaxi162Scf00129g00317	156.617	-1.16202	0.215396	-5.39478	6.86066e-08	2.90591e-07
Peaxi162Scf00129g00319	205.296	-1.90323	0.283101	-6.7228	1.78267e-11	1.03118e-10
Peaxi162Scf00129g00321	62.7461	-7.45812	1.08509	-6.8733	6.27333e-12	3.75918e-11
Peaxi162Scf00129g00418	416.661	-3.36336	0.237963	-14.134	2.3444e-45	6.38271e-44
Peaxi162Scf00129g00433	478.578	-2.58397	0.183299	-14.097	3.96453e-45	1.07297e-43
Peaxi162Scf00129g00631	113.038	-3.91134	0.341485	-11.4539	2.24819e-30	3.50947e-29
Peaxi162Scf00129g00736	10.5043	-2.14	0.738243	-2.89877	0.00374624	0.00855334
Peaxi162Scf00129g00836	158.25	-2.02933	0.76603	-2.64915	0.0080695	0.0172563
Peaxi162Scf00129g01121	94.426	-1.00754	0.244252	-4.125	3.70739e-05	0.000115523
Peaxi162Scf00129g01122	26.1681	-5.60546	0.935092	-5.99456	2.04042e-09	9.96617e-09
Peaxi162Scf00129g01424	289.728	-1.51024	0.244119	-6.18651	6.15116e-10	3.16118e-09
Peaxi162Scf00129g01528	5.16338	-5.71514	1.61872	-3.53066	0.000414531	0.0011111
Peaxi162Scf00129g01541	4430.42	-1.35268	0.19856	-6.81247	9.59398e-12	5.6663e-11
Peaxi162Scf00129g01645	364.145	-3.12443	0.164909	-18.9463	4.73334e-80	3.22441e-78
Peaxi162Scf00129g01648	447.467	-1.34781	0.183452	-7.34691	2.02846e-13	1.34769e-12
Peaxi162Scf00129g01654	54.5028	-9.11972	1.22288	-7.45756	8.81417e-14	6.00305e-13
Peaxi162Scf00129g01661	22.7877	-1.23649	0.50449	-2.45097	0.014247	0.0288543
Peaxi162Scf00129g01663	71.1641	-3.89229	0.437469	-8.89729	5.72284e-19	5.32485e-18
Peaxi162Scf00129g01674	7.86342	-2.99712	0.974813	-3.07456	0.00210811	0.00502758
Peaxi162Scf00129g10011	98.7235	-1.48266	0.304608	-4.86743	1.13057e-06	4.22721e-06
Peaxi162Scf00129g10129	2.01065	-4.35966	1.93943	-2.24791	0.024582	0.0471622
Peaxi162Scf00130g00011	4671.46	-1.83367	0.0978733	-18.7352	2.55881e-78	1.66854e-76
Peaxi162Scf00130g00012	74.898	-3.23986	0.368706	-8.78711	1.53453e-18	1.39498e-17
Peaxi162Scf00130g00016	1171.39	-2.14119	0.1419	-15.0894	1.90122e-51	6.25607e-50
Peaxi162Scf00130g00022	247.63	-2.73914	0.210432	-13.0168	9.82193e-39	2.16726e-37
Peaxi162Scf00130g00063	195.436	-4.93093	0.321489	-15.3378	4.27329e-53	1.47592e-51
Peaxi162Scf00130g00067	78.6411	-1.50532	0.405063	-3.71626	0.000202194	0.000568062
Peaxi162Scf00130g00071	225.778	-3.24906	0.249641	-13.0149	1.0064e-38	2.21914e-37
Peaxi162Scf00130g00521	51.0797	-1.64656	0.413002	-3.9868	6.69697e-05	0.000201628
Peaxi162Scf00130g00724	134.077	-1.52564	0.232175	-6.57107	4.99552e-11	2.79081e-10
Peaxi162Scf00130g00824	404.927	-3.83776	0.263658	-14.5558	5.36158e-48	1.59834e-46
Peaxi162Scf00130g00826	129.446	-1.02103	0.228876	-4.46109	8.15448e-06	2.75055e-05
Peaxi162Scf00130g00934	16.9758	-1.59068	0.564053	-2.82009	0.00480096	0.0107304
Peaxi162Scf00130g01126	2312.64	-9.86663	0.40565	-24.323	1.11958e-130	1.91688e-128
Peaxi162Scf00130g01129	302.525	-1.32205	0.167125	-7.91057	2.56222e-15	1.93387e-14
Peaxi162Scf00130g01133	231.002	-1.33811	0.200883	-6.66115	2.71702e-11	1.55009e-10
Peaxi162Scf00130g01212	21.5507	-2.25687	0.517166	-4.36392	1.27755e-05	4.21163e-05
Peaxi162Scf00130g01216	99.2595	-1.32707	0.287156	-4.62144	3.81093e-06	1.3395e-05
Peaxi162Scf00130g01318	462.647	-1.40477	0.170218	-8.25278	1.54755e-16	1.25597e-15
Peaxi162Scf00130g10019	4.48155	-5.51651	1.5558	-3.54578	0.000391459	0.00105375
Peaxi162Scf00131g00006	34.5559	-1.4549	0.41151	-3.53552	0.000406976	0.00109277
Peaxi162Scf00131g00027	436.343	-1.28834	0.157541	-8.1778	2.89085e-16	2.3197e-15
Peaxi162Scf00131g00081	2195.62	-4.95121	0.228031	-21.7129	1.55001e-104	1.69375e-102
Peaxi162Scf00131g00084	30.086	-2.09395	0.540652	-3.87301	0.000107499	0.000314061
Peaxi162Scf00131g00101	3.38242	-5.11121	2.08986	-2.44572	0.0144562	0.0292366
Peaxi162Scf00131g00510	238.323	-2.47052	0.202925	-12.1746	4.24525e-34	7.88399e-33
Peaxi162Scf00132g00014	119.013	-1.00298	0.236514	-4.24067	2.22855e-05	7.13585e-05
Peaxi162Scf00132g00018	739.116	-2.73646	0.192699	-14.2007	9.07058e-46	2.50356e-44
Peaxi162Scf00132g00074	68.1896	-6.55546	0.840943	-7.79537	6.42187e-15	4.71797e-14
Peaxi162Scf00132g00079	5.57197	-5.83018	1.47227	-3.95998	7.49569e-05	0.000224247
Peaxi162Scf00132g00081	4.85302	-3.65497	1.38958	-2.63027	0.0085318	0.0181455
Peaxi162Scf00132g00084	236.86	-2.14919	0.196578	-10.933	8.01436e-28	1.13038e-26
Peaxi162Scf00132g00119	3102.4	-1.04485	0.113212	-9.22913	2.72849e-20	2.72568e-19
Peaxi162Scf00132g00419	134.826	-3.52743	0.443743	-7.94925	1.87638e-15	1.42834e-14
Peaxi162Scf00132g00721	77.8273	-2.67203	0.408911	-6.53449	6.38275e-11	3.53803e-10
Peaxi162Scf00132g00731	30.9478	-2.74505	0.555544	-4.94119	7.76471e-07	2.95502e-06
Peaxi162Scf00132g00822	86.0292	-2.16252	0.306537	-7.05469	1.72992e-12	1.07652e-11
Peaxi162Scf00132g00911	1438.05	-1.59943	0.182709	-8.75395	2.06018e-18	1.86067e-17
Peaxi162Scf00132g01013	8.44982	-3.47212	1.02027	-3.40313	0.000666177	0.00172989
Peaxi162Scf00132g01312	27.5706	-1.01085	0.436872	-2.31383	0.0206772	0.0403426
Peaxi162Scf00133g00055	72.6685	-4.21263	0.411513	-10.2369	1.35463e-24	1.66492e-23
Peaxi162Scf00133g01415	106.141	-1.02753	0.260198	-3.94904	7.84655e-05	0.000234022
Peaxi162Scf00133g01714	24.6168	-1.96333	0.510283	-3.84753	0.000119316	0.000346783
Peaxi162Scf00134g00189	40.9633	-2.1662	0.445017	-4.86768	1.12914e-06	4.22282e-06
Peaxi162Scf00134g02026	170.099	-2.187	0.310303	-7.04793	1.81594e-12	1.1272e-11
Peaxi162Scf00135g00005	3.03439	-4.94851	1.76685	-2.80075	0.00509842	0.0113469
Peaxi162Scf00135g00025	646.058	-2.70018	0.173889	-15.5282	2.23559e-54	8.00638e-53
Peaxi162Scf00135g00117	40.9658	-2.11999	0.554266	-3.82487	0.000130843	0.000378087
Peaxi162Scf00135g00913	137.958	-1.02334	0.211675	-4.83448	1.33491e-06	4.94846e-06
Peaxi162Scf00135g00914	123.156	-1.87419	0.265123	-7.06911	1.55926e-12	9.73916e-12
Peaxi162Scf00135g01012	62.906	-3.68017	0.424099	-8.6776	4.04198e-18	3.59578e-17
Peaxi162Scf00136g00006	507.536	-1.96872	0.155198	-12.6852	7.14442e-37	1.47767e-35
Peaxi162Scf00136g00057	2129.45	-2.35358	0.188075	-12.514	6.25715e-36	1.24742e-34
Peaxi162Scf00136g00059	44.8963	-1.13516	0.332276	-3.4163	0.000634779	0.00165462
Peaxi162Scf00136g00115	20.7174	-7.72838	1.29244	-5.97967	2.23597e-09	1.08814e-08
Peaxi162Scf00136g00222	6440.56	-4.50166	0.533344	-8.44044	3.16148e-17	2.67145e-16
Peaxi162Scf00137g00062	1046.02	-7.24702	0.288536	-25.1166	3.27979e-139	6.68848e-137
Peaxi162Scf00137g00151	15.3375	-7.29102	1.32564	-5.50001	3.79764e-08	1.64932e-07
Peaxi162Scf00137g00228	22.6377	-7.85365	1.30311	-6.02685	1.67189e-09	8.24537e-09
Peaxi162Scf00137g00510	426.836	-8.23194	0.529421	-15.549	1.6173e-54	5.81811e-53
Peaxi162Scf00137g01111	31.842	-1.75231	0.570451	-3.0718	0.00212775	0.00506914
Peaxi162Scf00139g00014	35.3067	-1.2585	0.562111	-2.23888	0.0251634	0.0481536
Peaxi162Scf00139g00098	1238.42	-1.42329	0.126769	-11.2274	2.9904e-29	4.43669e-28
Peaxi162Scf00139g00103	199.936	-1.36088	0.207292	-6.56506	5.20129e-11	2.90071e-10
Peaxi162Scf00139g00617	355.231	-2.15412	0.186036	-11.579	5.26425e-31	8.45264e-30
Peaxi162Scf00139g00712	755.97	-1.51825	0.18784	-8.08268	6.33606e-16	4.97576e-15
Peaxi162Scf00139g00819	14.8063	-4.31888	0.986448	-4.37821	1.19658e-05	3.95897e-05
Peaxi162Scf00139g00821	14.1334	-2.53869	0.810547	-3.13207	0.0017358	0.00420737
Peaxi162Scf00139g01118	797.741	-2.63232	0.15477	-17.008	7.16551e-65	3.4919e-63
Peaxi162Scf00139g01221	32.551	-1.40261	0.438514	-3.19855	0.0013812	0.00340509
Peaxi162Scf00140g01012	8.14965	-2.68548	0.976881	-2.74904	0.005977	0.0131342
Peaxi162Scf00140g01133	276.865	-4.34129	0.249853	-17.3754	1.26762e-67	6.64245e-66
Peaxi162Scf00140g01134	562.756	-2.23508	0.164626	-13.5767	5.50883e-42	1.37365e-40
Peaxi162Scf00140g01135	3.50593	-4.12813	1.62879	-2.53447	0.0112617	0.0233346
Peaxi162Scf00140g01221	16.6654	-1.7004	0.628906	-2.70374	0.0068563	0.0148725
Peaxi162Scf00140g01335	61.8346	-9.30151	1.2309	-7.55666	4.13564e-14	2.87787e-13
Peaxi162Scf00140g01336	717.682	-6.41068	1.62689	-3.94046	8.1325e-05	0.0002421
Peaxi162Scf00140g01337	897.9	-1.17906	0.148849	-7.92122	2.35188e-15	1.77888e-14
Peaxi162Scf00140g10025	336.611	-1.48883	0.148336	-10.0369	1.04935e-23	1.23882e-22
Peaxi162Scf00141g00008	46.9743	-1.01342	0.433752	-2.3364	0.0194702	0.0382183
Peaxi162Scf00141g00032	108.379	-3.90251	0.415539	-9.39144	5.91856e-21	6.12458e-20
Peaxi162Scf00141g00059	1244.76	-8.12814	0.325517	-24.9699	1.29757e-137	2.56446e-135
Peaxi162Scf00141g00342	80.2282	-2.03657	0.274241	-7.42621	1.11754e-13	7.56296e-13
Peaxi162Scf00141g00514	328.537	-1.15157	0.168172	-6.84757	7.5115e-12	4.47184e-11
Peaxi162Scf00141g00720	397.326	-2.57839	0.258329	-9.98105	1.84503e-23	2.15278e-22
Peaxi162Scf00141g00927	337.142	-2.45326	0.69596	-3.525	0.000423478	0.00113346
Peaxi162Scf00141g01327	13.5979	-2.20955	0.812956	-2.71792	0.00656943	0.0143191
Peaxi162Scf00141g01433	7.86884	-3.41012	1.29663	-2.62999	0.00853878	0.0181579
Peaxi162Scf00145g00109	18.7399	-2.94911	0.670625	-4.39755	1.09482e-05	3.63618e-05
Peaxi162Scf00145g00917	288.964	-1.89371	0.166941	-11.3436	7.98007e-30	1.21724e-28
Peaxi162Scf00145g01216	793.21	-1.52118	0.155314	-9.79419	1.19247e-22	1.34672e-21
Peaxi162Scf00146g00319	69.6478	-2.07166	0.335613	-6.17276	6.71092e-10	3.43562e-09
Peaxi162Scf00146g00514	2562.62	-1.16372	0.109444	-10.6329	2.09404e-26	2.76816e-25
Peaxi162Scf00146g00614	904.59	-1.99289	0.16416	-12.1399	6.48796e-34	1.18972e-32
Peaxi162Scf00146g00716	232.371	-2.4048	0.336487	-7.14677	8.88409e-13	5.63586e-12
Peaxi162Scf00146g00717	69.8863	-1.92527	0.295161	-6.52278	6.90163e-11	3.81377e-10
Peaxi162Scf00146g01123	599.934	-2.67802	0.143249	-18.6948	5.45849e-78	3.54492e-76
Peaxi162Scf00146g01127	27.864	-2.16319	0.508848	-4.25114	2.12683e-05	6.82447e-05
Peaxi162Scf00146g01316	1333.48	-1.44652	0.114403	-12.6441	1.20561e-36	2.45861e-35
Peaxi162Scf00147g00075	249.842	-2.45137	0.205796	-11.9117	1.02896e-32	1.79532e-31
Peaxi162Scf00147g00102	23.9006	-1.92052	0.564329	-3.40319	0.000666042	0.00172977
Peaxi162Scf00147g00176	21.6564	-2.50434	0.579434	-4.32204	1.54595e-05	5.05584e-05
Peaxi162Scf00147g00511	2334.97	-1.11414	0.228218	-4.88192	1.0506e-06	3.94246e-06
Peaxi162Scf00147g00613	333.618	-2.13857	0.204958	-10.4342	1.73143e-25	2.20331e-24
Peaxi162Scf00147g01916	3.0653	-4.97004	1.70375	-2.91711	0.00353286	0.0081037
Peaxi162Scf00148g00149	128.926	-2.07112	0.270829	-7.64733	2.05198e-14	1.45931e-13
Peaxi162Scf00148g00157	12.1426	-4.06347	1.08779	-3.73553	0.000187322	0.000529067
Peaxi162Scf00148g01211	8.89558	-4.62436	1.27718	-3.62077	0.000293724	0.0008066
Peaxi162Scf00149g00061	166.379	-1.59398	0.23714	-6.72168	1.79646e-11	1.03878e-10
Peaxi162Scf00149g00116	1374.42	-3.62982	0.117363	-30.9282	4.99828e-210	3.2006e-207
Peaxi162Scf00149g00224	231.235	-2.70741	0.215351	-12.5721	3.00729e-36	6.07856e-35
Peaxi162Scf00149g00318	67.6681	-2.83355	0.338345	-8.37474	5.53476e-17	4.61836e-16
Peaxi162Scf00149g00723	103.701	-1.6027	0.233724	-6.85723	7.02068e-12	4.18977e-11
Peaxi162Scf00149g00918	362.707	-1.51254	0.162133	-9.32899	1.06881e-20	1.09051e-19
Peaxi162Scf00149g00921	72.3801	-1.1431	0.277948	-4.11262	3.9119e-05	0.000121434
Peaxi162Scf00149g01015	152.012	-2.76269	0.295652	-9.34442	9.2397e-21	9.45438e-20
Peaxi162Scf00150g00079	381.974	-1.45294	0.144972	-10.0222	1.21737e-23	1.43138e-22
Peaxi162Scf00150g00218	350.227	-6.77228	0.384073	-17.6328	1.37996e-69	7.67051e-68
Peaxi162Scf00150g00919	1035.89	-2.68743	0.173911	-15.4529	7.21585e-54	2.53045e-52
Peaxi162Scf00152g00066	10.7165	-3.47932	0.867052	-4.01281	5.99991e-05	0.000182102
Peaxi162Scf00152g00146	36.8742	-2.38996	0.444646	-5.37497	7.6596e-08	3.22766e-07
Peaxi162Scf00152g00232	263.795	-1.25272	0.165294	-7.57874	3.4892e-14	2.4445e-13
Peaxi162Scf00152g00245	35.2544	-1.81243	0.388606	-4.66393	3.10227e-06	1.10276e-05
Peaxi162Scf00152g00326	3.25032	-5.05258	1.65341	-3.05586	0.00224418	0.00532553
Peaxi162Scf00152g00329	22.1247	-1.8263	0.551487	-3.31159	0.000927674	0.00235557
Peaxi162Scf00152g00433	87.0296	-3.18728	0.384538	-8.28858	1.14605e-16	9.38918e-16
Peaxi162Scf00152g00532	101.671	-2.9471	0.290958	-10.129	4.11032e-24	4.94923e-23
Peaxi162Scf00152g00736	98.1048	-1.69163	0.308256	-5.48776	4.07073e-08	1.76101e-07
Peaxi162Scf00152g00737	51.7927	-2.01158	0.401897	-5.00521	5.5801e-07	2.15614e-06
Peaxi162Scf00152g00928	112.645	-1.18944	0.242354	-4.90787	9.2072e-07	3.47217e-06
Peaxi162Scf00152g00935	6.59261	-6.07444	1.46247	-4.15356	3.27349e-05	0.000102762
Peaxi162Scf00152g01116	3.19765	-3.99623	1.61191	-2.47918	0.0131684	0.026911
Peaxi162Scf00152g01119	118.382	-1.27391	0.242623	-5.25059	1.5161e-07	6.20331e-07
Peaxi162Scf00152g01123	16.6045	-4.48087	0.934741	-4.7937	1.63731e-06	5.99981e-06
Peaxi162Scf00152g01127	43.8463	-3.7135	0.588831	-6.30657	2.8528e-10	1.51072e-09
Peaxi162Scf00152g01330	6.29032	-2.98854	1.03679	-2.88248	0.00394559	0.00897073
Peaxi162Scf00152g01537	250.413	-2.20704	0.203456	-10.8477	2.04424e-27	2.81993e-26
Peaxi162Scf00152g01633	424.338	-1.32619	0.187243	-7.08271	1.41365e-12	8.8504e-12
Peaxi162Scf00152g01637	66.781	-1.04863	0.293832	-3.56882	0.000358586	0.000971719
Peaxi162Scf00153g00073	9.81742	-3.63923	1.0478	-3.4732	0.000514297	0.00135905
Peaxi162Scf00153g00416	18.3739	-2.8259	0.730345	-3.86926	0.000109164	0.000318665
Peaxi162Scf00153g01324	612.141	-1.51527	0.204529	-7.40859	1.27651e-13	8.60238e-13
Peaxi162Scf00153g01715	721.443	-1.75787	0.203496	-8.63835	5.70291e-18	5.03141e-17
Peaxi162Scf00153g01843	181.596	-3.69847	0.390284	-9.47634	2.63353e-21	2.78184e-20
Peaxi162Scf00154g00034	32.8328	-1.28432	0.401055	-3.20236	0.00136305	0.00336346
Peaxi162Scf00154g00044	19.2891	-1.7755	0.542693	-3.27165	0.00106921	0.00268957
Peaxi162Scf00154g00124	10.4695	-2.30125	0.806045	-2.855	0.00430373	0.00971533
Peaxi162Scf00154g00210	36.2292	-1.22383	0.475945	-2.57137	0.0101296	0.0212
Peaxi162Scf00154g00320	22.1536	-1.60236	0.49411	-3.24291	0.00118314	0.00295135
Peaxi162Scf00154g00326	95.6065	-1.03206	0.290414	-3.55374	0.000379797	0.00102469
Peaxi162Scf00154g00511	183.304	-1.17042	0.1894	-6.17962	6.42572e-10	3.29435e-09
Peaxi162Scf00154g00619	51.1394	-2.20226	0.364685	-6.0388	1.5526e-09	7.67715e-09
Peaxi162Scf00154g00620	170.441	-1.67384	0.201633	-8.30144	1.02861e-16	8.45738e-16
Peaxi162Scf00154g00934	2106.84	-5.91101	0.159817	-36.986	1.92102e-299	3.57028e-296
Peaxi162Scf00155g00029	615.452	-4.28147	0.293255	-14.5998	2.81642e-48	8.45903e-47
Peaxi162Scf00156g00112	27.8943	-1.66782	0.604274	-2.76003	0.00577954	0.0127353
Peaxi162Scf00156g00114	887.599	-1.87628	0.174955	-10.7243	7.82395e-27	1.05296e-25
Peaxi162Scf00156g00311	34.3832	-1.64025	0.469358	-3.49467	0.000474643	0.00126029
Peaxi162Scf00156g01212	1077.71	-1.36295	0.138132	-9.86702	5.78583e-23	6.61116e-22
Peaxi162Scf00157g00014	4.0174	-3.3514	1.50247	-2.2306	0.0257075	0.0491038
Peaxi162Scf00157g00117	2820.82	-5.50615	0.183594	-29.9909	1.29145e-197	7.38361e-195
Peaxi162Scf00157g00211	2148.18	-2.13579	0.278625	-7.66548	1.78161e-14	1.2724e-13
Peaxi162Scf00157g00215	14.3711	-1.91808	0.629625	-3.04638	0.00231612	0.00548242
Peaxi162Scf00157g00415	1223.57	-7.54353	0.277615	-27.1726	1.36853e-162	4.29572e-160
Peaxi162Scf00157g01313	818.848	-3.5337	0.274949	-12.8522	8.35913e-38	1.77594e-36
Peaxi162Scf00157g01643	4.13885	-5.40313	1.56524	-3.45195	0.000556552	0.00146346
Peaxi162Scf00158g00032	23.5714	-1.43572	0.500943	-2.86603	0.00415659	0.00941436
Peaxi162Scf00158g00041	6.23002	-2.28308	0.948094	-2.40807	0.016037	0.0320869
Peaxi162Scf00158g00321	44.987	-2.14014	0.404166	-5.2952	1.18888e-07	4.91282e-07
Peaxi162Scf00159g00018	3535.49	-1.06733	0.0986089	-10.8239	2.65384e-27	3.62801e-26
Peaxi162Scf00159g00038	64.5445	-1.76748	0.381078	-4.6381	3.51627e-06	1.24138e-05
Peaxi162Scf00159g00068	5495.96	-1.70107	0.149713	-11.3622	6.44641e-30	9.8612e-29
Peaxi162Scf00159g00084	23.0969	-1.8782	0.518917	-3.61947	0.000295208	0.000810399
Peaxi162Scf00159g00092	1223.46	-1.17676	0.118456	-9.93413	2.95754e-23	3.41847e-22
Peaxi162Scf00159g00137	710.475	-3.651	0.183541	-19.8921	4.76604e-88	3.83403e-86
Peaxi162Scf00159g00143	105.311	-2.30421	0.300561	-7.66637	1.76935e-14	1.26421e-13
Peaxi162Scf00159g00516	1910.6	-2.21069	0.154171	-14.3393	1.24373e-46	3.5554e-45
Peaxi162Scf00159g00824	23.9622	-1.15318	0.458581	-2.51467	0.0119144	0.0245615
Peaxi162Scf00159g01111	74.1996	-5.68486	0.573997	-9.90399	3.99974e-23	4.59984e-22
Peaxi162Scf00159g01645	4.12116	-4.36976	1.56433	-2.79337	0.00521626	0.0115826
Peaxi162Scf00160g00117	41.982	-2.29141	0.470285	-4.87238	1.10262e-06	4.12847e-06
Peaxi162Scf00160g00417	13.9397	-1.55469	0.605538	-2.56745	0.010245	0.0214123
Peaxi162Scf00160g00511	18.9256	-1.57191	0.600034	-2.61969	0.00880088	0.0186583
Peaxi162Scf00160g00516	1090.04	-2.00006	0.200786	-9.96115	2.25439e-23	2.61707e-22
Peaxi162Scf00160g00626	32.2465	-1.20816	0.499783	-2.41736	0.0156334	0.0313579
Peaxi162Scf00160g00713	13.1106	-7.06947	1.32384	-5.34012	9.28842e-08	3.87728e-07
Peaxi162Scf00160g00833	309.762	-6.11073	0.352035	-17.3583	1.70695e-67	8.91541e-66
Peaxi162Scf00160g00834	10.238	-4.82922	1.21268	-3.98226	6.82637e-05	0.000205259
Peaxi162Scf00160g00837	1030.02	-3.6246	0.211981	-17.0987	1.51773e-65	7.53382e-64
Peaxi162Scf00160g01329	39.43	-3.00261	0.491667	-6.107	1.01519e-09	5.1114e-09
Peaxi162Scf00160g01333	191.144	-3.1887	0.243677	-13.0858	3.97178e-39	8.874e-38
Peaxi162Scf00160g01527	1585.76	-1.18803	0.121357	-9.78962	1.24766e-22	1.40557e-21
Peaxi162Scf00160g01617	77.1002	-1.4225	0.267915	-5.3095	1.09925e-07	4.55616e-07
Peaxi162Scf00160g01746	25.9884	-1.35447	0.490039	-2.764	0.00570978	0.0125946
Peaxi162Scf00161g00119	2848.53	-1.17689	0.43246	-2.72139	0.00650086	0.0141861
Peaxi162Scf00161g00124	1010.9	-2.78404	0.209134	-13.3122	1.96554e-40	4.62726e-39
Peaxi162Scf00163g00081	445.847	-4.28367	0.213233	-20.0891	9.18674e-90	7.62e-88
Peaxi162Scf00163g00216	75.033	-1.20842	0.292257	-4.13479	3.55284e-05	0.000111042
Peaxi162Scf00164g00091	2.20332	-4.5008	1.90757	-2.35944	0.0183026	0.0361234
Peaxi162Scf00164g00097	650.336	-4.13964	0.531768	-7.78468	6.98896e-15	5.12518e-14
Peaxi162Scf00164g00099	285.465	-4.02835	0.239167	-16.8433	1.17539e-63	5.53419e-62
Peaxi162Scf00164g00116	23.8669	-1.22562	0.50668	-2.41893	0.0155662	0.0312427
Peaxi162Scf00164g00523	853.808	-1.8648	0.13744	-13.5681	6.18987e-42	1.53987e-40
Peaxi162Scf00164g01131	169.341	-2.0665	0.214308	-9.64269	5.27866e-22	5.78593e-21
Peaxi162Scf00164g01414	12.4823	-1.74872	0.667258	-2.62076	0.00877349	0.0186064
Peaxi162Scf00164g01416	443.132	-1.21007	0.229	-5.28416	1.26281e-07	5.20083e-07
Peaxi162Scf00164g01522	1048.83	-2.00507	0.179151	-11.1921	4.45711e-29	6.55806e-28
Peaxi162Scf00165g00129	9.23141	-2.01291	0.894142	-2.25122	0.0243713	0.0468
Peaxi162Scf00165g01518	108.51	-2.29659	0.291109	-7.88912	3.04325e-15	2.28294e-14
Peaxi162Scf00165g01520	15.454	-7.30072	1.30711	-5.58541	2.33146e-08	1.03303e-07
Peaxi162Scf00165g01724	372.584	-1.02559	0.178016	-5.76126	8.34873e-09	3.86441e-08
Peaxi162Scf00165g01810	17189.5	-1.31455	0.111338	-11.8068	3.6009e-32	6.09355e-31
Peaxi162Scf00166g00126	14.1358	-4.28646	0.971908	-4.41036	1.032e-05	3.43823e-05
Peaxi162Scf00166g00332	1595.39	-1.86011	0.1286	-14.4643	2.03618e-47	5.99196e-46
Peaxi162Scf00166g00335	22.7234	-1.41298	0.479293	-2.94805	0.00319786	0.00738928
Peaxi162Scf00166g00337	61.236	-1.15764	0.338917	-3.41569	0.000636209	0.00165821
Peaxi162Scf00166g00344	142.641	-1.26878	0.201495	-6.29682	3.03807e-10	1.60432e-09
Peaxi162Scf00166g00419	1241.89	-2.42897	0.224335	-10.8274	2.55249e-27	3.49543e-26
Peaxi162Scf00166g00423	538.947	-5.71692	0.633925	-9.01828	1.91063e-19	1.82387e-18
Peaxi162Scf00166g00427	172.1	-2.42408	0.226166	-10.7181	8.36655e-27	1.12457e-25
Peaxi162Scf00166g00527	24.1036	-2.12042	0.678225	-3.12643	0.00176943	0.00428078
Peaxi162Scf00166g00617	1813.47	-1.19238	0.213502	-5.58484	2.33915e-08	1.03615e-07
Peaxi162Scf00166g00647	397.591	-1.36621	0.140021	-9.75722	1.71805e-22	1.92736e-21
Peaxi162Scf00166g00824	218.165	-2.18839	0.374624	-5.84158	5.17079e-09	2.43425e-08
Peaxi162Scf00166g00826	21.4702	-4.53655	0.800758	-5.66532	1.4675e-08	6.61575e-08
Peaxi162Scf00166g00933	114.92	-1.63928	0.244271	-6.7109	1.93426e-11	1.11484e-10
Peaxi162Scf00166g01118	437.05	-12.1245	1.19124	-10.178	2.485e-24	3.02748e-23
Peaxi162Scf00166g01214	2747.8	-1.1041	0.107156	-10.3037	6.78003e-25	8.43015e-24
Peaxi162Scf00166g01215	226	-4.17915	0.259525	-16.1031	2.42647e-58	9.74759e-57
Peaxi162Scf00167g00017	140.55	-1.78189	0.216121	-8.24487	1.65339e-16	1.33982e-15
Peaxi162Scf00167g01213	115.268	-1.03406	0.292192	-3.53899	0.000401667	0.00107987
Peaxi162Scf00167g01221	1126.07	-2.88189	0.227864	-12.6474	1.15655e-36	2.36157e-35
Peaxi162Scf00168g00049	1329.16	-2.79421	0.142855	-19.5597	3.41181e-85	2.60086e-83
Peaxi162Scf00168g00312	111.769	-2.91315	0.316256	-9.21135	3.2205e-20	3.20519e-19
Peaxi162Scf00168g00521	544.119	-1.3307	0.252538	-5.26933	1.36921e-07	5.6246e-07
Peaxi162Scf00168g01126	130.283	-1.66566	0.21132	-7.88217	3.21743e-15	2.40965e-14
Peaxi162Scf00168g01413	99.9533	-1.3795	0.350991	-3.9303	8.4839e-05	0.000252022
Peaxi162Scf00169g00159	8.88948	-2.03979	0.837491	-2.4356	0.0148673	0.0299898
Peaxi162Scf00169g00825	170.737	-2.54934	0.238761	-10.6774	1.29895e-26	1.72925e-25
Peaxi162Scf00170g00322	88.4771	-3.72885	0.34514	-10.8039	3.29991e-27	4.49971e-26
Peaxi162Scf00170g00615	112.425	-2.41645	0.291694	-8.28421	1.18896e-16	9.7209e-16
Peaxi162Scf00170g00818	441.324	-1.66586	0.148514	-11.2169	3.37013e-29	4.9885e-28
Peaxi162Scf00170g01349	2404.37	-4.12846	0.216637	-19.0571	5.74101e-81	4.05762e-79
Peaxi162Scf00171g00044	77.2269	-1.28294	0.380728	-3.36971	0.000752483	0.00193964
Peaxi162Scf00171g00045	102.818	-3.79209	0.36217	-10.4705	1.1807e-25	1.5121e-24
Peaxi162Scf00171g00047	4.32614	-4.43363	1.58105	-2.80423	0.00504368	0.0112321
Peaxi162Scf00171g00050	2.13664	-4.45014	1.91144	-2.32817	0.0199033	0.038987
Peaxi162Scf00171g00131	3428.74	-1.27527	0.143887	-8.86302	7.78749e-19	7.19365e-18
Peaxi162Scf00171g00236	2333.93	-1.08986	0.136593	-7.97891	1.47635e-15	1.13218e-14
Peaxi162Scf00171g00239	122.892	-2.4031	0.282582	-8.50408	1.83047e-17	1.56911e-16
Peaxi162Scf00171g00331	7.67217	-3.26988	1.0727	-3.04828	0.00230153	0.00545151
Peaxi162Scf00171g00525	1605.14	-2.24564	0.210469	-10.6697	1.41097e-26	1.87682e-25
Peaxi162Scf00171g00529	624.891	-1.30487	0.227982	-5.72356	1.04313e-08	4.78411e-08
Peaxi162Scf00171g00722	709.157	-1.9986	0.228252	-8.75614	2.02053e-18	1.8264e-17
Peaxi162Scf00171g00727	133.285	-1.46391	0.260559	-5.61831	1.92829e-08	8.59863e-08
Peaxi162Scf00171g00927	147.724	-1.59338	0.213171	-7.47464	7.74126e-14	5.29485e-13
Peaxi162Scf00171g01125	29.9824	-4.74534	0.727909	-6.51913	7.07141e-11	3.90354e-10
Peaxi162Scf00172g00092	452.253	-1.88946	0.149871	-12.6072	1.92651e-36	3.91377e-35
Peaxi162Scf00173g00046	768.445	-1.7345	0.161838	-10.7175	8.42475e-27	1.13191e-25
Peaxi162Scf00173g00321	694.733	-6.05497	0.307781	-19.673	3.67536e-86	2.84925e-84
Peaxi162Scf00173g00414	123.628	-1.76664	0.258241	-6.84107	7.86046e-12	4.67177e-11
Peaxi162Scf00173g00521	324.615	-1.33631	0.182002	-7.34227	2.10002e-13	1.39379e-12
Peaxi162Scf00174g00065	2612.64	-2.31681	0.5405	-4.28642	1.81577e-05	5.88236e-05
Peaxi162Scf00174g00103	866.27	-2.1195	0.173933	-12.1857	3.70339e-34	6.90171e-33
Peaxi162Scf00174g00137	169.068	-2.27321	0.23725	-9.58151	9.56401e-22	1.03275e-20
Peaxi162Scf00174g00138	117.949	-1.7913	0.305889	-5.85606	4.7399e-09	2.23864e-08
Peaxi162Scf00174g00141	40.3445	-2.82588	0.562951	-5.01975	5.17384e-07	2.00546e-06
Peaxi162Scf00174g00154	51.5338	-2.01782	0.446571	-4.51847	6.22886e-06	2.13225e-05
Peaxi162Scf00174g00314	44.7062	-1.97184	0.42068	-4.68727	2.76875e-06	9.90468e-06
Peaxi162Scf00174g01414	5073.44	-3.21553	0.223062	-14.4154	4.14144e-47	1.20982e-45
Peaxi162Scf00174g01622	128.087	-7.50211	0.779682	-9.62201	6.45541e-22	7.03961e-21
Peaxi162Scf00175g00016	86.3738	-2.65286	0.327615	-8.0975	5.60988e-16	4.41848e-15
Peaxi162Scf00175g00021	86.8019	-1.79875	0.296832	-6.05981	1.36282e-09	6.76767e-09
Peaxi162Scf00175g00022	33.0335	-3.99942	0.572001	-6.99198	2.71035e-12	1.66495e-11
Peaxi162Scf00175g00054	995.921	-3.22073	0.206955	-15.5625	1.30866e-54	4.72906e-53
Peaxi162Scf00175g00062	10.4525	-1.98983	0.762954	-2.60806	0.00910558	0.019238
Peaxi162Scf00175g00118	77.823	-1.46895	0.321417	-4.57022	4.87201e-06	1.68927e-05
Peaxi162Scf00175g00120	246.49	-1.17195	0.186643	-6.2791	3.40539e-10	1.79032e-09
Peaxi162Scf00175g00213	47.2007	-1.98575	0.435207	-4.56276	5.04844e-06	1.74647e-05
Peaxi162Scf00175g00424	3.33182	-5.09238	1.64919	-3.08781	0.00201635	0.00482853
Peaxi162Scf00175g00930	7.62728	-4.34764	1.30219	-3.33871	0.000841678	0.00215291
Peaxi162Scf00175g01139	133.512	-1.43426	0.309006	-4.64153	3.45838e-06	1.22242e-05
Peaxi162Scf00176g01310	373.028	-4.87904	0.258828	-18.8505	2.91078e-79	1.94967e-77
Peaxi162Scf00176g01630	11.875	-1.82907	0.756928	-2.41644	0.015673	0.0314313
Peaxi162Scf00177g00073	69.1029	-2.17608	0.417397	-5.21344	1.8537e-07	7.52598e-07
Peaxi162Scf00177g00117	301.464	-3.0893	0.667322	-4.6294	3.66725e-06	1.29197e-05
Peaxi162Scf00177g00226	23.1986	-3.3023	0.632911	-5.21764	1.81222e-07	7.36691e-07
Peaxi162Scf00177g00311	339.116	-1.33615	0.181779	-7.35044	1.97557e-13	1.31418e-12
Peaxi162Scf00177g00513	65.0594	-2.10684	0.30553	-6.89567	5.36109e-12	3.22704e-11
Peaxi162Scf00177g00616	647.657	-1.06834	0.138426	-7.71775	1.18406e-14	8.55561e-14
Peaxi162Scf00177g00620	429.561	-1.7575	0.151288	-11.6169	3.37999e-31	5.47658e-30
Peaxi162Scf00177g00918	1199.91	-1.12889	0.138971	-8.12319	4.54097e-16	3.59338e-15
Peaxi162Scf00177g10124	1380.96	-2.66053	0.274701	-9.68521	3.48502e-22	3.84891e-21
Peaxi162Scf00179g00012	46.281	-3.76848	0.662449	-5.68871	1.28002e-08	5.80405e-08
Peaxi162Scf00179g00059	3.83114	-5.29779	1.66403	-3.1837	0.00145403	0.00357035
Peaxi162Scf00179g00097	775.176	-1.39054	0.227543	-6.11113	9.8928e-10	4.98407e-09
Peaxi162Scf00179g00123	351.332	-1.38309	0.189333	-7.30503	2.77195e-13	1.82237e-12
Peaxi162Scf00179g00221	293.463	-3.06272	0.316683	-9.67126	3.99413e-22	4.40206e-21
Peaxi162Scf00179g00529	630.846	-1.94861	0.289322	-6.73508	1.63837e-11	9.50112e-11
Peaxi162Scf00179g00539	89.7201	-1.68317	0.311237	-5.408	6.37317e-08	2.70803e-07
Peaxi162Scf00179g00543	100.909	-3.12133	0.336974	-9.26281	1.99122e-20	2.00229e-19
Peaxi162Scf00179g00625	17.3723	-3.29532	0.719179	-4.58206	4.60426e-06	1.60042e-05
Peaxi162Scf00179g00923	60.6891	-1.03942	0.303092	-3.42938	0.000604972	0.00158156
Peaxi162Scf00180g00127	220.001	-1.85387	0.200545	-9.24414	2.37142e-20	2.37788e-19
Peaxi162Scf00181g00068	303.898	-1.01528	0.204102	-4.97436	6.54624e-07	2.51127e-06
Peaxi162Scf00182g00014	92.16	-1.63834	0.381049	-4.29957	1.71132e-05	5.56259e-05
Peaxi162Scf00183g00045	17.691	-2.00411	0.595382	-3.36609	0.000762405	0.00196221
Peaxi162Scf00183g00068	120.065	-2.29951	0.499263	-4.60581	4.10858e-06	1.43733e-05
Peaxi162Scf00183g00218	84.3428	-1.02847	0.308692	-3.33171	0.00086313	0.00220391
Peaxi162Scf00183g00220	287.771	-2.52738	0.171221	-14.7609	2.61744e-49	8.05793e-48
Peaxi162Scf00183g00720	35.1025	-2.94914	0.469371	-6.28318	3.31717e-10	1.74623e-09
Peaxi162Scf00183g01415	8.33381	-2.75146	1.02476	-2.68497	0.00725367	0.0156697
Peaxi162Scf00183g01416	14.0765	-1.36905	0.610136	-2.24384	0.0248425	0.0475878
Peaxi162Scf00184g00001	351.999	-1.62485	0.210147	-7.73194	1.05922e-14	7.67436e-14
Peaxi162Scf00185g00057	92.9282	-1.85704	0.324754	-5.71831	1.07589e-08	4.92731e-08
Peaxi162Scf00185g00071	123.067	-4.00445	0.312924	-12.7969	1.70692e-37	3.59307e-36
Peaxi162Scf00185g00079	48.8585	-1.03334	0.396729	-2.60464	0.00919698	0.0194132
Peaxi162Scf00185g00095	485.467	-1.31728	0.1534	-8.58721	8.91097e-18	7.76968e-17
Peaxi162Scf00185g00115	1373.96	-1.60916	0.212305	-7.57947	3.46963e-14	2.43133e-13
Peaxi162Scf00185g00823	4.15926	-4.39785	1.57223	-2.79721	0.00515461	0.01146
Peaxi162Scf00186g00007	238.733	-1.51179	0.188807	-8.00705	1.17493e-15	9.05361e-15
Peaxi162Scf00186g00093	97.4296	-1.48745	0.271509	-5.47846	4.29047e-08	1.85207e-07
Peaxi162Scf00186g00119	161.164	-2.09627	0.228991	-9.15438	5.4672e-20	5.38595e-19
Peaxi162Scf00187g01311	16.1404	-3.37229	0.762263	-4.42405	9.68656e-06	3.23697e-05
Peaxi162Scf00188g00072	13.021	-3.76958	0.910453	-4.14033	3.46804e-05	0.000108508
Peaxi162Scf00188g00099	105.75	-1.16941	0.330897	-3.53404	0.000409258	0.00109806
Peaxi162Scf00188g00119	158.085	-7.80016	0.78757	-9.90409	3.99609e-23	4.5973e-22
Peaxi162Scf00188g00423	277.154	-1.03831	0.165454	-6.27552	3.48459e-10	1.83105e-09
Peaxi162Scf00188g00433	60.4442	-1.11373	0.320331	-3.47681	0.000507418	0.00134176
Peaxi162Scf00188g00924	10.9223	-3.86245	0.975329	-3.96015	7.49024e-05	0.000224105
Peaxi162Scf00188g01311	8.60171	-4.57124	1.24764	-3.66391	0.000248394	0.000689035
Peaxi162Scf00188g01332	16.3017	-4.41888	1.02019	-4.33141	1.48156e-05	4.85269e-05
Peaxi162Scf00188g01337	41.9115	-5.04544	0.646091	-7.80917	5.75641e-15	4.24661e-14
Peaxi162Scf00189g00073	617.035	-1.12511	0.304097	-3.69983	0.000215743	0.000603375
Peaxi162Scf00189g00101	56.5945	-1.24393	0.32218	-3.86099	0.00011293	0.000328936
Peaxi162Scf00189g00124	1256.56	-7.17374	0.251177	-28.5605	2.08232e-179	8.54739e-177
Peaxi162Scf00189g00514	8.20357	-6.39139	1.41546	-4.5154	6.31963e-06	2.16101e-05
Peaxi162Scf00189g00521	18.3505	-3.55695	0.789989	-4.50254	6.71469e-06	2.28755e-05
Peaxi162Scf00189g10019	152.75	-1.39208	0.378963	-3.67338	0.000239364	0.000665601
Peaxi162Scf00190g00610	1284.83	-1.14102	0.130244	-8.7606	1.9422e-18	1.75759e-17
Peaxi162Scf00190g01010	262.62	-2.18244	0.262672	-8.30862	9.68229e-17	7.97319e-16
Peaxi162Scf00191g00046	623.402	-1.25804	0.142584	-8.82315	1.11284e-18	1.018e-17
Peaxi162Scf00191g00064	33.5497	-3.02657	0.584484	-5.17819	2.24045e-07	9.01956e-07
Peaxi162Scf00191g00102	555.854	-3.34406	0.164822	-20.289	1.60902e-91	1.40371e-89
Peaxi162Scf00191g01019	3.01878	-4.9507	1.70184	-2.90903	0.00362558	0.00829618
Peaxi162Scf00191g01323	542.405	-5.19019	0.246652	-21.0425	2.67634e-98	2.6447e-96
Peaxi162Scf00191g01424	18.9025	-2.687	0.787944	-3.41014	0.000649299	0.00168889
Peaxi162Scf00191g01426	2069.16	-3.92809	0.252785	-15.5393	1.88119e-54	6.74469e-53
Peaxi162Scf00191g01433	61.0695	-1.22137	0.362055	-3.37344	0.000742364	0.00191556
Peaxi162Scf00191g01435	232.884	-11.2164	1.19538	-9.38311	6.40532e-21	6.61546e-20
Peaxi162Scf00191g10112	616.918	-7.887	0.718481	-10.9773	4.91262e-28	6.98744e-27
Peaxi162Scf00192g00043	43.959	-1.05505	0.401158	-2.63002	0.00853802	0.0181575
Peaxi162Scf00192g00102	8.98828	-1.88533	0.838264	-2.24908	0.0245072	0.0470355
Peaxi162Scf00192g00116	297.851	-2.97251	0.243472	-12.2089	2.78739e-34	5.21895e-33
Peaxi162Scf00192g00522	77.5217	-3.82218	0.371793	-10.2804	8.63552e-25	1.06874e-23
Peaxi162Scf00192g00524	24.541	-1.07395	0.443335	-2.42243	0.015417	0.0309821
Peaxi162Scf00192g00824	4.81146	-5.61793	1.51655	-3.70443	0.00021187	0.000593113
Peaxi162Scf00192g00923	13.8533	-2.79403	0.755265	-3.69941	0.000216101	0.000604167
Peaxi162Scf00192g01212	337.695	-2.78218	0.201601	-13.8004	2.53299e-43	6.54549e-42
Peaxi162Scf00192g01411	10.5551	-4.8238	1.21603	-3.96683	7.28353e-05	0.000218165
Peaxi162Scf00192g01414	111.02	-5.25873	0.460073	-11.4302	2.95352e-30	4.5771e-29
Peaxi162Scf00193g00006	263.117	-2.84814	0.192143	-14.823	1.03985e-49	3.23233e-48
Peaxi162Scf00193g00119	5261.74	-1.29799	0.110345	-11.763	6.05609e-32	1.00936e-30
Peaxi162Scf00193g00811	809.481	-1.46504	0.142513	-10.28	8.66953e-25	1.07254e-23
Peaxi162Scf00193g00816	924.807	-1.36456	0.162527	-8.39586	4.62515e-17	3.8745e-16
Peaxi162Scf00194g00071	14.4436	-4.26263	0.967391	-4.40631	1.05146e-05	3.49871e-05
Peaxi162Scf00194g00218	17.0905	-3.15234	0.765766	-4.11658	3.84532e-05	0.000119518
Peaxi162Scf00194g00424	425.355	-1.76569	0.162458	-10.8686	1.62688e-27	2.25587e-26
Peaxi162Scf00194g00518	494.625	-1.46942	0.134637	-10.9139	9.88795e-28	1.38791e-26
Peaxi162Scf00194g00728	41.9491	-2.09923	0.393347	-5.33686	9.4571e-08	3.94461e-07
Peaxi162Scf00194g00929	3624.04	-3.57632	0.127365	-28.0792	1.7568e-173	6.46521e-171
Peaxi162Scf00194g00931	1001.93	-3.73162	0.136875	-27.2629	1.16728e-163	3.85287e-161
Peaxi162Scf00194g00934	90.7143	-1.41395	0.23981	-5.89612	3.72144e-09	1.77729e-08
Peaxi162Scf00194g00939	438.711	-2.04894	0.153336	-13.3624	1.00239e-40	2.38259e-39
Peaxi162Scf00194g01049	693.013	-1.27371	0.143866	-8.85342	8.48761e-19	7.82684e-18
Peaxi162Scf00195g00083	314.895	-1.16613	0.187792	-6.20968	5.30942e-10	2.74738e-09
Peaxi162Scf00195g00122	9.97145	-4.78959	1.21726	-3.93472	8.3295e-05	0.000247711
Peaxi162Scf00195g00518	3402.31	-1.26465	0.121717	-10.3901	2.75165e-25	3.47258e-24
Peaxi162Scf00195g00833	265.046	-1.66956	0.219239	-7.61524	2.63202e-14	1.85902e-13
Peaxi162Scf00195g00834	80.4841	-2.51276	0.325832	-7.71184	1.24013e-14	8.95072e-14
Peaxi162Scf00195g00836	1107.43	-1.91315	0.117868	-16.2312	3.03333e-59	1.26127e-57
Peaxi162Scf00196g00108	874.324	-1.93197	0.14923	-12.9462	2.46725e-38	5.35553e-37
Peaxi162Scf00196g00318	532.118	-1.24863	0.271752	-4.59473	4.33313e-06	1.51077e-05
Peaxi162Scf00196g01022	2992.91	-6.83825	0.207187	-33.0052	6.83155e-239	6.62805e-236
Peaxi162Scf00198g00043	342.038	-1.21068	0.313167	-3.86593	0.000110666	0.000322725
Peaxi162Scf00198g00137	2696.69	-1.58773	0.11079	-14.3309	1.40203e-46	3.99368e-45
Peaxi162Scf00198g00411	292.505	-1.18412	0.223126	-5.30697	1.11465e-07	4.61799e-07
Peaxi162Scf00198g00513	747.335	-2.19225	0.165267	-13.2648	3.70199e-40	8.64527e-39
Peaxi162Scf00198g01529	555.151	-1.44021	0.156315	-9.21347	3.15743e-20	3.14437e-19
Peaxi162Scf00199g00052	10.1503	-2.64452	0.800604	-3.30316	0.000956017	0.00242446
Peaxi162Scf00199g00517	755.507	-2.5896	0.160729	-16.1116	2.11407e-58	8.53547e-57
Peaxi162Scf00199g01019	7.54108	-2.91207	0.988197	-2.94685	0.00321025	0.00741578
Peaxi162Scf00200g00419	1682.32	-1.53135	0.178216	-8.59263	8.49994e-18	7.4214e-17
Peaxi162Scf00201g00004	43.0189	-1.55282	0.544203	-2.85338	0.00432563	0.00975757
Peaxi162Scf00201g00007	28.632	-2.82574	0.520749	-5.42629	5.75373e-08	2.45459e-07
Peaxi162Scf00201g00011	120.637	-1.45049	0.237605	-6.10464	1.03035e-09	5.18362e-09
Peaxi162Scf00201g00128	3707.17	-1.47109	0.110451	-13.3189	1.79648e-40	4.23861e-39
Peaxi162Scf00201g00234	4.42534	-5.49438	1.57553	-3.48732	0.000487878	0.00129293
Peaxi162Scf00201g00235	23.7387	-2.62698	0.549239	-4.78295	1.72743e-06	6.31649e-06
Peaxi162Scf00201g00243	581.479	-6.16423	0.606485	-10.1639	2.87478e-24	3.4904e-23
Peaxi162Scf00201g00331	43.3417	-2.06968	0.360531	-5.74064	9.43205e-09	4.34387e-08
Peaxi162Scf00201g00332	2407.5	-1.19498	0.165211	-7.23309	4.72109e-13	3.05611e-12
Peaxi162Scf00202g00001	602.234	-3.89868	0.164398	-23.715	2.52786e-124	3.98692e-122
Peaxi162Scf00202g00068	82.7215	-2.78369	0.335872	-8.28795	1.15216e-16	9.43685e-16
Peaxi162Scf00202g00119	20.1838	-3.35627	0.662911	-5.06293	4.12871e-07	1.616e-06
Peaxi162Scf00202g00314	538.652	-1.48094	0.221458	-6.68723	2.27436e-11	1.30335e-10
Peaxi162Scf00203g00076	23.1987	-1.71334	0.564189	-3.03682	0.00239091	0.00564568
Peaxi162Scf00203g00081	7588.06	-1.14763	0.207841	-5.5217	3.35741e-08	1.4649e-07
Peaxi162Scf00203g00101	237.953	-1.04979	0.206088	-5.09388	3.50813e-07	1.3824e-06
Peaxi162Scf00203g00119	364.085	-1.37031	0.308301	-4.44471	8.80087e-06	2.95674e-05
Peaxi162Scf00203g00812	340.455	-3.98979	0.192381	-20.739	1.54065e-95	1.44654e-93
Peaxi162Scf00203g01423	148.966	-2.69849	0.315506	-8.55288	1.20052e-17	1.03971e-16
Peaxi162Scf00204g00079	3917.77	-1.98124	0.258956	-7.65087	1.99618e-14	1.42057e-13
Peaxi162Scf00204g00085	426.018	-1.28225	0.162165	-7.90705	2.63563e-15	1.986e-14
Peaxi162Scf00204g00097	181.504	-1.78453	0.216777	-8.23207	1.84001e-16	1.4888e-15
Peaxi162Scf00204g00216	728.729	-2.17203	0.146066	-14.8702	5.1484e-50	1.61604e-48
Peaxi162Scf00204g00614	62.4321	-1.45239	0.307077	-4.72973	2.24815e-06	8.11305e-06
Peaxi162Scf00204g01613	161.195	-3.03123	0.325314	-9.31787	1.18698e-20	1.20722e-19
Peaxi162Scf00205g00121	1249.55	-1.75726	0.120076	-14.6345	1.69195e-48	5.11049e-47
Peaxi162Scf00205g00122	417.554	-1.85524	0.16655	-11.1392	8.08097e-29	1.1755e-27
Peaxi162Scf00205g00218	7.36057	-6.23032	1.44646	-4.30728	1.65275e-05	5.38421e-05
Peaxi162Scf00205g00616	853.588	-1.66205	0.170365	-9.75583	1.74171e-22	1.95253e-21
Peaxi162Scf00205g01018	404.951	-2.29961	0.22537	-10.2037	1.90843e-24	2.33393e-23
Peaxi162Scf00205g01111	884.518	-1.66583	0.128114	-13.0027	1.18038e-38	2.59384e-37
Peaxi162Scf00206g00311	1858.09	-7.59713	0.258169	-29.427	2.4817e-190	1.24151e-187
Peaxi162Scf00207g00030	12.5843	-4.06474	0.911077	-4.46146	8.14018e-06	2.74601e-05
Peaxi162Scf00207g00034	601.229	-1.65898	0.229848	-7.21774	5.28598e-13	3.40937e-12
Peaxi162Scf00207g00087	136.857	-2.61942	0.312578	-8.38005	5.29058e-17	4.42267e-16
Peaxi162Scf00207g00108	6.58755	-2.37685	0.972716	-2.44352	0.0145448	0.0293983
Peaxi162Scf00207g00131	165.115	-3.93042	0.315981	-12.4388	1.60957e-35	3.15191e-34
Peaxi162Scf00207g00142	270.985	-1.14114	0.164094	-6.9542	3.54572e-12	2.16029e-11
Peaxi162Scf00207g00145	35.6802	-6.65074	1.12122	-5.93169	2.99834e-09	1.44401e-08
Peaxi162Scf00207g00253	611.551	-3.38702	0.253527	-13.3596	1.04124e-40	2.4731e-39
Peaxi162Scf00207g00255	203.211	-1.51691	0.193435	-7.84198	4.43512e-15	3.29236e-14
Peaxi162Scf00207g00258	85.9635	-3.08026	0.340063	-9.05789	1.32996e-19	1.27988e-18
Peaxi162Scf00207g00430	52.0954	-1.69049	0.336849	-5.01854	5.20662e-07	2.0167e-06
Peaxi162Scf00207g00440	139.784	-1.26688	0.214657	-5.90189	3.59352e-09	1.71876e-08
Peaxi162Scf00207g00532	11.7088	-3.98416	0.991571	-4.01803	5.86872e-05	0.000178289
Peaxi162Scf00207g00538	216.132	-1.73206	0.235555	-7.35308	1.93687e-13	1.28925e-12
Peaxi162Scf00207g00633	72.1777	-2.06387	0.38391	-5.37591	7.61974e-08	3.21255e-07
Peaxi162Scf00207g00747	24116.1	-6.74166	1.01853	-6.61899	3.61673e-11	2.0443e-10
Peaxi162Scf00207g00839	4448.61	-4.70885	0.127971	-36.7963	2.11347e-296	3.56141e-293
Peaxi162Scf00207g00922	1298.13	-1.90816	0.123375	-15.4663	5.85711e-54	2.063e-52
Peaxi162Scf00207g00940	3.69778	-5.23966	1.61341	-3.24757	0.00116396	0.00290985
Peaxi162Scf00207g00948	878.594	-1.44332	0.148902	-9.69308	3.22644e-22	3.56948e-21
Peaxi162Scf00207g00950	12.179	-2.74527	0.944593	-2.9063	0.00365735	0.0083647
Peaxi162Scf00207g01031	412.592	-1.2354	0.231158	-5.34439	9.07244e-08	3.79157e-07
Peaxi162Scf00207g01052	7486.71	-5.40025	0.244685	-22.0703	6.10256e-108	7.20981e-106
Peaxi162Scf00207g01131	4.92365	-4.63692	1.51824	-3.05415	0.00225701	0.00535359
Peaxi162Scf00207g01132	8.16355	-3.43151	1.0588	-3.24095	0.00119133	0.0029704
Peaxi162Scf00207g01137	645.535	-1.30805	0.140439	-9.31406	1.23038e-20	1.25018e-19
Peaxi162Scf00207g01238	22.7742	-1.44356	0.55464	-2.60269	0.00924953	0.01951
Peaxi162Scf00207g01342	20.7601	-1.9717	0.515669	-3.82358	0.000131525	0.000379921
Peaxi162Scf00207g01353	21.5379	-1.40903	0.546049	-2.5804	0.00986852	0.0207119
Peaxi162Scf00207g01424	63.5261	-3.79051	0.401947	-9.43037	4.08625e-21	4.25601e-20
Peaxi162Scf00207g01429	229.271	-1.07615	0.170302	-6.31909	2.631e-10	1.39696e-09
Peaxi162Scf00208g00005	583.025	-8.87932	0.574567	-15.4539	7.09854e-54	2.49204e-52
Peaxi162Scf00208g00185	133.984	-1.69875	0.264103	-6.43215	1.25814e-10	6.82278e-10
Peaxi162Scf00209g00020	238.344	-5.60899	0.34075	-16.4607	7.02577e-61	3.0439e-59
Peaxi162Scf00209g00021	68.0883	-1.58625	0.299498	-5.29635	1.18143e-07	4.88326e-07
Peaxi162Scf00209g00069	21.1719	-2.19502	0.607009	-3.61612	0.000299056	0.000820119
Peaxi162Scf00209g00086	30.6157	-4.57435	0.669631	-6.83115	8.42365e-12	4.9963e-11
Peaxi162Scf00209g00099	34.1646	-3.68803	0.642569	-5.73952	9.49468e-09	4.37083e-08
Peaxi162Scf00209g00222	73.4752	-2.92213	0.356756	-8.19083	2.59428e-16	2.08748e-15
Peaxi162Scf00209g00329	19.523	-3.24097	0.902366	-3.59163	0.000328617	0.000895356
Peaxi162Scf00209g00412	27.4448	-1.58618	0.593115	-2.67433	0.00748787	0.0161299
Peaxi162Scf00209g00844	1208.38	-1.02123	0.195955	-5.21155	1.87274e-07	7.59847e-07
Peaxi162Scf00209g00932	2762.92	-4.56347	0.154306	-29.5741	3.21528e-192	1.6876e-189
Peaxi162Scf00209g00936	1385.82	-2.01441	0.111709	-18.0327	1.07809e-72	6.42777e-71
Peaxi162Scf00209g00948	32.3317	-2.18843	0.439045	-4.98452	6.21144e-07	2.38971e-06
Peaxi162Scf00210g01615	548.98	-1.20137	0.215303	-5.57992	2.40633e-08	1.06458e-07
Peaxi162Scf00211g00079	354.01	-3.50165	0.193532	-18.0934	3.59334e-73	2.17072e-71
Peaxi162Scf00211g00129	113.051	-1.00649	0.235692	-4.27035	1.95165e-05	6.29136e-05
Peaxi162Scf00211g01210	267.838	-1.18104	0.167857	-7.03598	1.97863e-12	1.22581e-11
Peaxi162Scf00212g00073	1468.23	-1.16623	0.174753	-6.67359	2.49625e-11	1.42591e-10
Peaxi162Scf00212g00214	151.493	-1.32109	0.21329	-6.19389	5.86973e-10	3.02529e-09
Peaxi162Scf00212g00715	46.9142	-2.45287	0.439802	-5.57721	2.44406e-08	1.08052e-07
Peaxi162Scf00212g01218	503.185	-1.0418	0.135603	-7.68272	1.55748e-14	1.11757e-13
Peaxi162Scf00213g00153	3643.45	-7.97163	0.63527	-12.5484	4.05607e-36	8.147e-35
Peaxi162Scf00213g00914	16.4033	-3.85572	0.780799	-4.93817	7.88572e-07	2.9964e-06
Peaxi162Scf00213g00930	25.9112	-4.8236	0.758193	-6.36197	1.99182e-10	1.06571e-09
Peaxi162Scf00213g00939	113.785	-1.08285	0.2483	-4.36107	1.29429e-05	4.26504e-05
Peaxi162Scf00213g01016	3764.71	-1.78462	0.121265	-14.7166	5.04084e-49	1.54001e-47
Peaxi162Scf00213g01024	3563.81	-1.08019	0.185365	-5.82737	5.63063e-09	2.64606e-08
Peaxi162Scf00213g01514	1260.94	-2.13992	0.171348	-12.4887	8.6042e-36	1.7005e-34
Peaxi162Scf00215g00032	194.234	-1.22694	0.213189	-5.75517	8.65564e-09	3.99953e-08
Peaxi162Scf00215g00412	278.849	-1.8036	0.16671	-10.8188	2.80509e-27	3.83152e-26
Peaxi162Scf00216g00141	342.43	-1.62925	0.1496	-10.8907	1.27589e-27	1.77996e-26
Peaxi162Scf00217g00313	495.537	-1.03538	0.14181	-7.30119	2.85239e-13	1.87372e-12
Peaxi162Scf00217g00314	11808	-1.28241	0.109299	-11.733	8.62947e-32	1.42785e-30
Peaxi162Scf00217g00412	1382.05	-2.91558	0.141066	-20.6682	6.69747e-95	6.21545e-93
Peaxi162Scf00217g00619	156.2	-2.08974	0.259823	-8.04293	8.77135e-16	6.81466e-15
Peaxi162Scf00217g00621	83.2067	-3.27016	0.427479	-7.64989	2.01154e-14	1.43119e-13
Peaxi162Scf00217g00622	3.02596	-4.94471	1.74415	-2.83502	0.00458224	0.0102803
Peaxi162Scf00217g00711	33.1597	-2.54439	0.480855	-5.29139	1.2139e-07	5.00906e-07
Peaxi162Scf00217g00810	10.1027	-3.07902	0.965132	-3.19026	0.00142143	0.00349714
Peaxi162Scf00217g00910	1437.84	-1.27873	0.126702	-10.0924	5.96854e-24	7.14106e-23
Peaxi162Scf00218g00096	11271.2	-5.42774	0.175317	-30.9596	1.88844e-210	1.23393e-207
Peaxi162Scf00218g00126	124.237	-4.24279	0.391807	-10.8288	2.51477e-27	3.44819e-26
Peaxi162Scf00218g00312	38.3387	-1.42315	0.464315	-3.06506	0.00217627	0.00517588
Peaxi162Scf00218g00416	64.5462	-3.42766	0.438054	-7.82475	5.08676e-15	3.76214e-14
Peaxi162Scf00218g00417	19.3804	-5.74233	1.13405	-5.06354	4.11532e-07	1.61096e-06
Peaxi162Scf00218g00419	14.1703	-7.1814	1.39015	-5.1659	2.39284e-07	9.59805e-07
Peaxi162Scf00218g00813	6.1213	-2.95393	1.17521	-2.51354	0.0119527	0.0246309
Peaxi162Scf00219g00123	1044.92	-1.20603	0.127568	-9.45402	3.26048e-21	3.41816e-20
Peaxi162Scf00220g00058	359.968	-3.41115	0.224241	-15.212	2.94304e-52	9.85641e-51
Peaxi162Scf00220g00221	5.27832	-3.8389	1.37006	-2.802	0.00507876	0.0113047
Peaxi162Scf00220g00235	567.746	-1.56262	0.167329	-9.33861	9.76109e-21	9.97194e-20
Peaxi162Scf00220g00612	25.0271	-3.90773	0.68635	-5.6935	1.24463e-08	5.65639e-08
Peaxi162Scf00221g01113	304.834	-1.13386	0.184435	-6.14775	7.85922e-10	3.99728e-09
Peaxi162Scf00222g00001	20.6792	-1.16425	0.488656	-2.38256	0.0171927	0.0341666
Peaxi162Scf00222g00034	265.541	-2.46854	0.277885	-8.8833	6.49031e-19	6.01797e-18
Peaxi162Scf00222g00057	287.086	-2.63568	0.274524	-9.60088	7.92643e-22	8.59981e-21
Peaxi162Scf00222g00123	3641.92	-2.09686	0.154754	-13.5496	7.96637e-42	1.96957e-40
Peaxi162Scf00222g00321	576.06	-2.01013	0.186185	-10.7964	3.57824e-27	4.87508e-26
Peaxi162Scf00222g00327	15.8947	-1.81688	0.634375	-2.86404	0.00418269	0.00946679
Peaxi162Scf00222g00329	334.453	-1.8248	0.182524	-9.99763	1.56092e-23	1.82795e-22
Peaxi162Scf00222g00418	497.378	-1.56163	0.179428	-8.70337	3.22163e-18	2.88442e-17
Peaxi162Scf00222g00427	51.8911	-2.72781	0.394286	-6.91837	4.5687e-12	2.76045e-11
Peaxi162Scf00222g00523	32.3943	-1.79519	0.398508	-4.50479	6.64391e-06	2.2644e-05
Peaxi162Scf00222g00530	26.2529	-4.80997	0.914876	-5.25751	1.46019e-07	5.98373e-07
Peaxi162Scf00222g00816	102.04	-1.23577	0.274102	-4.50844	6.53049e-06	2.22836e-05
Peaxi162Scf00222g01021	40.7756	-1.26451	0.414646	-3.04962	0.00229129	0.00542886
Peaxi162Scf00223g00129	59.4547	-1.93061	0.389053	-4.96234	6.96496e-07	2.66424e-06
Peaxi162Scf00223g01514	1971.44	-4.65356	0.193638	-24.0322	1.28033e-127	2.11301e-125
Peaxi162Scf00224g00217	460.611	-1.62277	0.137252	-11.8233	2.95808e-32	5.04576e-31
Peaxi162Scf00224g00411	89.2143	-2.90687	0.436494	-6.65957	2.74623e-11	1.56591e-10
Peaxi162Scf00224g00819	111.957	-5.7534	1.01091	-5.69128	1.26089e-08	5.72056e-08
Peaxi162Scf00225g00017	2096.54	-4.58158	0.56945	-8.04562	8.58092e-16	6.67157e-15
Peaxi162Scf00225g00218	404.377	-1.16807	0.171519	-6.81015	9.74961e-12	5.75504e-11
Peaxi162Scf00225g00219	57.2516	-1.24494	0.294456	-4.22793	2.35853e-05	7.53247e-05
Peaxi162Scf00225g00221	29.7282	-1.4015	0.434767	-3.22356	0.00126606	0.00313985
Peaxi162Scf00226g00411	272.494	-4.21354	1.05825	-3.98161	6.84495e-05	0.00020575
Peaxi162Scf00226g00416	313.761	-1.08398	0.14808	-7.32025	2.47518e-13	1.63465e-12
Peaxi162Scf00226g00926	14.7016	-4.3146	0.903511	-4.77537	1.79379e-06	6.54195e-06
Peaxi162Scf00226g00936	7.34557	-3.23636	1.04056	-3.11022	0.00186949	0.00449974
Peaxi162Scf00228g00320	1311.06	-3.22996	0.156448	-20.6456	1.06889e-94	9.89094e-93
Peaxi162Scf00228g00322	43.0174	-4.42035	0.734416	-6.01886	1.75647e-09	8.64119e-09
Peaxi162Scf00228g00327	1841.99	-4.7555	0.17775	-26.7538	1.11556e-157	3.247e-155
Peaxi162Scf00228g00731	400.471	-2.44607	0.288181	-8.48796	2.10303e-17	1.7965e-16
Peaxi162Scf00228g00738	403.37	-1.10315	0.179342	-6.15112	7.69396e-10	3.91672e-09
Peaxi162Scf00229g00076	2.78827	-3.78327	1.65573	-2.28496	0.0223152	0.0432408
Peaxi162Scf00229g01114	1171.04	-1.37745	0.112352	-12.2601	1.48234e-34	2.80167e-33
Peaxi162Scf00229g01212	27.2751	-1.81063	0.560049	-3.23299	0.00122503	0.00304708
Peaxi162Scf00230g00038	733.449	-7.51663	0.776331	-9.68224	3.58775e-22	3.95964e-21
Peaxi162Scf00230g00068	42.6588	-1.63163	0.553053	-2.95021	0.00317553	0.0073398
Peaxi162Scf00230g00116	74.5127	-3.4833	0.40583	-8.58314	9.23153e-18	8.03824e-17
Peaxi162Scf00231g00023	846.366	-3.07318	0.178767	-17.191	3.10165e-66	1.57129e-64
Peaxi162Scf00231g00029	858.272	-1.1647	0.148598	-7.83788	4.58207e-15	3.39908e-14
Peaxi162Scf00231g00034	258.567	-3.20544	0.211885	-15.1282	1.05593e-51	3.49977e-50
Peaxi162Scf00231g00042	510.717	-4.091	0.22961	-17.8171	5.20318e-71	2.98549e-69
Peaxi162Scf00231g00054	1689.2	-1.31912	0.11358	-11.6141	3.49542e-31	5.65787e-30
Peaxi162Scf00231g00116	29.2889	-1.34706	0.454859	-2.96149	0.00306154	0.00709373
Peaxi162Scf00231g00216	235.79	-4.43134	0.298792	-14.8308	9.25736e-50	2.8804e-48
Peaxi162Scf00231g00246	33.4959	-2.85525	0.475353	-6.00658	1.89474e-09	9.28577e-09
Peaxi162Scf00231g00328	883.578	-2.33291	0.148517	-15.708	1.33235e-55	4.93723e-54
Peaxi162Scf00231g00333	164.765	-1.40737	0.249291	-5.64547	1.64731e-08	7.38475e-08
Peaxi162Scf00231g00621	11.5714	-4.97546	1.23091	-4.04211	5.29729e-05	0.000161804
Peaxi162Scf00231g00726	800.856	-1.32243	0.141508	-9.34526	9.16642e-21	9.38239e-20
Peaxi162Scf00231g00813	3868.05	-1.90186	0.125506	-15.1535	7.18541e-52	2.38894e-50
Peaxi162Scf00231g00916	43.4399	-3.74943	0.46557	-8.05341	8.05163e-16	6.27071e-15
Peaxi162Scf00231g01013	26.8909	-2.40962	0.647773	-3.71986	0.000199333	0.000560419
Peaxi162Scf00232g00023	260.449	-7.0535	0.462988	-15.2347	2.07957e-52	7.0012e-51
Peaxi162Scf00232g00026	22.2783	-2.76269	0.558036	-4.95074	7.39312e-07	2.8196e-06
Peaxi162Scf00232g00528	2395.76	-1.36591	0.120425	-11.3424	8.0892e-30	1.23212e-28
Peaxi162Scf00232g00532	387.691	-1.22253	0.159672	-7.65653	1.91019e-14	1.3612e-13
Peaxi162Scf00232g00614	2135.46	-1.73914	0.115428	-15.0669	2.67283e-51	8.72335e-50
Peaxi162Scf00232g01133	311.874	-1.15561	0.164063	-7.0437	1.87201e-12	1.1611e-11
Peaxi162Scf00233g00015	3.44891	-5.13188	1.87486	-2.7372	0.00619642	0.013581
Peaxi162Scf00234g00315	227.504	-1.99708	0.231487	-8.62717	6.28862e-18	5.53291e-17
Peaxi162Scf00234g00317	4634.38	-2.10091	0.102737	-20.4493	6.08898e-93	5.44556e-91
Peaxi162Scf00234g00510	60.454	-2.317	0.392261	-5.90678	3.4885e-09	1.67127e-08
Peaxi162Scf00234g00718	436.15	-1.03754	0.149959	-6.9188	4.55481e-12	2.75309e-11
Peaxi162Scf00234g00811	197.813	-6.78786	0.495167	-13.7082	9.06435e-43	2.30694e-41
Peaxi162Scf00235g00010	1108.62	-2.98026	0.172669	-17.26	9.41563e-67	4.81566e-65
Peaxi162Scf00235g00085	1358.53	-9.3996	0.974326	-9.64728	5.04773e-22	5.54229e-21
Peaxi162Scf00235g00216	138.892	-1.14787	0.201842	-5.68698	1.29307e-08	5.86072e-08
Peaxi162Scf00235g00217	70.5211	-1.34397	0.323582	-4.15341	3.27553e-05	0.000102816
Peaxi162Scf00235g00418	167.023	-1.71996	0.298918	-5.75398	8.7168e-09	4.02721e-08
Peaxi162Scf00235g00424	64.844	-1.66334	0.288995	-5.75559	8.63393e-09	3.99008e-08
Peaxi162Scf00235g00428	52.1019	-1.27871	0.35346	-3.6177	0.000297233	0.000815606
Peaxi162Scf00235g00625	466.2	-1.35493	0.197192	-6.87109	6.37135e-12	3.81364e-11
Peaxi162Scf00235g00626	173.009	-1.80176	0.215682	-8.35377	6.61183e-17	5.49704e-16
Peaxi162Scf00235g00720	1048.29	-2.54707	0.206333	-12.3445	5.2185e-35	1.00349e-33
Peaxi162Scf00235g00814	597.762	-1.1777	0.181806	-6.47777	9.30891e-11	5.10348e-10
Peaxi162Scf00235g00839	230.583	-1.76481	0.196324	-8.98927	2.48881e-19	2.36382e-18
Peaxi162Scf00236g00024	3968	-9.86829	0.316541	-31.1754	2.29655e-213	1.59845e-210
Peaxi162Scf00236g00034	782.785	-1.25736	0.135474	-9.28119	1.67593e-20	1.69216e-19
Peaxi162Scf00236g00054	55.5223	-4.23834	0.541845	-7.82206	5.19647e-15	3.84239e-14
Peaxi162Scf00236g00215	141.28	-3.49924	0.278394	-12.5694	3.11145e-36	6.27721e-35
Peaxi162Scf00237g00061	8.78877	-4.60255	1.24767	-3.6889	0.000225225	0.000627974
Peaxi162Scf00237g00110	754.001	-1.31785	0.246806	-5.33963	9.31352e-08	3.88725e-07
Peaxi162Scf00238g00037	168.482	-2.2217	0.299295	-7.4231	1.14408e-13	7.7344e-13
Peaxi162Scf00238g00091	1008.7	-1.26765	0.129014	-9.8257	8.72664e-23	9.90432e-22
Peaxi162Scf00238g00097	1128.01	-1.45282	0.104898	-13.8498	1.27569e-43	3.32876e-42
Peaxi162Scf00238g00125	1895.21	-1.32387	0.139414	-9.49597	2.18169e-21	2.31218e-20
Peaxi162Scf00238g00413	52.7579	-1.31513	0.437281	-3.00752	0.00263391	0.00617168
Peaxi162Scf00238g00810	810.871	-1.32145	0.138163	-9.56445	1.12802e-21	1.21439e-20
Peaxi162Scf00240g00106	6636.8	-1.08639	0.0908838	-11.9536	6.21357e-33	1.09248e-31
Peaxi162Scf00240g01425	128.987	-1.45283	0.252533	-5.753	8.76711e-09	4.04987e-08
Peaxi162Scf00241g00037	13.7257	-2.04429	0.695511	-2.93926	0.00328994	0.0075808
Peaxi162Scf00241g00054	551.579	-7.96424	0.843126	-9.44608	3.5177e-21	3.68179e-20
Peaxi162Scf00241g00420	3926.24	-2.43689	0.216639	-11.2486	2.35239e-29	3.50799e-28
Peaxi162Scf00241g00423	3.89763	-5.31337	1.59483	-3.33162	0.000863427	0.00220449
Peaxi162Scf00241g00812	61.8159	-2.17269	0.340359	-6.38354	1.73041e-10	9.29883e-10
Peaxi162Scf00242g01319	98.8126	-1.03563	0.244035	-4.24378	2.19786e-05	7.04062e-05
Peaxi162Scf00244g00019	200.507	-1.63757	0.191214	-8.56405	1.08967e-17	9.45988e-17
Peaxi162Scf00244g00044	7495.52	-1.33018	0.134542	-9.88672	4.75351e-23	5.44909e-22
Peaxi162Scf00244g00062	3832.94	-7.80785	0.232583	-33.5702	4.56385e-247	4.71357e-244
Peaxi162Scf00244g00145	7600.68	-1.03488	0.20933	-4.94379	7.66173e-07	2.91822e-06
Peaxi162Scf00244g01120	399.111	-3.75167	0.252667	-14.8483	7.13422e-50	2.22845e-48
Peaxi162Scf00244g01216	133.953	-3.59762	0.434489	-8.28013	1.23046e-16	1.00525e-15
Peaxi162Scf00244g01420	10.0375	-1.92461	0.767376	-2.50803	0.0121405	0.0249863
[truncated: 2,253 more rows]
